# Supplementary material for: Experimental and computational approaches for deep metabolome annotation with application to the ecotoxicological model organism Daphnia magna
Source: Gigascience. 2026 May 9;15:giag055. doi: 10.1093/gigascience/giag055 (PMC13254479; doi:10.1093/gigascience/giag055)
Supplement: giag055_Supplemental_Files [file giag055_supplemental_files.zip]

Archive with 2 entries (2 files):
- DMA D. magna - supp info ed revised 01052026.docx
- DMA D. magna - supp tables revised 28022026.xlsx
