# Supplementary material for: Experimental and computational approaches for deep metabolome annotation with application to the ecotoxicological model organism Daphnia magna
Source: Gigascience. 2026 May 9;15:giag055. doi: 10.1093/gigascience/giag055 (PMC13254479; doi:10.1093/gigascience/giag055)
Supplement: giag055_Supplemental_Files [file giag055_supplemental_files.zip › DMA D. magna - supp tables revised 28022026.xlsx]

## Sheet: S1. Assay summary
#	Assay name	MetaboLights Assay	Sample Type	Extraction	SPE	SPE fraction	Chromatography	Polarity	Technology	Was sim-stitch used?	Galaxy workflow history shared url	Galaxy workflow used (dma.galaxy.bham.ac.uk)	Galaxy workflow used (workflow hub)	Notes
1	APOL_AMP_1_C30_MSM_NEG	a_MTBLS2273_LC-MS_apolar_negative_metabolite_profiling.txt	Metabolite reference standard compounds	APOL	AMP	1	C30	neg	LC-MS & LC-MS/MS	NA	https://dma.galaxy.bham.ac.uk/u/lawsontn/h/apolamp1c30msmneg	https://dma.galaxy.bham.ac.uk/u/lawsontn/w/w3	https://workflowhub.eu/workflows/2084
2	APOL_AMP_1_C30_MSM_POS	a_MTBLS2273_LC-MS_apolar_positive_metabolite_profiling.txt	Metabolite reference standard compounds	APOL	AMP	1	C30	pos	LC-MS & LC-MS/MS	NA	https://dma.galaxy.bham.ac.uk/u/lawsontn/h/apolamp1c30msmpos	https://dma.galaxy.bham.ac.uk/u/lawsontn/w/w3	https://workflowhub.eu/workflows/2084
3	APOL_AMP_2_C30_MSM_NEG	a_MTBLS2273_LC-MS_apolar_negative_metabolite_profiling.txt	Metabolite reference standard compounds	APOL	AMP	2	C30	neg	LC-MS & LC-MS/MS	NA	https://dma.galaxy.bham.ac.uk/u/lawsontn/h/apolamp2c30msmneg	https://dma.galaxy.bham.ac.uk/u/lawsontn/w/w3	https://workflowhub.eu/workflows/2084
4	APOL_AMP_2_C30_MSM_POS	a_MTBLS2273_LC-MS_apolar_positive_metabolite_profiling.txt	Metabolite reference standard compounds	APOL	AMP	2	C30	pos	LC-MS & LC-MS/MS	NA	https://dma.galaxy.bham.ac.uk/u/lawsontn/h/apolamp2c30msmpos	https://dma.galaxy.bham.ac.uk/u/lawsontn/w/w3	https://workflowhub.eu/workflows/2084
5	APOL_AMP_3_C30_MSM_NEG	a_MTBLS2273_LC-MS_apolar_negative_metabolite_profiling.txt	Metabolite reference standard compounds	APOL	AMP	3	C30	neg	LC-MS & LC-MS/MS	NA	https://dma.galaxy.bham.ac.uk/u/lawsontn/h/apolamp3c30msmneg	https://dma.galaxy.bham.ac.uk/u/lawsontn/w/w3	https://workflowhub.eu/workflows/2084
6	APOL_AMP_3_C30_MSM_POS	a_MTBLS2273_LC-MS_apolar_positive_metabolite_profiling.txt	Metabolite reference standard compounds	APOL	AMP	3	C30	pos	LC-MS & LC-MS/MS	NA	https://dma.galaxy.bham.ac.uk/u/lawsontn/h/apolamp3c30msmpos	https://dma.galaxy.bham.ac.uk/u/lawsontn/w/w3	https://workflowhub.eu/workflows/2084
7	APOL_AMP_4_C30_MSM_NEG	a_MTBLS2273_LC-MS_apolar_negative_metabolite_profiling.txt	Metabolite reference standard compounds	APOL	AMP	4	C30	neg	LC-MS & LC-MS/MS	NA	https://dma.galaxy.bham.ac.uk/u/lawsontn/h/apolamp4c30msmneg	https://dma.galaxy.bham.ac.uk/u/lawsontn/w/w3	https://workflowhub.eu/workflows/2084
8	APOL_AMP_4_C30_MSM_POS	a_MTBLS2273_LC-MS_apolar_positive_metabolite_profiling.txt	Metabolite reference standard compounds	APOL	AMP	4	C30	pos	LC-MS & LC-MS/MS	NA	https://dma.galaxy.bham.ac.uk/u/lawsontn/h/apolamp4c30msmpos	https://dma.galaxy.bham.ac.uk/u/lawsontn/w/w3	https://workflowhub.eu/workflows/2084
9	APOL_C18_1_C30_MSM_NEG	a_MTBLS2273_LC-MS_apolar_negative_metabolite_profiling.txt	Metabolite reference standard compounds	APOL	C18	1	C30	neg	LC-MS & LC-MS/MS	NA	https://dma.galaxy.bham.ac.uk/u/lawsontn/h/apolc181c30msmneg	https://dma.galaxy.bham.ac.uk/u/lawsontn/w/w3	https://workflowhub.eu/workflows/2084
10	APOL_C18_1_C30_MSM_POS	a_MTBLS2273_LC-MS_apolar_positive_metabolite_profiling.txt	Metabolite reference standard compounds	APOL	C18	1	C30	pos	LC-MS & LC-MS/MS	NA	https://dma.galaxy.bham.ac.uk/u/lawsontn/h/apolc181c30msmpos	https://dma.galaxy.bham.ac.uk/u/lawsontn/w/w3	https://workflowhub.eu/workflows/2084
11	APOL_C18_2_C30_MSM_NEG	a_MTBLS2273_LC-MS_apolar_negative_metabolite_profiling.txt	Metabolite reference standard compounds	APOL	C18	2	C30	neg	LC-MS & LC-MS/MS	NA	https://dma.galaxy.bham.ac.uk/u/lawsontn/h/apolc182c30msmneg	https://dma.galaxy.bham.ac.uk/u/lawsontn/w/w3	https://workflowhub.eu/workflows/2084
12	APOL_C18_2_C30_MSM_POS	a_MTBLS2273_LC-MS_apolar_positive_metabolite_profiling.txt	Metabolite reference standard compounds	APOL	C18	2	C30	pos	LC-MS & LC-MS/MS	NA	https://dma.galaxy.bham.ac.uk/u/lawsontn/h/apolc182c30msmpos	https://dma.galaxy.bham.ac.uk/u/lawsontn/w/w3	https://workflowhub.eu/workflows/2084
13	APOL_C18_3_C30_MSM_NEG	a_MTBLS2273_LC-MS_apolar_negative_metabolite_profiling.txt	Metabolite reference standard compounds	APOL	C18	3	C30	neg	LC-MS & LC-MS/MS	NA	https://dma.galaxy.bham.ac.uk/u/lawsontn/h/apolc183c30msmneg	https://dma.galaxy.bham.ac.uk/u/lawsontn/w/w3	https://workflowhub.eu/workflows/2084
14	APOL_C18_3_C30_MSM_POS	a_MTBLS2273_LC-MS_apolar_positive_metabolite_profiling.txt	Metabolite reference standard compounds	APOL	C18	3	C30	pos	LC-MS & LC-MS/MS	NA	https://dma.galaxy.bham.ac.uk/u/lawsontn/h/apolc183c30msmpos	https://dma.galaxy.bham.ac.uk/u/lawsontn/w/w3	https://workflowhub.eu/workflows/2084
15	POL_NA_NA_AMD_MSM_NEG	a_MTBLS2273_LC-MS_polar_negative_metabolite_profiling.txt	Metabolite reference standard compounds	POL	NA	NA	AMD	neg	LC-MS & LC-MS/MS	NA	https://dma.galaxy.bham.ac.uk/u/lawsontn/h/polnanaamdmsmneg	https://dma.galaxy.bham.ac.uk/u/lawsontn/w/w3	https://workflowhub.eu/workflows/2084
16	POL_NA_NA_AMD_MSM_POS	a_MTBLS2273_LC-MS_polar_positive_metabolite_profiling.txt	Metabolite reference standard compounds	POL	NA	NA	AMD	pos	LC-MS & LC-MS/MS	NA	https://dma.galaxy.bham.ac.uk/u/lawsontn/h/polnanaamdmsmpos	https://dma.galaxy.bham.ac.uk/u/lawsontn/w/w3	https://workflowhub.eu/workflows/2084
17	POL_WCX_1_AMD_MSM_NEG	a_MTBLS2273_LC-MS_polar_negative_metabolite_profiling.txt	Metabolite reference standard compounds	POL	WCX	1	AMD	neg	LC-MS & LC-MS/MS	NA	https://dma.galaxy.bham.ac.uk/u/lawsontn/h/polwcx1amdmsmneg	https://dma.galaxy.bham.ac.uk/u/lawsontn/w/w3	https://workflowhub.eu/workflows/2084
18	POL_WCX_1_AMD_MSM_POS	a_MTBLS2273_LC-MS_polar_positive_metabolite_profiling.txt	Metabolite reference standard compounds	POL	WCX	1	AMD	pos	LC-MS & LC-MS/MS	NA	https://dma.galaxy.bham.ac.uk/u/lawsontn/h/polwcx1amdmsmpos	https://dma.galaxy.bham.ac.uk/u/lawsontn/w/w3	https://workflowhub.eu/workflows/2084
19	POL_WCX_1_PHE_MSM_NEG	a_MTBLS2273_LC-MS_polar_negative_metabolite_profiling.txt	Metabolite reference standard compounds	POL	WCX	1	PHE	neg	LC-MS & LC-MS/MS	NA	https://dma.galaxy.bham.ac.uk/u/lawsontn/h/polwcx1phemsmneg	https://dma.galaxy.bham.ac.uk/u/lawsontn/w/w3	https://workflowhub.eu/workflows/2084
20	POL_WCX_1_PHE_MSM_POS	a_MTBLS2273_LC-MS_polar_positive_metabolite_profiling.txt	Metabolite reference standard compounds	POL	WCX	1	PHE	pos	LC-MS & LC-MS/MS	NA	https://dma.galaxy.bham.ac.uk/u/lawsontn/h/polwcx1phemsmpos	https://dma.galaxy.bham.ac.uk/u/lawsontn/w/w3	https://workflowhub.eu/workflows/2084
21	POL_WCX_2_AMD_MSM_NEG	a_MTBLS2273_LC-MS_polar_negative_metabolite_profiling.txt	Metabolite reference standard compounds	POL	WCX	2	AMD	neg	LC-MS & LC-MS/MS	NA	https://dma.galaxy.bham.ac.uk/u/lawsontn/h/polwcx2amdmsmneg	https://dma.galaxy.bham.ac.uk/u/lawsontn/w/w3	https://workflowhub.eu/workflows/2084
22	POL_WCX_2_AMD_MSM_POS	a_MTBLS2273_LC-MS_polar_positive_metabolite_profiling.txt	Metabolite reference standard compounds	POL	WCX	2	AMD	pos	LC-MS & LC-MS/MS	NA	https://dma.galaxy.bham.ac.uk/u/lawsontn/h/polwcx2amdmsmpos	https://dma.galaxy.bham.ac.uk/u/lawsontn/w/w3	https://workflowhub.eu/workflows/2084
23	POL_WCX_2_PHE_MSM_NEG	a_MTBLS2273_LC-MS_polar_negative_metabolite_profiling.txt	Metabolite reference standard compounds	POL	WCX	2	PHE	neg	LC-MS & LC-MS/MS	NA	https://dma.galaxy.bham.ac.uk/u/lawsontn/h/polwcx2phemsmneg	https://dma.galaxy.bham.ac.uk/u/lawsontn/w/w3	https://workflowhub.eu/workflows/2084
24	POL_WCX_2_PHE_MSM_POS	a_MTBLS2273_LC-MS_polar_positive_metabolite_profiling.txt	Metabolite reference standard compounds	POL	WCX	2	PHE	pos	LC-MS & LC-MS/MS	NA	https://dma.galaxy.bham.ac.uk/u/lawsontn/h/polwcx2phemsmpos	https://dma.galaxy.bham.ac.uk/u/lawsontn/w/w3	https://workflowhub.eu/workflows/2084
25	POL_WCX_3_AMD_MSM_NEG	a_MTBLS2273_LC-MS_polar_negative_metabolite_profiling.txt	Metabolite reference standard compounds	POL	WCX	3	AMD	neg	LC-MS & LC-MS/MS	NA	https://dma.galaxy.bham.ac.uk/u/lawsontn/h/polwcx3amdmsmneg	https://dma.galaxy.bham.ac.uk/u/lawsontn/w/w3	https://workflowhub.eu/workflows/2084
26	POL_WCX_3_AMD_MSM_POS	a_MTBLS2273_LC-MS_polar_positive_metabolite_profiling.txt	Metabolite reference standard compounds	POL	WCX	3	AMD	pos	LC-MS & LC-MS/MS	NA	https://dma.galaxy.bham.ac.uk/u/lawsontn/h/polwcx3amdmsmpos	https://dma.galaxy.bham.ac.uk/u/lawsontn/w/w3	https://workflowhub.eu/workflows/2084
27	POL_WCX_3_PHE_MSM_NEG	a_MTBLS2273_LC-MS_polar_negative_metabolite_profiling.txt	Metabolite reference standard compounds	POL	WCX	3	PHE	neg	LC-MS & LC-MS/MS	NA	https://dma.galaxy.bham.ac.uk/u/lawsontn/h/polwcx3phemsmneg	https://dma.galaxy.bham.ac.uk/u/lawsontn/w/w3	https://workflowhub.eu/workflows/2084
28	POL_WCX_3_PHE_MSM_POS	a_MTBLS2273_LC-MS_polar_positive_metabolite_profiling.txt	Metabolite reference standard compounds	POL	WCX	3	PHE	pos	LC-MS & LC-MS/MS	NA	https://dma.galaxy.bham.ac.uk/u/lawsontn/h/polwcx3phemsmpos	https://dma.galaxy.bham.ac.uk/u/lawsontn/w/w3	https://workflowhub.eu/workflows/2084
29	POL_WCX_4_AMD_MSM_NEG	a_MTBLS2273_LC-MS_polar_negative_metabolite_profiling.txt	Metabolite reference standard compounds	POL	WCX	4	AMD	neg	LC-MS & LC-MS/MS	NA	https://dma.galaxy.bham.ac.uk/u/lawsontn/h/polwcx4amdmsmneg	https://dma.galaxy.bham.ac.uk/u/lawsontn/w/w3	https://workflowhub.eu/workflows/2084
30	POL_WCX_4_AMD_MSM_POS	a_MTBLS2273_LC-MS_polar_positive_metabolite_profiling.txt	Metabolite reference standard compounds	POL	WCX	4	AMD	pos	LC-MS & LC-MS/MS	NA	https://dma.galaxy.bham.ac.uk/u/lawsontn/h/polwcx4amdmsmpos	https://dma.galaxy.bham.ac.uk/u/lawsontn/w/w3	https://workflowhub.eu/workflows/2084
31	POL_WCX_4_PHE_MSM_NEG	a_MTBLS2273_LC-MS_polar_negative_metabolite_profiling.txt	Metabolite reference standard compounds	POL	WCX	4	PHE	neg	LC-MS & LC-MS/MS	NA	https://dma.galaxy.bham.ac.uk/u/lawsontn/h/polwcx4phemsmneg	https://dma.galaxy.bham.ac.uk/u/lawsontn/w/w3	https://workflowhub.eu/workflows/2084
32	POL_WCX_4_PHE_MSM_POS	a_MTBLS2273_LC-MS_polar_positive_metabolite_profiling.txt	Metabolite reference standard compounds	POL	WCX	4	PHE	pos	LC-MS & LC-MS/MS	NA	https://dma.galaxy.bham.ac.uk/u/lawsontn/h/polwcx4phemsmpos	https://dma.galaxy.bham.ac.uk/u/lawsontn/w/w3	https://workflowhub.eu/workflows/2084
33	POL_WAX_1_AMD_MSM_NEG	a_MTBLS2273_LC-MS_polar_negative_metabolite_profiling.txt	Metabolite reference standard compounds	POL	WAX	1	AMD	neg	LC-MS & LC-MS/MS	NA	https://dma.galaxy.bham.ac.uk/u/lawsontn/h/polwax1amdmsmneg	https://dma.galaxy.bham.ac.uk/u/lawsontn/w/w3	https://workflowhub.eu/workflows/2084
34	POL_WAX_1_AMD_MSM_POS	a_MTBLS2273_LC-MS_polar_positive_metabolite_profiling.txt	Metabolite reference standard compounds	POL	WAX	1	AMD	pos	LC-MS & LC-MS/MS	NA	https://dma.galaxy.bham.ac.uk/u/lawsontn/h/polwax1amdmsmpos	https://dma.galaxy.bham.ac.uk/u/lawsontn/w/w3	https://workflowhub.eu/workflows/2084
35	POL_WAX_1_PHE_MSM_NEG	a_MTBLS2273_LC-MS_polar_negative_metabolite_profiling.txt	Metabolite reference standard compounds	POL	WAX	1	PHE	neg	LC-MS	NA	NA	https://dma.galaxy.bham.ac.uk/u/lawsontn/w/w3	https://workflowhub.eu/workflows/2084	Only LC-MS collected (no LC-MS/MS) so Galaxy annotation workflow not performed
36	POL_WAX_1_PHE_MSM_POS	a_MTBLS2273_LC-MS_polar_positive_metabolite_profiling.txt	Metabolite reference standard compounds	POL	WAX	1	PHE	pos	LC-MS & LC-MS/MS	NA	https://dma.galaxy.bham.ac.uk/u/lawsontn/h/polwax1phemsmpos	https://dma.galaxy.bham.ac.uk/u/lawsontn/w/w3	https://workflowhub.eu/workflows/2084
37	POL_WAX_2_AMD_MSM_NEG	a_MTBLS2273_LC-MS_polar_negative_metabolite_profiling.txt	Metabolite reference standard compounds	POL	WAX	2	AMD	neg	LC-MS & LC-MS/MS	NA	https://dma.galaxy.bham.ac.uk/u/lawsontn/h/polwax2amdmsmneg	https://dma.galaxy.bham.ac.uk/u/lawsontn/w/w3	https://workflowhub.eu/workflows/2084
38	POL_WAX_2_AMD_MSM_POS	a_MTBLS2273_LC-MS_polar_positive_metabolite_profiling.txt	Metabolite reference standard compounds	POL	WAX	2	AMD	pos	LC-MS & LC-MS/MS	NA	https://dma.galaxy.bham.ac.uk/u/lawsontn/h/polwax2amdmsmpos	https://dma.galaxy.bham.ac.uk/u/lawsontn/w/w3	https://workflowhub.eu/workflows/2084
39	POL_WAX_2_PHE_MSM_NEG	a_MTBLS2273_LC-MS_polar_negative_metabolite_profiling.txt	Metabolite reference standard compounds	POL	WAX	2	PHE	neg	LC-MS	NA	NA	https://dma.galaxy.bham.ac.uk/u/lawsontn/w/w3	https://workflowhub.eu/workflows/2084	Only LC-MS collected (no LC-MS/MS) so Galaxy annotation workflow not performed
40	POL_WAX_2_PHE_MSM_POS	a_MTBLS2273_LC-MS_polar_positive_metabolite_profiling.txt	Metabolite reference standard compounds	POL	WAX	2	PHE	pos	LC-MS & LC-MS/MS	NA	https://dma.galaxy.bham.ac.uk/u/lawsontn/h/polwax2phemsmpos	https://dma.galaxy.bham.ac.uk/u/lawsontn/w/w3	https://workflowhub.eu/workflows/2084
41	POL_WAX_3_AMD_MSM_NEG	a_MTBLS2273_LC-MS_polar_negative_metabolite_profiling.txt	Metabolite reference standard compounds	POL	WAX	3	AMD	neg	LC-MS & LC-MS/MS	NA	https://dma.galaxy.bham.ac.uk/u/lawsontn/h/polwax3amdmsmneg	https://dma.galaxy.bham.ac.uk/u/lawsontn/w/w3	https://workflowhub.eu/workflows/2084
42	POL_WAX_3_AMD_MSM_POS	a_MTBLS2273_LC-MS_polar_positive_metabolite_profiling.txt	Metabolite reference standard compounds	POL	WAX	3	AMD	pos	LC-MS & LC-MS/MS	NA	https://dma.galaxy.bham.ac.uk/u/lawsontn/h/polwax3amdmsmpos	https://dma.galaxy.bham.ac.uk/u/lawsontn/w/w3	https://workflowhub.eu/workflows/2084
43	POL_WAX_3_PHE_MSM_NEG	a_MTBLS2273_LC-MS_polar_negative_metabolite_profiling.txt	Metabolite reference standard compounds	POL	WAX	3	PHE	neg	LC-MS	NA	NA	https://dma.galaxy.bham.ac.uk/u/lawsontn/w/w3	https://workflowhub.eu/workflows/2084	Only LC-MS collected (no LC-MS/MS) so Galaxy annotation workflow not performed
44	POL_WAX_3_PHE_MSM_POS	a_MTBLS2273_LC-MS_polar_positive_metabolite_profiling.txt	Metabolite reference standard compounds	POL	WAX	3	PHE	pos	LC-MS & LC-MS/MS	NA	https://dma.galaxy.bham.ac.uk/u/lawsontn/h/polwax3phemsmpos	https://dma.galaxy.bham.ac.uk/u/lawsontn/w/w3	https://workflowhub.eu/workflows/2084
45	POL_WAX_4_AMD_MSM_NEG	a_MTBLS2273_LC-MS_polar_negative_metabolite_profiling.txt	Metabolite reference standard compounds	POL	WAX	4	AMD	neg	LC-MS & LC-MS/MS	NA	https://dma.galaxy.bham.ac.uk/u/lawsontn/h/polwax4amdmsmneg	https://dma.galaxy.bham.ac.uk/u/lawsontn/w/w3	https://workflowhub.eu/workflows/2084
46	POL_WAX_4_AMD_MSM_POS	a_MTBLS2273_LC-MS_polar_positive_metabolite_profiling.txt	Metabolite reference standard compounds	POL	WAX	4	AMD	pos	LC-MS & LC-MS/MS	NA	https://dma.galaxy.bham.ac.uk/u/lawsontn/h/polwax4amdmsmpos	https://dma.galaxy.bham.ac.uk/u/lawsontn/w/w3	https://workflowhub.eu/workflows/2084
47	POL_WAX_4_PHE_MSM_NEG	a_MTBLS2273_LC-MS_polar_negative_metabolite_profiling.txt	Metabolite reference standard compounds	POL	WAX	4	PHE	neg	LC-MS	NA	NA	https://dma.galaxy.bham.ac.uk/u/lawsontn/w/w3	https://workflowhub.eu/workflows/2084	Only LC-MS collected (no LC-MS/MS) so Galaxy annotation workflow not performed
48	POL_WAX_4_PHE_MSM_POS	a_MTBLS2273_LC-MS_polar_positive_metabolite_profiling.txt	Metabolite reference standard compounds	POL	WAX	4	PHE	pos	LC-MS & LC-MS/MS	NA	https://dma.galaxy.bham.ac.uk/u/lawsontn/h/polwax4phemsmpos	https://dma.galaxy.bham.ac.uk/u/lawsontn/w/w3	https://workflowhub.eu/workflows/2084
49	APOL_AMP_1_C30_NEG	a_MTBLS2273_LC-MS_apolar_negative_metabolite_profiling.txt	Daphnia magna	APOL	AMP	1	C30	neg	LC-MS, LC-MS/MS, DIMS & DIMSn	y	https://dma.galaxy.bham.ac.uk/u/lawsontn/h/apolamp1c30neg-1	https://dma.galaxy.bham.ac.uk/u/lawsontn/w/w1lc-msmsdimsdimsnfracdma	https://workflowhub.eu/workflows/2084
50	APOL_AMP_1_C30_POS	a_MTBLS2273_LC-MS_apolar_positive_metabolite_profiling.txt	Daphnia magna	APOL	AMP	1	C30	pos	LC-MS, LC-MS/MS, DIMS & DIMSn	y	https://dma.galaxy.bham.ac.uk/u/lawsontn/h/apolamp1c30pos	https://dma.galaxy.bham.ac.uk/u/lawsontn/w/w1lc-msmsdimsdimsnfracdma	https://workflowhub.eu/workflows/2084
51	APOL_AMP_2_C30_NEG	a_MTBLS2273_LC-MS_apolar_negative_metabolite_profiling.txt	Daphnia magna	APOL	AMP	2	C30	neg	LC-MS & LC-MS/MS	NA	https://dma.galaxy.bham.ac.uk/u/lawsontn/h/apolamp2c30neg	https://dma.galaxy.bham.ac.uk/u/lawsontn/w/w2	https://workflowhub.eu/workflows/2085
52	APOL_AMP_2_C30_POS	a_MTBLS2273_LC-MS_apolar_positive_metabolite_profiling.txt	Daphnia magna	APOL	AMP	2	C30	pos	LC-MS & LC-MS/MS	NA	https://dma.galaxy.bham.ac.uk/u/lawsontn/h/apolamp2c30pos	https://dma.galaxy.bham.ac.uk/u/lawsontn/w/w2	https://workflowhub.eu/workflows/2085
53	APOL_AMP_3_C30_NEG	a_MTBLS2273_LC-MS_apolar_negative_metabolite_profiling.txt	Daphnia magna	APOL	AMP	3	C30	neg	LC-MS, LC-MS/MS, DIMS & DIMSn	y	https://dma.galaxy.bham.ac.uk/u/lawsontn/h/apolamp3c30neg-1	https://dma.galaxy.bham.ac.uk/u/lawsontn/w/w1lc-msmsdimsdimsnfracdma	https://workflowhub.eu/workflows/2084
54	APOL_AMP_3_C30_POS	a_MTBLS2273_LC-MS_apolar_positive_metabolite_profiling.txt	Daphnia magna	APOL	AMP	3	C30	pos	LC-MS, LC-MS/MS, DIMS & DIMSn	y	https://dma.galaxy.bham.ac.uk/u/lawsontn/h/apolamp3c30pos-1	https://dma.galaxy.bham.ac.uk/u/lawsontn/w/w1lc-msmsdimsdimsnfracdma	https://workflowhub.eu/workflows/2084
55	APOL_AMP_4_C30_NEG	a_MTBLS2273_LC-MS_apolar_negative_metabolite_profiling.txt	Daphnia magna	APOL	AMP	4	C30	neg	LC-MS, LC-MS/MS, DIMS & DIMSn	y	https://dma.galaxy.bham.ac.uk/u/lawsontn/h/apolamp4c30neg	https://dma.galaxy.bham.ac.uk/u/lawsontn/w/w1lc-msmsdimsdimsnfracdma	https://workflowhub.eu/workflows/2084
56	APOL_AMP_4_C30_POS	a_MTBLS2273_LC-MS_apolar_positive_metabolite_profiling.txt	Daphnia magna	APOL	AMP	4	C30	pos	LC-MS, LC-MS/MS, DIMS & DIMSn	y	https://dma.galaxy.bham.ac.uk/u/lawsontn/h/apolamp4c30pos	https://dma.galaxy.bham.ac.uk/u/lawsontn/w/w1lc-msmsdimsdimsnfracdma	https://workflowhub.eu/workflows/2084
57	APOL_C18_1_C30_NEG	a_MTBLS2273_LC-MS_apolar_negative_metabolite_profiling.txt	Daphnia magna	APOL	C18	1	C30	neg	LC-MS & LC-MS/MS	NA	https://dma.galaxy.bham.ac.uk/u/lawsontn/h/apolc181c30neg	https://dma.galaxy.bham.ac.uk/u/lawsontn/w/w2	https://workflowhub.eu/workflows/2085
58	APOL_C18_1_C30_POS	a_MTBLS2273_LC-MS_apolar_positive_metabolite_profiling.txt	Daphnia magna	APOL	C18	1	C30	pos	LC-MS, LC-MS/MS, DIMS & DIMSn	y	https://dma.galaxy.bham.ac.uk/u/lawsontn/h/apolc181c30pos-1	https://dma.galaxy.bham.ac.uk/u/lawsontn/w/w1lc-msmsdimsdimsnfracdma	https://workflowhub.eu/workflows/2084
59	APOL_C18_2_C30_NEG	a_MTBLS2273_LC-MS_apolar_negative_metabolite_profiling.txt	Daphnia magna	APOL	C18	2	C30	neg	LC-MS & LC-MS/MS	NA	https://dma.galaxy.bham.ac.uk/u/lawsontn/h/apolc182c30neg	https://dma.galaxy.bham.ac.uk/u/lawsontn/w/w2	https://workflowhub.eu/workflows/2085
60	APOL_C18_2_C30_POS	a_MTBLS2273_LC-MS_apolar_positive_metabolite_profiling.txt	Daphnia magna	APOL	C18	2	C30	pos	LC-MS, LC-MS/MS, DIMS & DIMSn	y	https://dma.galaxy.bham.ac.uk/u/lawsontn/h/apolc182c30pos-1	https://dma.galaxy.bham.ac.uk/u/lawsontn/w/w1lc-msmsdimsdimsnfracdma	https://workflowhub.eu/workflows/2084
61	APOL_C18_3_C30_NEG	a_MTBLS2273_LC-MS_apolar_negative_metabolite_profiling.txt	Daphnia magna	APOL	C18	3	C30	neg	LC-MS & LC-MS/MS	NA	https://dma.galaxy.bham.ac.uk/u/lawsontn/h/apolc183c30neg	https://dma.galaxy.bham.ac.uk/u/lawsontn/w/w2	https://workflowhub.eu/workflows/2085
62	APOL_C18_3_C30_POS	a_MTBLS2273_LC-MS_apolar_positive_metabolite_profiling.txt	Daphnia magna	APOL	C18	3	C30	pos	LC-MS, LC-MS/MS, DIMS & DIMSn	y	https://dma.galaxy.bham.ac.uk/u/lawsontn/h/apolc183c30pos-1	https://dma.galaxy.bham.ac.uk/u/lawsontn/w/w1lc-msmsdimsdimsnfracdma	https://workflowhub.eu/workflows/2084
63	APOL_NA_NA_C30_NEG	a_MTBLS2273_LC-MS_apolar_negative_metabolite_profiling.txt	Daphnia magna	APOL	NA	NA	C30	neg	LC-MS, LC-MS/MS, DIMS & DIMSn	y	https://dma.galaxy.bham.ac.uk/u/lawsontn/h/apolnanac30neg	https://dma.galaxy.bham.ac.uk/u/lawsontn/w/w1lc-msmsdimsdimsnfracdma	https://workflowhub.eu/workflows/2084
64	APOL_NA_NA_C30_POS	a_MTBLS2273_LC-MS_apolar_positive_metabolite_profiling.txt	Daphnia magna	APOL	NA	NA	C30	pos	LC-MS, LC-MS/MS, DIMS & DIMSn	y	https://dma.galaxy.bham.ac.uk/u/lawsontn/h/apolnanac30pos	https://dma.galaxy.bham.ac.uk/u/lawsontn/w/w1lc-msmsdimsdimsnfracdma	https://workflowhub.eu/workflows/2084
65	POL_NA_NA_AMD_NEG	a_MTBLS2273_LC-MS_polar_negative_metabolite_profiling.txt	Daphnia magna	POL	NA	NA	AMD	neg	LC-MS, LC-MS/MS, DIMS & DIMSn	y	https://dma.galaxy.bham.ac.uk/u/lawsontn/h/polnanaamdneg	https://dma.galaxy.bham.ac.uk/u/lawsontn/w/w1lc-msmsdimsdimsnfracdma	https://workflowhub.eu/workflows/2084
66	POL_NA_NA_AMD_POS	a_MTBLS2273_LC-MS_polar_positive_metabolite_profiling.txt	Daphnia magna	POL	NA	NA	AMD	pos	LC-MS, LC-MS/MS, DIMS & DIMSn	y	https://dma.galaxy.bham.ac.uk/u/lawsontn/h/polnanaamdpos	https://dma.galaxy.bham.ac.uk/u/lawsontn/w/w1lc-msmsdimsdimsnfracdma	https://workflowhub.eu/workflows/2084	Analysis on well B12 DIMSn data: Sirius CSI:FingerID failed and could not be repeated sucessfully. Sirius CSI:FingerID annotations results for this well were disregarded
67	POL_NA_NA_PHE_NEG	a_MTBLS2273_LC-MS_polar_negative_metabolite_profiling.txt	Daphnia magna	POL	NA	NA	PHE	neg	LC-MS, LC-MS/MS, DIMS & DIMSn	n	https://dma.galaxy.bham.ac.uk/u/lawsontn/h/polnanapheneg	https://dma.galaxy.bham.ac.uk/u/lawsontn/w/w1lc-msmsdimsdimsnfracdma	https://workflowhub.eu/workflows/2084
68	POL_NA_NA_PHE_POS	a_MTBLS2273_LC-MS_polar_positive_metabolite_profiling.txt	Daphnia magna	POL	NA	NA	PHE	pos	LC-MS, LC-MS/MS, DIMS & DIMSn	n	https://dma.galaxy.bham.ac.uk/u/lawsontn/h/polnanaphepos	https://dma.galaxy.bham.ac.uk/u/lawsontn/w/w1lc-msmsdimsdimsnfracdma	https://workflowhub.eu/workflows/2084	Analysis on well A05 DIMSn data: Metfrag DIMS failed and could not be repeated succesfully. Metfrag annotations results for this well were disregarded
69	POL_WAX_1_AMD_NEG	a_MTBLS2273_LC-MS_polar_negative_metabolite_profiling.txt	Daphnia magna	POL	WAX	1	AMD	neg	LC-MS & LC-MS/MS	NA	https://dma.galaxy.bham.ac.uk/u/lawsontn/h/polwax1amdneg	https://dma.galaxy.bham.ac.uk/u/lawsontn/w/w2	https://workflowhub.eu/workflows/2085
70	POL_WAX_1_AMD_POS	a_MTBLS2273_LC-MS_polar_positive_metabolite_profiling.txt	Daphnia magna	POL	WAX	1	AMD	pos	LC-MS & LC-MS/MS	NA	https://dma.galaxy.bham.ac.uk/u/lawsontn/h/polwax1amdpos	https://dma.galaxy.bham.ac.uk/u/lawsontn/w/w2	https://workflowhub.eu/workflows/2085
71	POL_WAX_1_PHE_NEG	a_MTBLS2273_LC-MS_polar_negative_metabolite_profiling.txt	Daphnia magna	POL	WAX	1	PHE	neg	LC-MS, LC-MS/MS, DIMS & DIMSn	n	https://dma.galaxy.bham.ac.uk/u/lawsontn/h/polwax1pheneg-1	https://dma.galaxy.bham.ac.uk/u/lawsontn/w/w1lc-msmsdimsdimsnfracdma	https://workflowhub.eu/workflows/2084
72	POL_WAX_1_PHE_POS	a_MTBLS2273_LC-MS_polar_positive_metabolite_profiling.txt	Daphnia magna	POL	WAX	1	PHE	pos	LC-MS, LC-MS/MS, DIMS & DIMSn	n	https://dma.galaxy.bham.ac.uk/u/lawsontn/h/polwax1phepos-1	https://dma.galaxy.bham.ac.uk/u/lawsontn/w/w1lc-msmsdimsdimsnfracdma	https://workflowhub.eu/workflows/2084
73	POL_WAX_2_AMD_NEG	a_MTBLS2273_LC-MS_polar_negative_metabolite_profiling.txt	Daphnia magna	POL	WAX	2	AMD	neg	LC-MS & LC-MS/MS	NA	https://dma.galaxy.bham.ac.uk/u/lawsontn/h/polwax2amdneg	https://dma.galaxy.bham.ac.uk/u/lawsontn/w/w2	https://workflowhub.eu/workflows/2085
74	POL_WAX_2_AMD_REPEAT_NEG	a_MTBLS2273_LC-MS_polar_negative_metabolite_profiling.txt	Daphnia magna	POL	WAX	2	AMD	neg	LC-MS & LC-MS/MS	NA	https://dma.galaxy.bham.ac.uk/u/lawsontn/h/polwax2amdrepeatneg	https://dma.galaxy.bham.ac.uk/u/lawsontn/w/w2	https://workflowhub.eu/workflows/2085
75	POL_WAX_2_AMD_POS	a_MTBLS2273_LC-MS_polar_positive_metabolite_profiling.txt	Daphnia magna	POL	WAX	2	AMD	pos	LC-MS & LC-MS/MS	NA	https://dma.galaxy.bham.ac.uk/u/lawsontn/h/polwax2amdpos	https://dma.galaxy.bham.ac.uk/u/lawsontn/w/w2	https://workflowhub.eu/workflows/2085
76	POL_WAX_2_AMD_REPEAT_POS	a_MTBLS2273_LC-MS_polar_positive_metabolite_profiling.txt	Daphnia magna	POL	WAX	2	AMD	pos	LC-MS & LC-MS/MS	NA	https://dma.galaxy.bham.ac.uk/u/lawsontn/h/polwax2amdrepeatpos	https://dma.galaxy.bham.ac.uk/u/lawsontn/w/w2	https://workflowhub.eu/workflows/2085
77	POL_WAX_2_PHE_NEG	a_MTBLS2273_LC-MS_polar_negative_metabolite_profiling.txt	Daphnia magna	POL	WAX	2	PHE	neg	LC-MS, LC-MS/MS, DIMS & DIMSn	n	https://dma.galaxy.bham.ac.uk/u/lawsontn/h/polwax2pheneg-1	https://dma.galaxy.bham.ac.uk/u/lawsontn/w/w1lc-msmsdimsdimsnfracdma	https://workflowhub.eu/workflows/2084
78	POL_WAX_2_PHE_POS	a_MTBLS2273_LC-MS_polar_positive_metabolite_profiling.txt	Daphnia magna	POL	WAX	2	PHE	pos	LC-MS, LC-MS/MS, DIMS & DIMSn	n	https://dma.galaxy.bham.ac.uk/u/lawsontn/h/polwax2phepos-1	https://dma.galaxy.bham.ac.uk/u/lawsontn/w/w1lc-msmsdimsdimsnfracdma	https://workflowhub.eu/workflows/2084
79	POL_WAX_3_AMD_NEG	a_MTBLS2273_LC-MS_polar_negative_metabolite_profiling.txt	Daphnia magna	POL	WAX	3	AMD	neg	LC-MS & LC-MS/MS	NA	https://dma.galaxy.bham.ac.uk/u/lawsontn/h/polwax3amdneg	https://dma.galaxy.bham.ac.uk/u/lawsontn/w/w2	https://workflowhub.eu/workflows/2085
80	POL_WAX_3_AMD_REPEAT_NEG	a_MTBLS2273_LC-MS_polar_negative_metabolite_profiling.txt	Daphnia magna	POL	WAX	3	AMD	neg	LC-MS & LC-MS/MS	NA	https://dma.galaxy.bham.ac.uk/u/lawsontn/h/polwax3amdrepeatneg	https://dma.galaxy.bham.ac.uk/u/lawsontn/w/w2	https://workflowhub.eu/workflows/2085
81	POL_WAX_3_AMD_POS	a_MTBLS2273_LC-MS_polar_positive_metabolite_profiling.txt	Daphnia magna	POL	WAX	3	AMD	pos	LC-MS & LC-MS/MS	NA	https://dma.galaxy.bham.ac.uk/u/lawsontn/h/polwax3amdpos	https://dma.galaxy.bham.ac.uk/u/lawsontn/w/w2	https://workflowhub.eu/workflows/2085
82	POL_WAX_3_AMD_REPEAT_POS	a_MTBLS2273_LC-MS_polar_positive_metabolite_profiling.txt	Daphnia magna	POL	WAX	3	AMD	pos	LC-MS & LC-MS/MS	NA	https://dma.galaxy.bham.ac.uk/u/lawsontn/h/polwax3amdrepeatpos	https://dma.galaxy.bham.ac.uk/u/lawsontn/w/w2	https://workflowhub.eu/workflows/2085
83	POL_WAX_3_PHE_NEG	a_MTBLS2273_LC-MS_polar_negative_metabolite_profiling.txt	Daphnia magna	POL	WAX	3	PHE	neg	LC-MS, LC-MS/MS, DIMS & DIMSn	n	https://dma.galaxy.bham.ac.uk/u/lawsontn/h/polwax3pheneg-1	https://dma.galaxy.bham.ac.uk/u/lawsontn/w/w1lc-msmsdimsdimsnfracdma	https://workflowhub.eu/workflows/2084
84	POL_WAX_3_PHE_POS	a_MTBLS2273_LC-MS_polar_positive_metabolite_profiling.txt	Daphnia magna	POL	WAX	3	PHE	pos	LC-MS, LC-MS/MS, DIMS & DIMSn	n	https://dma.galaxy.bham.ac.uk/u/lawsontn/h/polwax3phepos-1	https://dma.galaxy.bham.ac.uk/u/lawsontn/w/w1lc-msmsdimsdimsnfracdma	https://workflowhub.eu/workflows/2084	Analysis on wells A08, B05, B07, B10, C01 and C10 DIMSn data: Metfrag analysis failed and could not be repeated succesfully. MetFrag annotations results for these wells were disregarded
85	POL_WAX_4_AMD_NEG	a_MTBLS2273_LC-MS_polar_negative_metabolite_profiling.txt	Daphnia magna	POL	WAX	4	AMD	neg	LC-MS & LC-MS/MS	NA	https://dma.galaxy.bham.ac.uk/u/lawsontn/h/polwax4amdneg	https://dma.galaxy.bham.ac.uk/u/lawsontn/w/w2	https://workflowhub.eu/workflows/2085
86	POL_WAX_4_AMD_REPEAT_NEG	a_MTBLS2273_LC-MS_polar_negative_metabolite_profiling.txt	Daphnia magna	POL	WAX	4	AMD	neg	LC-MS & LC-MS/MS	NA	https://dma.galaxy.bham.ac.uk/u/lawsontn/h/polwax4amdrepeatneg	https://dma.galaxy.bham.ac.uk/u/lawsontn/w/w2	https://workflowhub.eu/workflows/2085
87	POL_WAX_4_AMD_POS	a_MTBLS2273_LC-MS_polar_positive_metabolite_profiling.txt	Daphnia magna	POL	WAX	4	AMD	pos	LC-MS & LC-MS/MS	NA	https://dma.galaxy.bham.ac.uk/u/lawsontn/h/polwax4amdpos	https://dma.galaxy.bham.ac.uk/u/lawsontn/w/w2	https://workflowhub.eu/workflows/2085
88	POL_WAX_4_AMD_REPEAT_POS	a_MTBLS2273_LC-MS_polar_positive_metabolite_profiling.txt	Daphnia magna	POL	WAX	4	AMD	pos	LC-MS & LC-MS/MS	NA	https://dma.galaxy.bham.ac.uk/u/lawsontn/h/polwax4amdrepeatpos	https://dma.galaxy.bham.ac.uk/u/lawsontn/w/w2	https://workflowhub.eu/workflows/2085
89	POL_WAX_4_PHE_NEG	a_MTBLS2273_LC-MS_polar_negative_metabolite_profiling.txt	Daphnia magna	POL	WAX	4	PHE	neg	LC-MS, LC-MS/MS, DIMS & DIMSn	n	https://dma.galaxy.bham.ac.uk/u/lawsontn/h/polwax4pheneg-1	https://dma.galaxy.bham.ac.uk/u/lawsontn/w/w1lc-msmsdimsdimsnfracdma	https://workflowhub.eu/workflows/2084
90	POL_WAX_4_PHE_POS	a_MTBLS2273_LC-MS_polar_positive_metabolite_profiling.txt	Daphnia magna	POL	WAX	4	PHE	pos	LC-MS, LC-MS/MS, DIMS & DIMSn	n	https://dma.galaxy.bham.ac.uk/u/lawsontn/h/polwax4phepos	https://dma.galaxy.bham.ac.uk/u/lawsontn/w/w1lc-msmsdimsdimsnfracdma	https://workflowhub.eu/workflows/2084
91	POL_WCX_1_AMD_NEG	a_MTBLS2273_LC-MS_polar_negative_metabolite_profiling.txt	Daphnia magna	POL	WCX	1	AMD	neg	LC-MS & LC-MS/MS	NA	https://dma.galaxy.bham.ac.uk/u/lawsontn/h/polwcx1amdneg	https://dma.galaxy.bham.ac.uk/u/lawsontn/w/w2	https://workflowhub.eu/workflows/2085
92	POL_WCX_1_AMD_POS	a_MTBLS2273_LC-MS_polar_positive_metabolite_profiling.txt	Daphnia magna	POL	WCX	1	AMD	pos	LC-MS & LC-MS/MS	NA	https://dma.galaxy.bham.ac.uk/u/lawsontn/h/polwcx1amdpos	https://dma.galaxy.bham.ac.uk/u/lawsontn/w/w2	https://workflowhub.eu/workflows/2085
93	POL_WCX_1_PHE_NEG	a_MTBLS2273_LC-MS_polar_negative_metabolite_profiling.txt	Daphnia magna	POL	WCX	1	PHE	neg	LC-MS, LC-MS/MS, DIMS & DIMSn	n	https://dma.galaxy.bham.ac.uk/u/lawsontn/h/polwcx1pheneg-1	https://dma.galaxy.bham.ac.uk/u/lawsontn/w/w1lc-msmsdimsdimsnfracdma	https://workflowhub.eu/workflows/2084
94	POL_WCX_1_PHE_POS	a_MTBLS2273_LC-MS_polar_positive_metabolite_profiling.txt	Daphnia magna	POL	WCX	1	PHE	pos	LC-MS, LC-MS/MS, DIMS & DIMSn	n	https://dma.galaxy.bham.ac.uk/u/lawsontn/h/polwcx1phepos	https://dma.galaxy.bham.ac.uk/u/lawsontn/w/w1lc-msmsdimsdimsnfracdma	https://workflowhub.eu/workflows/2084
95	POL_WCX_2_AMD_NEG	a_MTBLS2273_LC-MS_polar_negative_metabolite_profiling.txt	Daphnia magna	POL	WCX	2	AMD	neg	LC-MS & LC-MS/MS	NA	https://dma.galaxy.bham.ac.uk/u/lawsontn/h/polwcx2amdneg	https://dma.galaxy.bham.ac.uk/u/lawsontn/w/w2	https://workflowhub.eu/workflows/2085
96	POL_WCX_2_AMD_POS	a_MTBLS2273_LC-MS_polar_positive_metabolite_profiling.txt	Daphnia magna	POL	WCX	2	AMD	pos	LC-MS & LC-MS/MS	NA	https://dma.galaxy.bham.ac.uk/u/lawsontn/h/polwcx2amdpos	https://dma.galaxy.bham.ac.uk/u/lawsontn/w/w2	https://workflowhub.eu/workflows/2085
97	POL_WCX_2_PHE_NEG	a_MTBLS2273_LC-MS_polar_negative_metabolite_profiling.txt	Daphnia magna	POL	WCX	2	PHE	neg	LC-MS, LC-MS/MS, DIMS & DIMSn	n	https://dma.galaxy.bham.ac.uk/u/lawsontn/h/polwcx2pheneg-1	https://dma.galaxy.bham.ac.uk/u/lawsontn/w/w1lc-msmsdimsdimsnfracdma	https://workflowhub.eu/workflows/2084
98	POL_WCX_2_PHE_POS	a_MTBLS2273_LC-MS_polar_positive_metabolite_profiling.txt	Daphnia magna	POL	WCX	2	PHE	pos	LC-MS, LC-MS/MS, DIMS & DIMSn	n	https://dma.galaxy.bham.ac.uk/u/lawsontn/h/polwcx2phepos	https://dma.galaxy.bham.ac.uk/u/lawsontn/w/w1lc-msmsdimsdimsnfracdma	https://workflowhub.eu/workflows/2084
99	POL_WCX_3_AMD_NEG	a_MTBLS2273_LC-MS_polar_negative_metabolite_profiling.txt	Daphnia magna	POL	WCX	3	AMD	neg	LC-MS & LC-MS/MS	NA	https://dma.galaxy.bham.ac.uk/u/lawsontn/h/polwcx3amdneg	https://dma.galaxy.bham.ac.uk/u/lawsontn/w/w2	https://workflowhub.eu/workflows/2085
100	POL_WCX_3_AMD_POS	a_MTBLS2273_LC-MS_polar_positive_metabolite_profiling.txt	Daphnia magna	POL	WCX	3	AMD	pos	LC-MS & LC-MS/MS	NA	https://dma.galaxy.bham.ac.uk/u/lawsontn/h/polwcx3amdpos	https://dma.galaxy.bham.ac.uk/u/lawsontn/w/w2	https://workflowhub.eu/workflows/2085
101	POL_WCX_3_PHE_NEG	a_MTBLS2273_LC-MS_polar_negative_metabolite_profiling.txt	Daphnia magna	POL	WCX	3	PHE	neg	LC-MS, LC-MS/MS, DIMS & DIMSn	n	https://dma.galaxy.bham.ac.uk/u/lawsontn/h/polwcx3pheneg	https://dma.galaxy.bham.ac.uk/u/lawsontn/w/w1lc-msmsdimsdimsnfracdma	https://workflowhub.eu/workflows/2084
102	POL_WCX_3_PHE_POS	a_MTBLS2273_LC-MS_polar_positive_metabolite_profiling.txt	Daphnia magna	POL	WCX	3	PHE	pos	LC-MS, LC-MS/MS, DIMS & DIMSn	n	https://dma.galaxy.bham.ac.uk/u/lawsontn/h/polwcx3phepos	https://dma.galaxy.bham.ac.uk/u/lawsontn/w/w1lc-msmsdimsdimsnfracdma	https://workflowhub.eu/workflows/2084
103	POL_WCX_4_AMD_NEG	a_MTBLS2273_LC-MS_polar_negative_metabolite_profiling.txt	Daphnia magna	POL	WCX	4	AMD	neg	LC-MS & LC-MS/MS	NA	https://dma.galaxy.bham.ac.uk/u/lawsontn/h/polwcx4amdneg	https://dma.galaxy.bham.ac.uk/u/lawsontn/w/w2	https://workflowhub.eu/workflows/2085
104	POL_WCX_4_AMD_REPEAT_NEG	a_MTBLS2273_LC-MS_polar_negative_metabolite_profiling.txt	Daphnia magna	POL	WCX	4	AMD	neg	LC-MS & LC-MS/MS	NA	https://dma.galaxy.bham.ac.uk/u/lawsontn/h/polwcx4amdrepeatneg-1	https://dma.galaxy.bham.ac.uk/u/lawsontn/w/w2	https://workflowhub.eu/workflows/2085
105	POL_WCX_4_AMD_POS	a_MTBLS2273_LC-MS_polar_positive_metabolite_profiling.txt	Daphnia magna	POL	WCX	4	AMD	pos	LC-MS & LC-MS/MS	NA	https://dma.galaxy.bham.ac.uk/u/lawsontn/h/polwcx4amdpos	https://dma.galaxy.bham.ac.uk/u/lawsontn/w/w2	https://workflowhub.eu/workflows/2085
106	POL_WCX_4_AMD_REPEAT_POS	a_MTBLS2273_LC-MS_polar_positive_metabolite_profiling.txt	Daphnia magna	POL	WCX	4	AMD	pos	LC-MS & LC-MS/MS	NA	https://dma.galaxy.bham.ac.uk/u/lawsontn/h/polwcx4amdrepeatpos	https://dma.galaxy.bham.ac.uk/u/lawsontn/w/w2	https://workflowhub.eu/workflows/2085
107	POL_WCX_4_PHE_NEG	a_MTBLS2273_LC-MS_polar_negative_metabolite_profiling.txt	Daphnia magna	POL	WCX	4	PHE	neg	LC-MS, LC-MS/MS, DIMS & DIMSn	n	https://dma.galaxy.bham.ac.uk/u/lawsontn/h/polwcx4pheneg	https://dma.galaxy.bham.ac.uk/u/lawsontn/w/w1lc-msmsdimsdimsnfracdma	https://workflowhub.eu/workflows/2084
108	POL_WCX_4_PHE_POS	a_MTBLS2273_LC-MS_polar_positive_metabolite_profiling.txt	Daphnia magna	POL	WCX	4	PHE	pos	LC-MS, LC-MS/MS, DIMS & DIMSn	n	https://dma.galaxy.bham.ac.uk/u/lawsontn/h/polwcx4phepos	https://dma.galaxy.bham.ac.uk/u/lawsontn/w/w1lc-msmsdimsdimsnfracdma	https://workflowhub.eu/workflows/2084
109	APOL_AMP_NA_C30_MSM_BLANK_OTHER_NEG	a_MTBLS2273_LC-MS_apolar_negative_metabolite_profiling.txt	Other	APOL	AMP	NA	C30	neg	LC-MS	NA	NA
110	APOL_AMP_NA_C30_MSM_BLANK_OTHER_POS	a_MTBLS2273_LC-MS_apolar_positive_metabolite_profiling.txt	Other	APOL	AMP	NA	C30	pos	LC-MS	NA	NA
111	POL_WAX_NA_AMD_MSM_BLANK_OTHER_NEG	a_MTBLS2273_LC-MS_polar_negative_metabolite_profiling.txt	Other	POL	WAX	NA	AMD	neg	LC-MS	NA	NA
112	POL_WAX_NA_AMD_MSM_BLANK_OTHER_POS	a_MTBLS2273_LC-MS_polar_positive_metabolite_profiling.txt	Other	POL	WAX	NA	AMD	pos	LC-MS	NA	NA
113	POL_WAX_NA_PHE_MSM_BLANK_OTHER_NEG	a_MTBLS2273_LC-MS_polar_negative_metabolite_profiling.txt	Other	POL	WAX	NA	PHE	neg	LC-MS	NA	NA
114	POL_WAX_NA_PHE_MSM_BLANK_OTHER_POS	a_MTBLS2273_LC-MS_polar_positive_metabolite_profiling.txt	Other	POL	WAX	NA	PHE	pos	LC-MS	NA	NA
115	POL_WCX_NA_AMD_MSM_BLANK_OTHER_NEG	a_MTBLS2273_LC-MS_polar_negative_metabolite_profiling.txt	Other	POL	WCX	NA	AMD	neg	LC-MS	NA	NA
116	POL_WCX_NA_AMD_MSM_BLANK_OTHER_POS	a_MTBLS2273_LC-MS_polar_positive_metabolite_profiling.txt	Other	POL	WCX	NA	AMD	pos	LC-MS	NA	NA
117	POL_WCX_NA_PHE_MSM_BLANK_OTHER_NEG	a_MTBLS2273_LC-MS_polar_negative_metabolite_profiling.txt	Other	POL	WCX	NA	PHE	neg	LC-MS	NA	NA
118	POL_WCX_NA_PHE_MSM_BLANK_OTHER_POS	a_MTBLS2273_LC-MS_polar_positive_metabolite_profiling.txt	Other	POL	WCX	NA	PHE	pos	LC-MS	NA	NA
119	POL_WAX_1_NMR		Daphnia magna	POL	WAX	1	NA	NA	NMR	NA	NA			Metabolite standard mixture was used to aid in identification of metabolites
120	POL_WAX_2_NMR		Daphnia magna	POL	WAX	2	NA	NA	NMR	NA	NA			Metabolite standard mixture was used to aid in identification of metabolites
121	POL_WAX_3_NMR		Daphnia magna	POL	WAX	3	NA	NA	NMR	NA	NA			Metabolite standard mixture was used to aid in identification of metabolites
122	POL_WAX_4_NMR		Daphnia magna	POL	WAX	4	NA	NA	NMR	NA	NA			Metabolite standard mixture was used to aid in identification of metabolites
123	POL_WCX_1_NMR		Daphnia magna	POL	WCX	1	NA	NA	NMR	NA	NA			Metabolite standard mixture was used to aid in identification of metabolites
124	POL_WCX_2_NMR		Daphnia magna	POL	WCX	2	NA	NA	NMR	NA	NA			Metabolite standard mixture was used to aid in identification of metabolites
125	POL_WCX_3_NMR		Daphnia magna	POL	WCX	3	NA	NA	NMR	NA	NA			Metabolite standard mixture was used to aid in identification of metabolites
126	POL_WCX_4_NMR		Daphnia magna	POL	WCX	4	NA	NA	NMR	NA	NA			Metabolite standard mixture was used to aid in identification of metabolites
127	POL_WAX_1_GC-MS		Daphnia magna	POL	WAX	1	NA	NA	GC-MS	NA	NA
128	POL_WAX_2_GC-MS		Daphnia magna	POL	WAX	2	NA	NA	GC-MS	NA	NA
129	POL_WAX_3_GC-MS		Daphnia magna	POL	WAX	3	NA	NA	GC-MS	NA	NA
130	POL_WAX_4_GC-MS		Daphnia magna	POL	WAX	4	NA	NA	GC-MS	NA	NA
131	POL_WCX_1_GC-MS		Daphnia magna	POL	WCX	1	NA	NA	GC-MS	NA	NA
132	POL_WCX_2_GC-MS		Daphnia magna	POL	WCX	2	NA	NA	GC-MS	NA	NA
133	POL_WCX_3_GC-MS		Daphnia magna	POL	WCX	3	NA	NA	GC-MS	NA	NA
134	POL_WCX_4_GC-MS		Daphnia magna	POL	WCX	4	NA	NA	GC-MS	NA	NA
135	POL_CRUDE_GC-MS		Daphnia magna	POL	NA	NA	NA	NA	GC-MS	NA	NA

## Sheet: S2. MS data files
raw_filename	file_prefix	sample_type	organism	organism_part	sample_collection	extraction	spe	spe_frac	chromatography	chromatography_frac	measurement	polarity	assay	study	investigation		notes
MSM_Apolar_AMPFrac1_C30LCMS_neg_inj1.raw	MSM_Apolar_AMPFrac1_C30LCMS_neg_inj1	COMPOUND			D-CULT	D-APOL	D-AMP	1	D-C30	NA	D-LCMS	NEGATIVE	APOL_AMP_1_C30_MSM_NEG	DMA of D. magna (2022)	DMA of D. magna
MSM_Apolar_AMPFrac1_C30LCMS_neg_inj2.raw	MSM_Apolar_AMPFrac1_C30LCMS_neg_inj2	COMPOUND			D-CULT	D-APOL	D-AMP	1	D-C30	NA	D-LCMS	NEGATIVE	APOL_AMP_1_C30_MSM_NEG	DMA of D. magna (2022)	DMA of D. magna
MSM_Apolar_AMPFrac1_C30LCMS_neg_inj3.raw	MSM_Apolar_AMPFrac1_C30LCMS_neg_inj3	COMPOUND			D-CULT	D-APOL	D-AMP	1	D-C30	NA	D-LCMS	NEGATIVE	APOL_AMP_1_C30_MSM_NEG	DMA of D. magna (2022)	DMA of D. magna
MSM_Apolar_AMPFrac1_C30LCMSMS_COMBO_neg_inj1.raw	MSM_Apolar_AMPFrac1_C30LCMSMS_COMBO_neg_inj1	COMPOUND			D-CULT	D-APOL	D-AMP	1	D-C30	NA	D-LCMSMS	NEGATIVE	APOL_AMP_1_C30_MSM_NEG	DMA of D. magna (2022)	DMA of D. magna
MSM_Apolar_AMPFrac1_C30LCMSMS_COMBO_neg_inj2.raw	MSM_Apolar_AMPFrac1_C30LCMSMS_COMBO_neg_inj2	COMPOUND			D-CULT	D-APOL	D-AMP	1	D-C30	NA	D-LCMSMS	NEGATIVE	APOL_AMP_1_C30_MSM_NEG	DMA of D. magna (2022)	DMA of D. magna
MSM_Apolar_AMPFrac1_C30LCMS_pos_inj1.raw	MSM_Apolar_AMPFrac1_C30LCMS_pos_inj1	COMPOUND			D-CULT	D-APOL	D-AMP	1	D-C30	NA	D-LCMS	POSITIVE	APOL_AMP_1_C30_MSM_POS	DMA of D. magna (2022)	DMA of D. magna
MSM_Apolar_AMPFrac1_C30LCMS_pos_inj2.raw	MSM_Apolar_AMPFrac1_C30LCMS_pos_inj2	COMPOUND			D-CULT	D-APOL	D-AMP	1	D-C30	NA	D-LCMS	POSITIVE	APOL_AMP_1_C30_MSM_POS	DMA of D. magna (2022)	DMA of D. magna
MSM_Apolar_AMPFrac1_C30LCMS_pos_inj3.raw	MSM_Apolar_AMPFrac1_C30LCMS_pos_inj3	COMPOUND			D-CULT	D-APOL	D-AMP	1	D-C30	NA	D-LCMS	POSITIVE	APOL_AMP_1_C30_MSM_POS	DMA of D. magna (2022)	DMA of D. magna
MSM_Apolar_AMPFrac1_C30LCMSMS_COMBO_pos_inj1.raw	MSM_Apolar_AMPFrac1_C30LCMSMS_COMBO_pos_inj1	COMPOUND			D-CULT	D-APOL	D-AMP	1	D-C30	NA	D-LCMSMS	POSITIVE	APOL_AMP_1_C30_MSM_POS	DMA of D. magna (2022)	DMA of D. magna
MSM_Apolar_AMPFrac1_C30LCMSMS_COMBO_pos_inj2.raw	MSM_Apolar_AMPFrac1_C30LCMSMS_COMBO_pos_inj2	COMPOUND			D-CULT	D-APOL	D-AMP	1	D-C30	NA	D-LCMSMS	POSITIVE	APOL_AMP_1_C30_MSM_POS	DMA of D. magna (2022)	DMA of D. magna
A01_Apolar_Blank_AMP_1_C30_LCMS_Neg_DIMS.raw	A01_Apolar_Blank_AMP_1_C30_LCMS_Neg_DIMS	BLANK			D-CULT	D-APOL	D-AMP	1	D-C30	A01	D-DIMS	NEGATIVE	APOL_AMP_1_C30_NEG	DMA of D. magna (2022)	DMA of D. magna
A01_Apolar_Daph_AMP_1_C30_LCMS_Neg_DIMS_rerun2.raw	A01_Apolar_Daph_AMP_1_C30_LCMS_Neg_DIMS_rerun2	DAPH	Daphnia magna	whole organism	D-CULT	D-APOL	D-AMP	1	D-C30	A01	D-DIMS	NEGATIVE	APOL_AMP_1_C30_NEG	DMA of D. magna (2022)	DMA of D. magna
A02_Apolar_Blank_AMP_1_C30_LCMS_Neg_DIMS.raw	A02_Apolar_Blank_AMP_1_C30_LCMS_Neg_DIMS	BLANK			D-CULT	D-APOL	D-AMP	1	D-C30	A02	D-DIMS	NEGATIVE	APOL_AMP_1_C30_NEG	DMA of D. magna (2022)	DMA of D. magna
A02_Apolar_Daph_AMP_1_C30_LCMS_Neg_DIMS.raw	A02_Apolar_Daph_AMP_1_C30_LCMS_Neg_DIMS	DAPH	Daphnia magna	whole organism	D-CULT	D-APOL	D-AMP	1	D-C30	A02	D-DIMS	NEGATIVE	APOL_AMP_1_C30_NEG	DMA of D. magna (2022)	DMA of D. magna
A03_Apolar_Blank_AMP_1_C30_LCMS_Neg_DIMS.raw	A03_Apolar_Blank_AMP_1_C30_LCMS_Neg_DIMS	BLANK			D-CULT	D-APOL	D-AMP	1	D-C30	A03	D-DIMS	NEGATIVE	APOL_AMP_1_C30_NEG	DMA of D. magna (2022)	DMA of D. magna
A03_Apolar_Daph_AMP_1_C30_LCMS_Neg_DIMS_rerun3_181011102738.raw	A03_Apolar_Daph_AMP_1_C30_LCMS_Neg_DIMS_rerun3_181011102738	DAPH	Daphnia magna	whole organism	D-CULT	D-APOL	D-AMP	1	D-C30	A03	D-DIMS	NEGATIVE	APOL_AMP_1_C30_NEG	DMA of D. magna (2022)	DMA of D. magna
A04_Apolar_Blank_AMP_1_C30_LCMS_Neg_DIMS.raw	A04_Apolar_Blank_AMP_1_C30_LCMS_Neg_DIMS	BLANK			D-CULT	D-APOL	D-AMP	1	D-C30	A04	D-DIMS	NEGATIVE	APOL_AMP_1_C30_NEG	DMA of D. magna (2022)	DMA of D. magna
A04_Apolar_Daph_AMP_1_C30_LCMS_Neg_DIMS_rerun2.raw	A04_Apolar_Daph_AMP_1_C30_LCMS_Neg_DIMS_rerun2	DAPH	Daphnia magna	whole organism	D-CULT	D-APOL	D-AMP	1	D-C30	A04	D-DIMS	NEGATIVE	APOL_AMP_1_C30_NEG	DMA of D. magna (2022)	DMA of D. magna
A05_Apolar_Blank_AMP_1_C30_LCMS_Neg_DIMS_rerun4.raw	A05_Apolar_Blank_AMP_1_C30_LCMS_Neg_DIMS_rerun4	BLANK			D-CULT	D-APOL	D-AMP	1	D-C30	A05	D-DIMS	NEGATIVE	APOL_AMP_1_C30_NEG	DMA of D. magna (2022)	DMA of D. magna
A05_Apolar_Daph_AMP_1_C30_LCMS_Neg_DIMS_rerun.raw	A05_Apolar_Daph_AMP_1_C30_LCMS_Neg_DIMS_rerun	DAPH	Daphnia magna	whole organism	D-CULT	D-APOL	D-AMP	1	D-C30	A05	D-DIMS	NEGATIVE	APOL_AMP_1_C30_NEG	DMA of D. magna (2022)	DMA of D. magna
A06_Apolar_Blank_AMP_1_C30_LCMS_Neg_DIMS_rerun3.raw	A06_Apolar_Blank_AMP_1_C30_LCMS_Neg_DIMS_rerun3	BLANK			D-CULT	D-APOL	D-AMP	1	D-C30	A06	D-DIMS	NEGATIVE	APOL_AMP_1_C30_NEG	DMA of D. magna (2022)	DMA of D. magna
A06_Apolar_Daph_AMP_1_C30_LCMS_Neg_DIMS.raw	A06_Apolar_Daph_AMP_1_C30_LCMS_Neg_DIMS	DAPH	Daphnia magna	whole organism	D-CULT	D-APOL	D-AMP	1	D-C30	A06	D-DIMS	NEGATIVE	APOL_AMP_1_C30_NEG	DMA of D. magna (2022)	DMA of D. magna
A07_Apolar_Blank_AMP_1_C30_LCMS_Neg_DIMS.raw	A07_Apolar_Blank_AMP_1_C30_LCMS_Neg_DIMS	BLANK			D-CULT	D-APOL	D-AMP	1	D-C30	A07	D-DIMS	NEGATIVE	APOL_AMP_1_C30_NEG	DMA of D. magna (2022)	DMA of D. magna
A07_Apolar_Daph_AMP_1_C30_LCMS_Neg_DIMS_rerun3.raw	A07_Apolar_Daph_AMP_1_C30_LCMS_Neg_DIMS_rerun3	DAPH	Daphnia magna	whole organism	D-CULT	D-APOL	D-AMP	1	D-C30	A07	D-DIMS	NEGATIVE	APOL_AMP_1_C30_NEG	DMA of D. magna (2022)	DMA of D. magna
A08_Apolar_Blank_AMP_1_C30_LCMS_Neg_DIMS.raw	A08_Apolar_Blank_AMP_1_C30_LCMS_Neg_DIMS	BLANK			D-CULT	D-APOL	D-AMP	1	D-C30	A08	D-DIMS	NEGATIVE	APOL_AMP_1_C30_NEG	DMA of D. magna (2022)	DMA of D. magna
A08_Apolar_Daph_AMP_1_C30_LCMS_Neg_DIMS.raw	A08_Apolar_Daph_AMP_1_C30_LCMS_Neg_DIMS	DAPH	Daphnia magna	whole organism	D-CULT	D-APOL	D-AMP	1	D-C30	A08	D-DIMS	NEGATIVE	APOL_AMP_1_C30_NEG	DMA of D. magna (2022)	DMA of D. magna
A09_Apolar_Blank_AMP_1_C30_LCMS_Neg_DIMS.raw	A09_Apolar_Blank_AMP_1_C30_LCMS_Neg_DIMS	BLANK			D-CULT	D-APOL	D-AMP	1	D-C30	A09	D-DIMS	NEGATIVE	APOL_AMP_1_C30_NEG	DMA of D. magna (2022)	DMA of D. magna
A09_Apolar_Daph_AMP_1_C30_LCMS_Neg_DIMS_rerun3_2.raw	A09_Apolar_Daph_AMP_1_C30_LCMS_Neg_DIMS_rerun3_2	DAPH	Daphnia magna	whole organism	D-CULT	D-APOL	D-AMP	1	D-C30	A09	D-DIMS	NEGATIVE	APOL_AMP_1_C30_NEG	DMA of D. magna (2022)	DMA of D. magna
A10_Apolar_Blank_AMP_1_C30_LCMS_Neg_DIMS.raw	A10_Apolar_Blank_AMP_1_C30_LCMS_Neg_DIMS	BLANK			D-CULT	D-APOL	D-AMP	1	D-C30	A10	D-DIMS	NEGATIVE	APOL_AMP_1_C30_NEG	DMA of D. magna (2022)	DMA of D. magna
A10_Apolar_Daph_AMP_1_C30_LCMS_Neg_DIMS_rerun.raw	A10_Apolar_Daph_AMP_1_C30_LCMS_Neg_DIMS_rerun	DAPH	Daphnia magna	whole organism	D-CULT	D-APOL	D-AMP	1	D-C30	A10	D-DIMS	NEGATIVE	APOL_AMP_1_C30_NEG	DMA of D. magna (2022)	DMA of D. magna
A11_Apolar_Blank_AMP_1_C30_LCMS_Neg_DIMS_rerun.raw	A11_Apolar_Blank_AMP_1_C30_LCMS_Neg_DIMS_rerun	BLANK			D-CULT	D-APOL	D-AMP	1	D-C30	A11	D-DIMS	NEGATIVE	APOL_AMP_1_C30_NEG	DMA of D. magna (2022)	DMA of D. magna
A11_Apolar_Daph_AMP_1_C30_LCMS_Neg_DIMS.raw	A11_Apolar_Daph_AMP_1_C30_LCMS_Neg_DIMS	DAPH	Daphnia magna	whole organism	D-CULT	D-APOL	D-AMP	1	D-C30	A11	D-DIMS	NEGATIVE	APOL_AMP_1_C30_NEG	DMA of D. magna (2022)	DMA of D. magna
A12_Apolar_Blank_AMP_1_C30_LCMS_Neg_DIMS_rerun.raw	A12_Apolar_Blank_AMP_1_C30_LCMS_Neg_DIMS_rerun	BLANK			D-CULT	D-APOL	D-AMP	1	D-C30	A12	D-DIMS	NEGATIVE	APOL_AMP_1_C30_NEG	DMA of D. magna (2022)	DMA of D. magna
A12_Apolar_Daph_AMP_1_C30_LCMS_Neg_DIMS.raw	A12_Apolar_Daph_AMP_1_C30_LCMS_Neg_DIMS	DAPH	Daphnia magna	whole organism	D-CULT	D-APOL	D-AMP	1	D-C30	A12	D-DIMS	NEGATIVE	APOL_AMP_1_C30_NEG	DMA of D. magna (2022)	DMA of D. magna
B01_Apolar_Blank_AMP_1_C30_LCMS_Neg_DIMS_rerun.raw	B01_Apolar_Blank_AMP_1_C30_LCMS_Neg_DIMS_rerun	BLANK			D-CULT	D-APOL	D-AMP	1	D-C30	B01	D-DIMS	NEGATIVE	APOL_AMP_1_C30_NEG	DMA of D. magna (2022)	DMA of D. magna
B01_Apolar_Daph_AMP_1_C30_LCMS_Neg_DIMS.raw	B01_Apolar_Daph_AMP_1_C30_LCMS_Neg_DIMS	DAPH	Daphnia magna	whole organism	D-CULT	D-APOL	D-AMP	1	D-C30	B01	D-DIMS	NEGATIVE	APOL_AMP_1_C30_NEG	DMA of D. magna (2022)	DMA of D. magna
B02_Apolar_Blank_AMP_1_C30_LCMS_Neg_DIMS.raw	B02_Apolar_Blank_AMP_1_C30_LCMS_Neg_DIMS	BLANK			D-CULT	D-APOL	D-AMP	1	D-C30	B02	D-DIMS	NEGATIVE	APOL_AMP_1_C30_NEG	DMA of D. magna (2022)	DMA of D. magna
B02_Apolar_Daph_AMP_1_C30_LCMS_Neg_DIMS_rerun2.raw	B02_Apolar_Daph_AMP_1_C30_LCMS_Neg_DIMS_rerun2	DAPH	Daphnia magna	whole organism	D-CULT	D-APOL	D-AMP	1	D-C30	B02	D-DIMS	NEGATIVE	APOL_AMP_1_C30_NEG	DMA of D. magna (2022)	DMA of D. magna
B03_Apolar_Blank_AMP_1_C30_LCMS_Neg_DIMS.raw	B03_Apolar_Blank_AMP_1_C30_LCMS_Neg_DIMS	BLANK			D-CULT	D-APOL	D-AMP	1	D-C30	B03	D-DIMS	NEGATIVE	APOL_AMP_1_C30_NEG	DMA of D. magna (2022)	DMA of D. magna
B03_Apolar_Daph_AMP_1_C30_LCMS_Neg_DIMS.raw	B03_Apolar_Daph_AMP_1_C30_LCMS_Neg_DIMS	DAPH	Daphnia magna	whole organism	D-CULT	D-APOL	D-AMP	1	D-C30	B03	D-DIMS	NEGATIVE	APOL_AMP_1_C30_NEG	DMA of D. magna (2022)	DMA of D. magna
B04_Apolar_Blank_AMP_1_C30_LCMS_Neg_DIMS_ActuallyB03.raw	B04_Apolar_Blank_AMP_1_C30_LCMS_Neg_DIMS_ActuallyB03	BLANK			D-CULT	D-APOL	D-AMP	1	D-C30	B04	D-DIMS	NEGATIVE	APOL_AMP_1_C30_NEG	DMA of D. magna (2022)	DMA of D. magna
B04_Apolar_Daph_AMP_1_C30_LCMS_Neg_DIMS.raw	B04_Apolar_Daph_AMP_1_C30_LCMS_Neg_DIMS	DAPH	Daphnia magna	whole organism	D-CULT	D-APOL	D-AMP	1	D-C30	B04	D-DIMS	NEGATIVE	APOL_AMP_1_C30_NEG	DMA of D. magna (2022)	DMA of D. magna
B05_Apolar_Blank_AMP_1_C30_LCMS_Neg_DIMS_rerun2.raw	B05_Apolar_Blank_AMP_1_C30_LCMS_Neg_DIMS_rerun2	BLANK			D-CULT	D-APOL	D-AMP	1	D-C30	B05	D-DIMS	NEGATIVE	APOL_AMP_1_C30_NEG	DMA of D. magna (2022)	DMA of D. magna
B05_Apolar_Daph_AMP_1_C30_LCMS_Neg_DIMS.raw	B05_Apolar_Daph_AMP_1_C30_LCMS_Neg_DIMS	DAPH	Daphnia magna	whole organism	D-CULT	D-APOL	D-AMP	1	D-C30	B05	D-DIMS	NEGATIVE	APOL_AMP_1_C30_NEG	DMA of D. magna (2022)	DMA of D. magna
B06_Apolar_Blank_AMP_1_C30_LCMS_Neg_DIMS.raw	B06_Apolar_Blank_AMP_1_C30_LCMS_Neg_DIMS	BLANK			D-CULT	D-APOL	D-AMP	1	D-C30	B06	D-DIMS	NEGATIVE	APOL_AMP_1_C30_NEG	DMA of D. magna (2022)	DMA of D. magna
B06_Apolar_Daph_AMP_1_C30_LCMS_Neg_DIMS_rerun.raw	B06_Apolar_Daph_AMP_1_C30_LCMS_Neg_DIMS_rerun	DAPH	Daphnia magna	whole organism	D-CULT	D-APOL	D-AMP	1	D-C30	B06	D-DIMS	NEGATIVE	APOL_AMP_1_C30_NEG	DMA of D. magna (2022)	DMA of D. magna
B07_Apolar_Blank_AMP_1_C30_LCMS_Neg_DIMS.raw	B07_Apolar_Blank_AMP_1_C30_LCMS_Neg_DIMS	BLANK			D-CULT	D-APOL	D-AMP	1	D-C30	B07	D-DIMS	NEGATIVE	APOL_AMP_1_C30_NEG	DMA of D. magna (2022)	DMA of D. magna
B07_Apolar_Daph_AMP_1_C30_LCMS_Neg_DIMS.raw	B07_Apolar_Daph_AMP_1_C30_LCMS_Neg_DIMS	DAPH	Daphnia magna	whole organism	D-CULT	D-APOL	D-AMP	1	D-C30	B07	D-DIMS	NEGATIVE	APOL_AMP_1_C30_NEG	DMA of D. magna (2022)	DMA of D. magna
B08_Apolar_Blank_AMP_1_C30_LCMS_Neg_DIMS.raw	B08_Apolar_Blank_AMP_1_C30_LCMS_Neg_DIMS	BLANK			D-CULT	D-APOL	D-AMP	1	D-C30	B08	D-DIMS	NEGATIVE	APOL_AMP_1_C30_NEG	DMA of D. magna (2022)	DMA of D. magna
B08_Apolar_Daph_AMP_1_C30_LCMS_Neg_DIMS.raw	B08_Apolar_Daph_AMP_1_C30_LCMS_Neg_DIMS	DAPH	Daphnia magna	whole organism	D-CULT	D-APOL	D-AMP	1	D-C30	B08	D-DIMS	NEGATIVE	APOL_AMP_1_C30_NEG	DMA of D. magna (2022)	DMA of D. magna
B09_Apolar_Blank_AMP_1_C30_LCMS_Neg_DIMS.raw	B09_Apolar_Blank_AMP_1_C30_LCMS_Neg_DIMS	BLANK			D-CULT	D-APOL	D-AMP	1	D-C30	B09	D-DIMS	NEGATIVE	APOL_AMP_1_C30_NEG	DMA of D. magna (2022)	DMA of D. magna
B09_Apolar_Daph_AMP_1_C30_LCMS_Neg_DIMS_rerun2.raw	B09_Apolar_Daph_AMP_1_C30_LCMS_Neg_DIMS_rerun2	DAPH	Daphnia magna	whole organism	D-CULT	D-APOL	D-AMP	1	D-C30	B09	D-DIMS	NEGATIVE	APOL_AMP_1_C30_NEG	DMA of D. magna (2022)	DMA of D. magna
B10_Apolar_Blank_AMP_1_C30_LCMS_Neg_DIMS.raw	B10_Apolar_Blank_AMP_1_C30_LCMS_Neg_DIMS	BLANK			D-CULT	D-APOL	D-AMP	1	D-C30	B10	D-DIMS	NEGATIVE	APOL_AMP_1_C30_NEG	DMA of D. magna (2022)	DMA of D. magna
B10_Apolar_Daph_AMP_1_C30_LCMS_Neg_DIMS.raw	B10_Apolar_Daph_AMP_1_C30_LCMS_Neg_DIMS	DAPH	Daphnia magna	whole organism	D-CULT	D-APOL	D-AMP	1	D-C30	B10	D-DIMS	NEGATIVE	APOL_AMP_1_C30_NEG	DMA of D. magna (2022)	DMA of D. magna
B11_Apolar_Blank_AMP_1_C30_LCMS_Neg_DIMS_rerun3.raw	B11_Apolar_Blank_AMP_1_C30_LCMS_Neg_DIMS_rerun3	BLANK			D-CULT	D-APOL	D-AMP	1	D-C30	B11	D-DIMS	NEGATIVE	APOL_AMP_1_C30_NEG	DMA of D. magna (2022)	DMA of D. magna
B11_Apolar_Daph_AMP_1_C30_LCMS_Neg_DIMS_rerun.raw	B11_Apolar_Daph_AMP_1_C30_LCMS_Neg_DIMS_rerun	DAPH	Daphnia magna	whole organism	D-CULT	D-APOL	D-AMP	1	D-C30	B11	D-DIMS	NEGATIVE	APOL_AMP_1_C30_NEG	DMA of D. magna (2022)	DMA of D. magna
B12_Apolar_Blank_AMP_1_C30_LCMS_Neg_DIMS_rerun2_181010212354.raw	B12_Apolar_Blank_AMP_1_C30_LCMS_Neg_DIMS_rerun2_181010212354	BLANK			D-CULT	D-APOL	D-AMP	1	D-C30	B12	D-DIMS	NEGATIVE	APOL_AMP_1_C30_NEG	DMA of D. magna (2022)	DMA of D. magna
B12_Apolar_Daph_AMP_1_C30_LCMS_Neg_DIMS_rerun.raw	B12_Apolar_Daph_AMP_1_C30_LCMS_Neg_DIMS_rerun	DAPH	Daphnia magna	whole organism	D-CULT	D-APOL	D-AMP	1	D-C30	B12	D-DIMS	NEGATIVE	APOL_AMP_1_C30_NEG	DMA of D. magna (2022)	DMA of D. magna
C01_Apolar_Blank_AMP_1_C30_LCMS_Neg_DIMS.raw	C01_Apolar_Blank_AMP_1_C30_LCMS_Neg_DIMS	BLANK			D-CULT	D-APOL	D-AMP	1	D-C30	C01	D-DIMS	NEGATIVE	APOL_AMP_1_C30_NEG	DMA of D. magna (2022)	DMA of D. magna
C01_Apolar_Daph_AMP_1_C30_LCMS_Neg_DIMS.raw	C01_Apolar_Daph_AMP_1_C30_LCMS_Neg_DIMS	DAPH	Daphnia magna	whole organism	D-CULT	D-APOL	D-AMP	1	D-C30	C01	D-DIMS	NEGATIVE	APOL_AMP_1_C30_NEG	DMA of D. magna (2022)	DMA of D. magna
C02_Apolar_Blank_AMP_1_C30_LCMS_Neg_DIMS.raw	C02_Apolar_Blank_AMP_1_C30_LCMS_Neg_DIMS	BLANK			D-CULT	D-APOL	D-AMP	1	D-C30	C02	D-DIMS	NEGATIVE	APOL_AMP_1_C30_NEG	DMA of D. magna (2022)	DMA of D. magna
C02_Apolar_Daph_AMP_1_C30_LCMS_Neg_DIMS_rerun.raw	C02_Apolar_Daph_AMP_1_C30_LCMS_Neg_DIMS_rerun	DAPH	Daphnia magna	whole organism	D-CULT	D-APOL	D-AMP	1	D-C30	C02	D-DIMS	NEGATIVE	APOL_AMP_1_C30_NEG	DMA of D. magna (2022)	DMA of D. magna
C03_Apolar_Blank_AMP_1_C30_LCMS_Neg_DIMS.raw	C03_Apolar_Blank_AMP_1_C30_LCMS_Neg_DIMS	BLANK			D-CULT	D-APOL	D-AMP	1	D-C30	C03	D-DIMS	NEGATIVE	APOL_AMP_1_C30_NEG	DMA of D. magna (2022)	DMA of D. magna
C03_Apolar_Daph_AMP_1_C30_LCMS_Neg_DIMS_rerun.raw	C03_Apolar_Daph_AMP_1_C30_LCMS_Neg_DIMS_rerun	DAPH	Daphnia magna	whole organism	D-CULT	D-APOL	D-AMP	1	D-C30	C03	D-DIMS	NEGATIVE	APOL_AMP_1_C30_NEG	DMA of D. magna (2022)	DMA of D. magna
C04_Apolar_Blank_AMP_1_C30_LCMS_Neg_DIMS_ActuallyC03.raw	C04_Apolar_Blank_AMP_1_C30_LCMS_Neg_DIMS_ActuallyC03	BLANK			D-CULT	D-APOL	D-AMP	1	D-C30	C04	D-DIMS	NEGATIVE	APOL_AMP_1_C30_NEG	DMA of D. magna (2022)	DMA of D. magna
C04_Apolar_Daph_AMP_1_C30_LCMS_Neg_DIMS.raw	C04_Apolar_Daph_AMP_1_C30_LCMS_Neg_DIMS	DAPH	Daphnia magna	whole organism	D-CULT	D-APOL	D-AMP	1	D-C30	C04	D-DIMS	NEGATIVE	APOL_AMP_1_C30_NEG	DMA of D. magna (2022)	DMA of D. magna
C05_Apolar_Blank_AMP_1_C30_LCMS_Neg_DIMS.raw	C05_Apolar_Blank_AMP_1_C30_LCMS_Neg_DIMS	BLANK			D-CULT	D-APOL	D-AMP	1	D-C30	C05	D-DIMS	NEGATIVE	APOL_AMP_1_C30_NEG	DMA of D. magna (2022)	DMA of D. magna
C05_Apolar_Daph_AMP_1_C30_LCMS_Neg_DIMS_rerun2.raw	C05_Apolar_Daph_AMP_1_C30_LCMS_Neg_DIMS_rerun2	DAPH	Daphnia magna	whole organism	D-CULT	D-APOL	D-AMP	1	D-C30	C05	D-DIMS	NEGATIVE	APOL_AMP_1_C30_NEG	DMA of D. magna (2022)	DMA of D. magna
C06_Apolar_Blank_AMP_1_C30_LCMS_Neg_DIMS.raw	C06_Apolar_Blank_AMP_1_C30_LCMS_Neg_DIMS	BLANK			D-CULT	D-APOL	D-AMP	1	D-C30	C06	D-DIMS	NEGATIVE	APOL_AMP_1_C30_NEG	DMA of D. magna (2022)	DMA of D. magna
C06_Apolar_Daph_AMP_1_C30_LCMS_Neg_DIMS.raw	C06_Apolar_Daph_AMP_1_C30_LCMS_Neg_DIMS	DAPH	Daphnia magna	whole organism	D-CULT	D-APOL	D-AMP	1	D-C30	C06	D-DIMS	NEGATIVE	APOL_AMP_1_C30_NEG	DMA of D. magna (2022)	DMA of D. magna
C07_Apolar_Blank_AMP_1_C30_LCMS_Neg_DIMS_ActuallyC06.raw	C07_Apolar_Blank_AMP_1_C30_LCMS_Neg_DIMS_ActuallyC06	BLANK			D-CULT	D-APOL	D-AMP	1	D-C30	C07	D-DIMS	NEGATIVE	APOL_AMP_1_C30_NEG	DMA of D. magna (2022)	DMA of D. magna
C07_Apolar_Daph_AMP_1_C30_LCMS_Neg_DIMS.raw	C07_Apolar_Daph_AMP_1_C30_LCMS_Neg_DIMS	DAPH	Daphnia magna	whole organism	D-CULT	D-APOL	D-AMP	1	D-C30	C07	D-DIMS	NEGATIVE	APOL_AMP_1_C30_NEG	DMA of D. magna (2022)	DMA of D. magna
C08_Apolar_Blank_AMP_1_C30_LCMS_Neg_DIMS_rerun.raw	C08_Apolar_Blank_AMP_1_C30_LCMS_Neg_DIMS_rerun	BLANK			D-CULT	D-APOL	D-AMP	1	D-C30	C08	D-DIMS	NEGATIVE	APOL_AMP_1_C30_NEG	DMA of D. magna (2022)	DMA of D. magna
C08_Apolar_Daph_AMP_1_C30_LCMS_Neg_DIMS.raw	C08_Apolar_Daph_AMP_1_C30_LCMS_Neg_DIMS	DAPH	Daphnia magna	whole organism	D-CULT	D-APOL	D-AMP	1	D-C30	C08	D-DIMS	NEGATIVE	APOL_AMP_1_C30_NEG	DMA of D. magna (2022)	DMA of D. magna
C09_Apolar_Blank_AMP_1_C30_LCMS_Neg_DIMS_rerun.raw	C09_Apolar_Blank_AMP_1_C30_LCMS_Neg_DIMS_rerun	BLANK			D-CULT	D-APOL	D-AMP	1	D-C30	C09	D-DIMS	NEGATIVE	APOL_AMP_1_C30_NEG	DMA of D. magna (2022)	DMA of D. magna
C09_Apolar_Daph_AMP_1_C30_LCMS_Neg_DIMS.raw	C09_Apolar_Daph_AMP_1_C30_LCMS_Neg_DIMS	DAPH	Daphnia magna	whole organism	D-CULT	D-APOL	D-AMP	1	D-C30	C09	D-DIMS	NEGATIVE	APOL_AMP_1_C30_NEG	DMA of D. magna (2022)	DMA of D. magna
C10_Apolar_Blank_AMP_1_C30_LCMS_Neg_DIMS_rerun2.raw	C10_Apolar_Blank_AMP_1_C30_LCMS_Neg_DIMS_rerun2	BLANK			D-CULT	D-APOL	D-AMP	1	D-C30	C10	D-DIMS	NEGATIVE	APOL_AMP_1_C30_NEG	DMA of D. magna (2022)	DMA of D. magna
C10_Apolar_Daph_AMP_1_C30_LCMS_Neg_DIMS.raw	C10_Apolar_Daph_AMP_1_C30_LCMS_Neg_DIMS	DAPH	Daphnia magna	whole organism	D-CULT	D-APOL	D-AMP	1	D-C30	C10	D-DIMS	NEGATIVE	APOL_AMP_1_C30_NEG	DMA of D. magna (2022)	DMA of D. magna
C11_Apolar_Blank_AMP_1_C30_LCMS_Neg_DIMS.raw	C11_Apolar_Blank_AMP_1_C30_LCMS_Neg_DIMS	BLANK			D-CULT	D-APOL	D-AMP	1	D-C30	C11	D-DIMS	NEGATIVE	APOL_AMP_1_C30_NEG	DMA of D. magna (2022)	DMA of D. magna
C11_Apolar_Daph_AMP_1_C30_LCMS_Neg_DIMS.raw	C11_Apolar_Daph_AMP_1_C30_LCMS_Neg_DIMS	DAPH	Daphnia magna	whole organism	D-CULT	D-APOL	D-AMP	1	D-C30	C11	D-DIMS	NEGATIVE	APOL_AMP_1_C30_NEG	DMA of D. magna (2022)	DMA of D. magna
C12_Apolar_Blank_AMP_1_C30_LCMS_Neg_DIMS_rerun.raw	C12_Apolar_Blank_AMP_1_C30_LCMS_Neg_DIMS_rerun	BLANK			D-CULT	D-APOL	D-AMP	1	D-C30	C12	D-DIMS	NEGATIVE	APOL_AMP_1_C30_NEG	DMA of D. magna (2022)	DMA of D. magna
C12_Apolar_Daph_AMP_1_C30_LCMS_Neg_DIMS_rerun.raw	C12_Apolar_Daph_AMP_1_C30_LCMS_Neg_DIMS_rerun	DAPH	Daphnia magna	whole organism	D-CULT	D-APOL	D-AMP	1	D-C30	C12	D-DIMS	NEGATIVE	APOL_AMP_1_C30_NEG	DMA of D. magna (2022)	DMA of D. magna
D01_Apolar_Blank_AMP_1_C30_LCMS_Neg_DIMS_rerun3.raw	D01_Apolar_Blank_AMP_1_C30_LCMS_Neg_DIMS_rerun3	BLANK			D-CULT	D-APOL	D-AMP	1	D-C30	D01	D-DIMS	NEGATIVE	APOL_AMP_1_C30_NEG	DMA of D. magna (2022)	DMA of D. magna
D01_Apolar_Daph_AMP_1_C30_LCMS_Neg_DIMS_rerun.raw	D01_Apolar_Daph_AMP_1_C30_LCMS_Neg_DIMS_rerun	DAPH	Daphnia magna	whole organism	D-CULT	D-APOL	D-AMP	1	D-C30	D01	D-DIMS	NEGATIVE	APOL_AMP_1_C30_NEG	DMA of D. magna (2022)	DMA of D. magna
D02_Apolar_Blank_AMP_1_C30_LCMS_Neg_DIMS.raw	D02_Apolar_Blank_AMP_1_C30_LCMS_Neg_DIMS	BLANK			D-CULT	D-APOL	D-AMP	1	D-C30	D02	D-DIMS	NEGATIVE	APOL_AMP_1_C30_NEG	DMA of D. magna (2022)	DMA of D. magna
D02_Apolar_Daph_AMP_1_C30_LCMS_Neg_DIMS.raw	D02_Apolar_Daph_AMP_1_C30_LCMS_Neg_DIMS	DAPH	Daphnia magna	whole organism	D-CULT	D-APOL	D-AMP	1	D-C30	D02	D-DIMS	NEGATIVE	APOL_AMP_1_C30_NEG	DMA of D. magna (2022)	DMA of D. magna
D03_Apolar_Blank_AMP_1_C30_LCMS_Neg_DIMS.raw	D03_Apolar_Blank_AMP_1_C30_LCMS_Neg_DIMS	BLANK			D-CULT	D-APOL	D-AMP	1	D-C30	D03	D-DIMS	NEGATIVE	APOL_AMP_1_C30_NEG	DMA of D. magna (2022)	DMA of D. magna
D03_Apolar_Daph_AMP_1_C30_LCMS_Neg_DIMS_rerun3_2.raw	D03_Apolar_Daph_AMP_1_C30_LCMS_Neg_DIMS_rerun3_2	DAPH	Daphnia magna	whole organism	D-CULT	D-APOL	D-AMP	1	D-C30	D03	D-DIMS	NEGATIVE	APOL_AMP_1_C30_NEG	DMA of D. magna (2022)	DMA of D. magna
D04_Apolar_Blank_AMP_1_C30_LCMS_Neg_DIMS.raw	D04_Apolar_Blank_AMP_1_C30_LCMS_Neg_DIMS	BLANK			D-CULT	D-APOL	D-AMP	1	D-C30	D04	D-DIMS	NEGATIVE	APOL_AMP_1_C30_NEG	DMA of D. magna (2022)	DMA of D. magna
D04_Apolar_Daph_AMP_1_C30_LCMS_Neg_DIMS.raw	D04_Apolar_Daph_AMP_1_C30_LCMS_Neg_DIMS	DAPH	Daphnia magna	whole organism	D-CULT	D-APOL	D-AMP	1	D-C30	D04	D-DIMS	NEGATIVE	APOL_AMP_1_C30_NEG	DMA of D. magna (2022)	DMA of D. magna
D05_Apolar_Blank_AMP_1_C30_LCMS_Neg_DIMS.raw	D05_Apolar_Blank_AMP_1_C30_LCMS_Neg_DIMS	BLANK			D-CULT	D-APOL	D-AMP	1	D-C30	D05	D-DIMS	NEGATIVE	APOL_AMP_1_C30_NEG	DMA of D. magna (2022)	DMA of D. magna
D05_Apolar_Daph_AMP_1_C30_LCMS_Neg_DIMS_rerun3.raw	D05_Apolar_Daph_AMP_1_C30_LCMS_Neg_DIMS_rerun3	DAPH	Daphnia magna	whole organism	D-CULT	D-APOL	D-AMP	1	D-C30	D05	D-DIMS	NEGATIVE	APOL_AMP_1_C30_NEG	DMA of D. magna (2022)	DMA of D. magna
D06_Apolar_Blank_AMP_1_C30_LCMS_Neg_DIMS.raw	D06_Apolar_Blank_AMP_1_C30_LCMS_Neg_DIMS	BLANK			D-CULT	D-APOL	D-AMP	1	D-C30	D06	D-DIMS	NEGATIVE	APOL_AMP_1_C30_NEG	DMA of D. magna (2022)	DMA of D. magna
D06_Apolar_Daph_AMP_1_C30_LCMS_Neg_DIMS.raw	D06_Apolar_Daph_AMP_1_C30_LCMS_Neg_DIMS	DAPH	Daphnia magna	whole organism	D-CULT	D-APOL	D-AMP	1	D-C30	D06	D-DIMS	NEGATIVE	APOL_AMP_1_C30_NEG	DMA of D. magna (2022)	DMA of D. magna
D07_Apolar_Blank_AMP_1_C30_LCMS_Neg_DIMS_rerun.raw	D07_Apolar_Blank_AMP_1_C30_LCMS_Neg_DIMS_rerun	BLANK			D-CULT	D-APOL	D-AMP	1	D-C30	D07	D-DIMS	NEGATIVE	APOL_AMP_1_C30_NEG	DMA of D. magna (2022)	DMA of D. magna
D07_Apolar_Daph_AMP_1_C30_LCMS_Neg_DIMS_rerun2.raw	D07_Apolar_Daph_AMP_1_C30_LCMS_Neg_DIMS_rerun2	DAPH	Daphnia magna	whole organism	D-CULT	D-APOL	D-AMP	1	D-C30	D07	D-DIMS	NEGATIVE	APOL_AMP_1_C30_NEG	DMA of D. magna (2022)	DMA of D. magna
D08_Apolar_Blank_AMP_1_C30_LCMS_Neg_DIMS.raw	D08_Apolar_Blank_AMP_1_C30_LCMS_Neg_DIMS	BLANK			D-CULT	D-APOL	D-AMP	1	D-C30	D08	D-DIMS	NEGATIVE	APOL_AMP_1_C30_NEG	DMA of D. magna (2022)	DMA of D. magna
D08_Apolar_Daph_AMP_1_C30_LCMS_Neg_DIMS.raw	D08_Apolar_Daph_AMP_1_C30_LCMS_Neg_DIMS	DAPH	Daphnia magna	whole organism	D-CULT	D-APOL	D-AMP	1	D-C30	D08	D-DIMS	NEGATIVE	APOL_AMP_1_C30_NEG	DMA of D. magna (2022)	DMA of D. magna
D09_Apolar_Blank_AMP_1_C30_LCMS_Neg_DIMS.raw	D09_Apolar_Blank_AMP_1_C30_LCMS_Neg_DIMS	BLANK			D-CULT	D-APOL	D-AMP	1	D-C30	D09	D-DIMS	NEGATIVE	APOL_AMP_1_C30_NEG	DMA of D. magna (2022)	DMA of D. magna
D09_Apolar_Daph_AMP_1_C30_LCMS_Neg_DIMS.raw	D09_Apolar_Daph_AMP_1_C30_LCMS_Neg_DIMS	DAPH	Daphnia magna	whole organism	D-CULT	D-APOL	D-AMP	1	D-C30	D09	D-DIMS	NEGATIVE	APOL_AMP_1_C30_NEG	DMA of D. magna (2022)	DMA of D. magna
D10_Apolar_Blank_AMP_1_C30_LCMS_Neg_DIMS_rerun4.raw	D10_Apolar_Blank_AMP_1_C30_LCMS_Neg_DIMS_rerun4	BLANK			D-CULT	D-APOL	D-AMP	1	D-C30	D10	D-DIMS	NEGATIVE	APOL_AMP_1_C30_NEG	DMA of D. magna (2022)	DMA of D. magna
D10_Apolar_Daph_AMP_1_C30_LCMS_Neg_DIMS_rerun2.raw	D10_Apolar_Daph_AMP_1_C30_LCMS_Neg_DIMS_rerun2	DAPH	Daphnia magna	whole organism	D-CULT	D-APOL	D-AMP	1	D-C30	D10	D-DIMS	NEGATIVE	APOL_AMP_1_C30_NEG	DMA of D. magna (2022)	DMA of D. magna
D11_Apolar_Blank_AMP_1_C30_LCMS_Neg_DIMS.raw	D11_Apolar_Blank_AMP_1_C30_LCMS_Neg_DIMS	BLANK			D-CULT	D-APOL	D-AMP	1	D-C30	D11	D-DIMS	NEGATIVE	APOL_AMP_1_C30_NEG	DMA of D. magna (2022)	DMA of D. magna
D11_Apolar_Daph_AMP_1_C30_LCMS_Neg_DIMS.raw	D11_Apolar_Daph_AMP_1_C30_LCMS_Neg_DIMS	DAPH	Daphnia magna	whole organism	D-CULT	D-APOL	D-AMP	1	D-C30	D11	D-DIMS	NEGATIVE	APOL_AMP_1_C30_NEG	DMA of D. magna (2022)	DMA of D. magna
D12_Apolar_Blank_AMP_1_C30_LCMS_Neg_DIMS.raw	D12_Apolar_Blank_AMP_1_C30_LCMS_Neg_DIMS	BLANK			D-CULT	D-APOL	D-AMP	1	D-C30	D12	D-DIMS	NEGATIVE	APOL_AMP_1_C30_NEG	DMA of D. magna (2022)	DMA of D. magna
D12_Apolar_Daph_AMP_1_C30_LCMS_Neg_DIMS_rerun3_2.raw	D12_Apolar_Daph_AMP_1_C30_LCMS_Neg_DIMS_rerun3_2	DAPH	Daphnia magna	whole organism	D-CULT	D-APOL	D-AMP	1	D-C30	D12	D-DIMS	NEGATIVE	APOL_AMP_1_C30_NEG	DMA of D. magna (2022)	DMA of D. magna
E01_Apolar_Blank_AMP_1_C30_LCMS_Neg_DIMS_rerun.raw	E01_Apolar_Blank_AMP_1_C30_LCMS_Neg_DIMS_rerun	BLANK			D-CULT	D-APOL	D-AMP	1	D-C30	E01	D-DIMS	NEGATIVE	APOL_AMP_1_C30_NEG	DMA of D. magna (2022)	DMA of D. magna
E01_Apolar_Daph_AMP_1_C30_LCMS_Neg_DIMS_rerun.raw	E01_Apolar_Daph_AMP_1_C30_LCMS_Neg_DIMS_rerun	DAPH	Daphnia magna	whole organism	D-CULT	D-APOL	D-AMP	1	D-C30	E01	D-DIMS	NEGATIVE	APOL_AMP_1_C30_NEG	DMA of D. magna (2022)	DMA of D. magna
E02_Apolar_Blank_AMP_1_C30_LCMS_Neg_DIMS_rerun.raw	E02_Apolar_Blank_AMP_1_C30_LCMS_Neg_DIMS_rerun	BLANK			D-CULT	D-APOL	D-AMP	1	D-C30	E02	D-DIMS	NEGATIVE	APOL_AMP_1_C30_NEG	DMA of D. magna (2022)	DMA of D. magna
E02_Apolar_Daph_AMP_1_C30_LCMS_Neg_DIMS.raw	E02_Apolar_Daph_AMP_1_C30_LCMS_Neg_DIMS	DAPH	Daphnia magna	whole organism	D-CULT	D-APOL	D-AMP	1	D-C30	E02	D-DIMS	NEGATIVE	APOL_AMP_1_C30_NEG	DMA of D. magna (2022)	DMA of D. magna
E03_Apolar_Blank_AMP_1_C30_LCMS_Neg_DIMS.raw	E03_Apolar_Blank_AMP_1_C30_LCMS_Neg_DIMS	BLANK			D-CULT	D-APOL	D-AMP	1	D-C30	E03	D-DIMS	NEGATIVE	APOL_AMP_1_C30_NEG	DMA of D. magna (2022)	DMA of D. magna
E03_Apolar_Daph_AMP_1_C30_LCMS_Neg_DIMS.raw	E03_Apolar_Daph_AMP_1_C30_LCMS_Neg_DIMS	DAPH	Daphnia magna	whole organism	D-CULT	D-APOL	D-AMP	1	D-C30	E03	D-DIMS	NEGATIVE	APOL_AMP_1_C30_NEG	DMA of D. magna (2022)	DMA of D. magna
E04_Apolar_Blank_AMP_1_C30_LCMS_Neg_DIMS_rerun.raw	E04_Apolar_Blank_AMP_1_C30_LCMS_Neg_DIMS_rerun	BLANK			D-CULT	D-APOL	D-AMP	1	D-C30	E04	D-DIMS	NEGATIVE	APOL_AMP_1_C30_NEG	DMA of D. magna (2022)	DMA of D. magna
E04_Apolar_Daph_AMP_1_C30_LCMS_Neg_DIMS_rerun.raw	E04_Apolar_Daph_AMP_1_C30_LCMS_Neg_DIMS_rerun	DAPH	Daphnia magna	whole organism	D-CULT	D-APOL	D-AMP	1	D-C30	E04	D-DIMS	NEGATIVE	APOL_AMP_1_C30_NEG	DMA of D. magna (2022)	DMA of D. magna
E05_Apolar_Blank_AMP_1_C30_LCMS_Neg_DIMS.raw	E05_Apolar_Blank_AMP_1_C30_LCMS_Neg_DIMS	BLANK			D-CULT	D-APOL	D-AMP	1	D-C30	E05	D-DIMS	NEGATIVE	APOL_AMP_1_C30_NEG	DMA of D. magna (2022)	DMA of D. magna
E05_Apolar_Daph_AMP_1_C30_LCMS_Neg_DIMS_rerun.raw	E05_Apolar_Daph_AMP_1_C30_LCMS_Neg_DIMS_rerun	DAPH	Daphnia magna	whole organism	D-CULT	D-APOL	D-AMP	1	D-C30	E05	D-DIMS	NEGATIVE	APOL_AMP_1_C30_NEG	DMA of D. magna (2022)	DMA of D. magna
E06_Apolar_Blank_AMP_1_C30_LCMS_Neg_DIMS.raw	E06_Apolar_Blank_AMP_1_C30_LCMS_Neg_DIMS	BLANK			D-CULT	D-APOL	D-AMP	1	D-C30	E06	D-DIMS	NEGATIVE	APOL_AMP_1_C30_NEG	DMA of D. magna (2022)	DMA of D. magna
E06_Apolar_Daph_AMP_1_C30_LCMS_Neg_DIMS.raw	E06_Apolar_Daph_AMP_1_C30_LCMS_Neg_DIMS	DAPH	Daphnia magna	whole organism	D-CULT	D-APOL	D-AMP	1	D-C30	E06	D-DIMS	NEGATIVE	APOL_AMP_1_C30_NEG	DMA of D. magna (2022)	DMA of D. magna
E07_Apolar_Blank_AMP_1_C30_LCMS_Neg_DIMS.raw	E07_Apolar_Blank_AMP_1_C30_LCMS_Neg_DIMS	BLANK			D-CULT	D-APOL	D-AMP	1	D-C30	E07	D-DIMS	NEGATIVE	APOL_AMP_1_C30_NEG	DMA of D. magna (2022)	DMA of D. magna
E07_Apolar_Daph_AMP_1_C30_LCMS_Neg_DIMS.raw	E07_Apolar_Daph_AMP_1_C30_LCMS_Neg_DIMS	DAPH	Daphnia magna	whole organism	D-CULT	D-APOL	D-AMP	1	D-C30	E07	D-DIMS	NEGATIVE	APOL_AMP_1_C30_NEG	DMA of D. magna (2022)	DMA of D. magna
E08_Apolar_Blank_AMP_1_C30_LCMS_Neg_DIMS.raw	E08_Apolar_Blank_AMP_1_C30_LCMS_Neg_DIMS	BLANK			D-CULT	D-APOL	D-AMP	1	D-C30	E08	D-DIMS	NEGATIVE	APOL_AMP_1_C30_NEG	DMA of D. magna (2022)	DMA of D. magna
E08_Apolar_Daph_AMP_1_C30_LCMS_Neg_DIMS_rerun2.raw	E08_Apolar_Daph_AMP_1_C30_LCMS_Neg_DIMS_rerun2	DAPH	Daphnia magna	whole organism	D-CULT	D-APOL	D-AMP	1	D-C30	E08	D-DIMS	NEGATIVE	APOL_AMP_1_C30_NEG	DMA of D. magna (2022)	DMA of D. magna
E09_Apolar_Blank_AMP_1_C30_LCMS_Neg_DIMS.raw	E09_Apolar_Blank_AMP_1_C30_LCMS_Neg_DIMS	BLANK			D-CULT	D-APOL	D-AMP	1	D-C30	E09	D-DIMS	NEGATIVE	APOL_AMP_1_C30_NEG	DMA of D. magna (2022)	DMA of D. magna
E09_Apolar_Daph_AMP_1_C30_LCMS_Neg_DIMS.raw	E09_Apolar_Daph_AMP_1_C30_LCMS_Neg_DIMS	DAPH	Daphnia magna	whole organism	D-CULT	D-APOL	D-AMP	1	D-C30	E09	D-DIMS	NEGATIVE	APOL_AMP_1_C30_NEG	DMA of D. magna (2022)	DMA of D. magna
E10_Apolar_Blank_AMP_1_C30_LCMS_Neg_DIMS_rerun3.raw	E10_Apolar_Blank_AMP_1_C30_LCMS_Neg_DIMS_rerun3	BLANK			D-CULT	D-APOL	D-AMP	1	D-C30	E10	D-DIMS	NEGATIVE	APOL_AMP_1_C30_NEG	DMA of D. magna (2022)	DMA of D. magna
E10_Apolar_Daph_AMP_1_C30_LCMS_Neg_DIMS.raw	E10_Apolar_Daph_AMP_1_C30_LCMS_Neg_DIMS	DAPH	Daphnia magna	whole organism	D-CULT	D-APOL	D-AMP	1	D-C30	E10	D-DIMS	NEGATIVE	APOL_AMP_1_C30_NEG	DMA of D. magna (2022)	DMA of D. magna
E11_Apolar_Blank_AMP_1_C30_LCMS_Neg_DIMS.raw	E11_Apolar_Blank_AMP_1_C30_LCMS_Neg_DIMS	BLANK			D-CULT	D-APOL	D-AMP	1	D-C30	E11	D-DIMS	NEGATIVE	APOL_AMP_1_C30_NEG	DMA of D. magna (2022)	DMA of D. magna
E11_Apolar_Daph_AMP_1_C30_LCMS_Neg_DIMS_rerun.raw	E11_Apolar_Daph_AMP_1_C30_LCMS_Neg_DIMS_rerun	DAPH	Daphnia magna	whole organism	D-CULT	D-APOL	D-AMP	1	D-C30	E11	D-DIMS	NEGATIVE	APOL_AMP_1_C30_NEG	DMA of D. magna (2022)	DMA of D. magna
E12_Apolar_Blank_AMP_1_C30_LCMS_Neg_DIMS_ActuallyE11.raw	E12_Apolar_Blank_AMP_1_C30_LCMS_Neg_DIMS_ActuallyE11	BLANK			D-CULT	D-APOL	D-AMP	1	D-C30	E12	D-DIMS	NEGATIVE	APOL_AMP_1_C30_NEG	DMA of D. magna (2022)	DMA of D. magna
E12_Apolar_Daph_AMP_1_C30_LCMS_Neg_DIMS.raw	E12_Apolar_Daph_AMP_1_C30_LCMS_Neg_DIMS	DAPH	Daphnia magna	whole organism	D-CULT	D-APOL	D-AMP	1	D-C30	E12	D-DIMS	NEGATIVE	APOL_AMP_1_C30_NEG	DMA of D. magna (2022)	DMA of D. magna
F01_Apolar_Blank_AMP_1_C30_LCMS_Neg_DIMS.raw	F01_Apolar_Blank_AMP_1_C30_LCMS_Neg_DIMS	BLANK			D-CULT	D-APOL	D-AMP	1	D-C30	F01	D-DIMS	NEGATIVE	APOL_AMP_1_C30_NEG	DMA of D. magna (2022)	DMA of D. magna
F01_Apolar_Daph_AMP_1_C30_LCMS_Neg_DIMS_rerun.raw	F01_Apolar_Daph_AMP_1_C30_LCMS_Neg_DIMS_rerun	DAPH	Daphnia magna	whole organism	D-CULT	D-APOL	D-AMP	1	D-C30	F01	D-DIMS	NEGATIVE	APOL_AMP_1_C30_NEG	DMA of D. magna (2022)	DMA of D. magna
F02_Apolar_Blank_AMP_1_C30_LCMS_Neg_DIMS.raw	F02_Apolar_Blank_AMP_1_C30_LCMS_Neg_DIMS	BLANK			D-CULT	D-APOL	D-AMP	1	D-C30	F02	D-DIMS	NEGATIVE	APOL_AMP_1_C30_NEG	DMA of D. magna (2022)	DMA of D. magna
F02_Apolar_Daph_AMP_1_C30_LCMS_Neg_DIMS.raw	F02_Apolar_Daph_AMP_1_C30_LCMS_Neg_DIMS	DAPH	Daphnia magna	whole organism	D-CULT	D-APOL	D-AMP	1	D-C30	F02	D-DIMS	NEGATIVE	APOL_AMP_1_C30_NEG	DMA of D. magna (2022)	DMA of D. magna
F03_Apolar_Blank_AMP_1_C30_LCMS_Neg_DIMS.raw	F03_Apolar_Blank_AMP_1_C30_LCMS_Neg_DIMS	BLANK			D-CULT	D-APOL	D-AMP	1	D-C30	F03	D-DIMS	NEGATIVE	APOL_AMP_1_C30_NEG	DMA of D. magna (2022)	DMA of D. magna
F03_Apolar_Daph_AMP_1_C30_LCMS_Neg_DIMS_rerun.raw	F03_Apolar_Daph_AMP_1_C30_LCMS_Neg_DIMS_rerun	DAPH	Daphnia magna	whole organism	D-CULT	D-APOL	D-AMP	1	D-C30	F03	D-DIMS	NEGATIVE	APOL_AMP_1_C30_NEG	DMA of D. magna (2022)	DMA of D. magna
F04_Apolar_Blank_AMP_1_C30_LCMS_Neg_DIMS.raw	F04_Apolar_Blank_AMP_1_C30_LCMS_Neg_DIMS	BLANK			D-CULT	D-APOL	D-AMP	1	D-C30	F04	D-DIMS	NEGATIVE	APOL_AMP_1_C30_NEG	DMA of D. magna (2022)	DMA of D. magna
F04_Apolar_Daph_AMP_1_C30_LCMS_Neg_DIMS.raw	F04_Apolar_Daph_AMP_1_C30_LCMS_Neg_DIMS	DAPH	Daphnia magna	whole organism	D-CULT	D-APOL	D-AMP	1	D-C30	F04	D-DIMS	NEGATIVE	APOL_AMP_1_C30_NEG	DMA of D. magna (2022)	DMA of D. magna
F05_Apolar_Blank_AMP_1_C30_LCMS_Neg_DIMS.raw	F05_Apolar_Blank_AMP_1_C30_LCMS_Neg_DIMS	BLANK			D-CULT	D-APOL	D-AMP	1	D-C30	F05	D-DIMS	NEGATIVE	APOL_AMP_1_C30_NEG	DMA of D. magna (2022)	DMA of D. magna
F05_Apolar_Daph_AMP_1_C30_LCMS_Neg_DIMS.raw	F05_Apolar_Daph_AMP_1_C30_LCMS_Neg_DIMS	DAPH	Daphnia magna	whole organism	D-CULT	D-APOL	D-AMP	1	D-C30	F05	D-DIMS	NEGATIVE	APOL_AMP_1_C30_NEG	DMA of D. magna (2022)	DMA of D. magna
F06_Apolar_Blank_AMP_1_C30_LCMS_Neg_DIMS.raw	F06_Apolar_Blank_AMP_1_C30_LCMS_Neg_DIMS	BLANK			D-CULT	D-APOL	D-AMP	1	D-C30	F06	D-DIMS	NEGATIVE	APOL_AMP_1_C30_NEG	DMA of D. magna (2022)	DMA of D. magna
F06_Apolar_Daph_AMP_1_C30_LCMS_Neg_DIMS.raw	F06_Apolar_Daph_AMP_1_C30_LCMS_Neg_DIMS	DAPH	Daphnia magna	whole organism	D-CULT	D-APOL	D-AMP	1	D-C30	F06	D-DIMS	NEGATIVE	APOL_AMP_1_C30_NEG	DMA of D. magna (2022)	DMA of D. magna
F07_Apolar_Blank_AMP_1_C30_LCMS_Neg_DIMS_rerun.raw	F07_Apolar_Blank_AMP_1_C30_LCMS_Neg_DIMS_rerun	BLANK			D-CULT	D-APOL	D-AMP	1	D-C30	F07	D-DIMS	NEGATIVE	APOL_AMP_1_C30_NEG	DMA of D. magna (2022)	DMA of D. magna
F07_Apolar_Daph_AMP_1_C30_LCMS_Neg_DIMS.raw	F07_Apolar_Daph_AMP_1_C30_LCMS_Neg_DIMS	DAPH	Daphnia magna	whole organism	D-CULT	D-APOL	D-AMP	1	D-C30	F07	D-DIMS	NEGATIVE	APOL_AMP_1_C30_NEG	DMA of D. magna (2022)	DMA of D. magna
F08_Apolar_Blank_AMP_1_C30_LCMS_Neg_DIMS.raw	F08_Apolar_Blank_AMP_1_C30_LCMS_Neg_DIMS	BLANK			D-CULT	D-APOL	D-AMP	1	D-C30	F08	D-DIMS	NEGATIVE	APOL_AMP_1_C30_NEG	DMA of D. magna (2022)	DMA of D. magna
F08_Apolar_Daph_AMP_1_C30_LCMS_Neg_DIMS.raw	F08_Apolar_Daph_AMP_1_C30_LCMS_Neg_DIMS	DAPH	Daphnia magna	whole organism	D-CULT	D-APOL	D-AMP	1	D-C30	F08	D-DIMS	NEGATIVE	APOL_AMP_1_C30_NEG	DMA of D. magna (2022)	DMA of D. magna
F09_Apolar_Blank_AMP_1_C30_LCMS_Neg_DIMS.raw	F09_Apolar_Blank_AMP_1_C30_LCMS_Neg_DIMS	BLANK			D-CULT	D-APOL	D-AMP	1	D-C30	F09	D-DIMS	NEGATIVE	APOL_AMP_1_C30_NEG	DMA of D. magna (2022)	DMA of D. magna
F09_Apolar_Daph_AMP_1_C30_LCMS_Neg_DIMS_rerun.raw	F09_Apolar_Daph_AMP_1_C30_LCMS_Neg_DIMS_rerun	DAPH	Daphnia magna	whole organism	D-CULT	D-APOL	D-AMP	1	D-C30	F09	D-DIMS	NEGATIVE	APOL_AMP_1_C30_NEG	DMA of D. magna (2022)	DMA of D. magna
F10_Apolar_Blank_AMP_1_C30_LCMS_Neg_DIMS.raw	F10_Apolar_Blank_AMP_1_C30_LCMS_Neg_DIMS	BLANK			D-CULT	D-APOL	D-AMP	1	D-C30	F10	D-DIMS	NEGATIVE	APOL_AMP_1_C30_NEG	DMA of D. magna (2022)	DMA of D. magna
F10_Apolar_Daph_AMP_1_C30_LCMS_Neg_DIMS.raw	F10_Apolar_Daph_AMP_1_C30_LCMS_Neg_DIMS	DAPH	Daphnia magna	whole organism	D-CULT	D-APOL	D-AMP	1	D-C30	F10	D-DIMS	NEGATIVE	APOL_AMP_1_C30_NEG	DMA of D. magna (2022)	DMA of D. magna
F11_Apolar_Blank_AMP_1_C30_LCMS_Neg_DIMS.raw	F11_Apolar_Blank_AMP_1_C30_LCMS_Neg_DIMS	BLANK			D-CULT	D-APOL	D-AMP	1	D-C30	F11	D-DIMS	NEGATIVE	APOL_AMP_1_C30_NEG	DMA of D. magna (2022)	DMA of D. magna
F11_Apolar_Daph_AMP_1_C30_LCMS_Neg_DIMS.raw	F11_Apolar_Daph_AMP_1_C30_LCMS_Neg_DIMS	DAPH	Daphnia magna	whole organism	D-CULT	D-APOL	D-AMP	1	D-C30	F11	D-DIMS	NEGATIVE	APOL_AMP_1_C30_NEG	DMA of D. magna (2022)	DMA of D. magna
F12_Apolar_Blank_AMP_1_C30_LCMS_Neg_DIMS_ActuallyF11.raw	F12_Apolar_Blank_AMP_1_C30_LCMS_Neg_DIMS_ActuallyF11	BLANK			D-CULT	D-APOL	D-AMP	1	D-C30	F12	D-DIMS	NEGATIVE	APOL_AMP_1_C30_NEG	DMA of D. magna (2022)	DMA of D. magna
F12_Apolar_Daph_AMP_1_C30_LCMS_Neg_DIMS.raw	F12_Apolar_Daph_AMP_1_C30_LCMS_Neg_DIMS	DAPH	Daphnia magna	whole organism	D-CULT	D-APOL	D-AMP	1	D-C30	F12	D-DIMS	NEGATIVE	APOL_AMP_1_C30_NEG	DMA of D. magna (2022)	DMA of D. magna
G01_Apolar_Blank_AMP_1_C30_LCMS_Neg_DIMS.raw	G01_Apolar_Blank_AMP_1_C30_LCMS_Neg_DIMS	BLANK			D-CULT	D-APOL	D-AMP	1	D-C30	G01	D-DIMS	NEGATIVE	APOL_AMP_1_C30_NEG	DMA of D. magna (2022)	DMA of D. magna
G01_Apolar_Daph_AMP_1_C30_LCMS_Neg_DIMS.raw	G01_Apolar_Daph_AMP_1_C30_LCMS_Neg_DIMS	DAPH	Daphnia magna	whole organism	D-CULT	D-APOL	D-AMP	1	D-C30	G01	D-DIMS	NEGATIVE	APOL_AMP_1_C30_NEG	DMA of D. magna (2022)	DMA of D. magna
G02_Apolar_Blank_AMP_1_C30_LCMS_Neg_DIMS_rerun.raw	G02_Apolar_Blank_AMP_1_C30_LCMS_Neg_DIMS_rerun	BLANK			D-CULT	D-APOL	D-AMP	1	D-C30	G02	D-DIMS	NEGATIVE	APOL_AMP_1_C30_NEG	DMA of D. magna (2022)	DMA of D. magna
G02_Apolar_Daph_AMP_1_C30_LCMS_Neg_DIMS.raw	G02_Apolar_Daph_AMP_1_C30_LCMS_Neg_DIMS	DAPH	Daphnia magna	whole organism	D-CULT	D-APOL	D-AMP	1	D-C30	G02	D-DIMS	NEGATIVE	APOL_AMP_1_C30_NEG	DMA of D. magna (2022)	DMA of D. magna
G03_Apolar_Blank_AMP_1_C30_LCMS_Neg_DIMS.raw	G03_Apolar_Blank_AMP_1_C30_LCMS_Neg_DIMS	BLANK			D-CULT	D-APOL	D-AMP	1	D-C30	G03	D-DIMS	NEGATIVE	APOL_AMP_1_C30_NEG	DMA of D. magna (2022)	DMA of D. magna
G03_Apolar_Daph_AMP_1_C30_LCMS_Neg_DIMS.raw	G03_Apolar_Daph_AMP_1_C30_LCMS_Neg_DIMS	DAPH	Daphnia magna	whole organism	D-CULT	D-APOL	D-AMP	1	D-C30	G03	D-DIMS	NEGATIVE	APOL_AMP_1_C30_NEG	DMA of D. magna (2022)	DMA of D. magna
A01_Apolar_Daph_AMP_1_C30_LCMS_Neg_DIMSn.raw	A01_Apolar_Daph_AMP_1_C30_LCMS_Neg_DIMSn	DAPH	Daphnia magna	whole organism	D-CULT	D-APOL	D-AMP	1	D-C30	A01	D-DIMSn	NEGATIVE	APOL_AMP_1_C30_NEG	DMA of D. magna (2022)	DMA of D. magna
A01_Apolar_Daph_AMP_1_C30_LCMS_Neg_DIMSn_rerun.raw	A01_Apolar_Daph_AMP_1_C30_LCMS_Neg_DIMSn_rerun	DAPH	Daphnia magna	whole organism	D-CULT	D-APOL	D-AMP	1	D-C30	A01	D-DIMSn	NEGATIVE	APOL_AMP_1_C30_NEG	DMA of D. magna (2022)	DMA of D. magna
A02_Apolar_Daph_AMP_1_C30_LCMS_Neg_DIMSn.raw	A02_Apolar_Daph_AMP_1_C30_LCMS_Neg_DIMSn	DAPH	Daphnia magna	whole organism	D-CULT	D-APOL	D-AMP	1	D-C30	A02	D-DIMSn	NEGATIVE	APOL_AMP_1_C30_NEG	DMA of D. magna (2022)	DMA of D. magna
A02_Apolar_Daph_AMP_1_C30_LCMS_Neg_DIMSn_rerun.raw	A02_Apolar_Daph_AMP_1_C30_LCMS_Neg_DIMSn_rerun	DAPH	Daphnia magna	whole organism	D-CULT	D-APOL	D-AMP	1	D-C30	A02	D-DIMSn	NEGATIVE	APOL_AMP_1_C30_NEG	DMA of D. magna (2022)	DMA of D. magna
A02_Apolar_Daph_AMP_1_C30_LCMS_Neg_DIMSn_rerun2.raw	A02_Apolar_Daph_AMP_1_C30_LCMS_Neg_DIMSn_rerun2	DAPH	Daphnia magna	whole organism	D-CULT	D-APOL	D-AMP	1	D-C30	A02	D-DIMSn	NEGATIVE	APOL_AMP_1_C30_NEG	DMA of D. magna (2022)	DMA of D. magna
A02_Apolar_Daph_AMP_1_C30_LCMS_Neg_DIMSn_rerun3.raw	A02_Apolar_Daph_AMP_1_C30_LCMS_Neg_DIMSn_rerun3	DAPH	Daphnia magna	whole organism	D-CULT	D-APOL	D-AMP	1	D-C30	A02	D-DIMSn	NEGATIVE	APOL_AMP_1_C30_NEG	DMA of D. magna (2022)	DMA of D. magna
A03_Apolar_Daph_AMP_1_C30_LCMS_Neg_DIMSn.raw	A03_Apolar_Daph_AMP_1_C30_LCMS_Neg_DIMSn	DAPH	Daphnia magna	whole organism	D-CULT	D-APOL	D-AMP	1	D-C30	A03	D-DIMSn	NEGATIVE	APOL_AMP_1_C30_NEG	DMA of D. magna (2022)	DMA of D. magna
A04_Apolar_Daph_AMP_1_C30_LCMS_Neg_DIMSn.raw	A04_Apolar_Daph_AMP_1_C30_LCMS_Neg_DIMSn	DAPH	Daphnia magna	whole organism	D-CULT	D-APOL	D-AMP	1	D-C30	A04	D-DIMSn	NEGATIVE	APOL_AMP_1_C30_NEG	DMA of D. magna (2022)	DMA of D. magna
A04_Apolar_Daph_AMP_1_C30_LCMS_Neg_DIMSn_rerun.raw	A04_Apolar_Daph_AMP_1_C30_LCMS_Neg_DIMSn_rerun	DAPH	Daphnia magna	whole organism	D-CULT	D-APOL	D-AMP	1	D-C30	A04	D-DIMSn	NEGATIVE	APOL_AMP_1_C30_NEG	DMA of D. magna (2022)	DMA of D. magna
A05_Apolar_Daph_AMP_1_C30_LCMS_Neg_DIMSn.raw	A05_Apolar_Daph_AMP_1_C30_LCMS_Neg_DIMSn	DAPH	Daphnia magna	whole organism	D-CULT	D-APOL	D-AMP	1	D-C30	A05	D-DIMSn	NEGATIVE	APOL_AMP_1_C30_NEG	DMA of D. magna (2022)	DMA of D. magna
A06_Apolar_Daph_AMP_1_C30_LCMS_Neg_DIMSn.raw	A06_Apolar_Daph_AMP_1_C30_LCMS_Neg_DIMSn	DAPH	Daphnia magna	whole organism	D-CULT	D-APOL	D-AMP	1	D-C30	A06	D-DIMSn	NEGATIVE	APOL_AMP_1_C30_NEG	DMA of D. magna (2022)	DMA of D. magna
A06_Apolar_Daph_AMP_1_C30_LCMS_Neg_DIMSn_rerun.raw	A06_Apolar_Daph_AMP_1_C30_LCMS_Neg_DIMSn_rerun	DAPH	Daphnia magna	whole organism	D-CULT	D-APOL	D-AMP	1	D-C30	A06	D-DIMSn	NEGATIVE	APOL_AMP_1_C30_NEG	DMA of D. magna (2022)	DMA of D. magna
A06_Apolar_Daph_AMP_1_C30_LCMS_Neg_DIMSn_rerun2.raw	A06_Apolar_Daph_AMP_1_C30_LCMS_Neg_DIMSn_rerun2	DAPH	Daphnia magna	whole organism	D-CULT	D-APOL	D-AMP	1	D-C30	A06	D-DIMSn	NEGATIVE	APOL_AMP_1_C30_NEG	DMA of D. magna (2022)	DMA of D. magna
A07_Apolar_Daph_AMP_1_C30_LCMS_Neg_DIMSn.raw	A07_Apolar_Daph_AMP_1_C30_LCMS_Neg_DIMSn	DAPH	Daphnia magna	whole organism	D-CULT	D-APOL	D-AMP	1	D-C30	A07	D-DIMSn	NEGATIVE	APOL_AMP_1_C30_NEG	DMA of D. magna (2022)	DMA of D. magna
A08_Apolar_Daph_AMP_1_C30_LCMS_Neg_DIMSn.raw	A08_Apolar_Daph_AMP_1_C30_LCMS_Neg_DIMSn	DAPH	Daphnia magna	whole organism	D-CULT	D-APOL	D-AMP	1	D-C30	A08	D-DIMSn	NEGATIVE	APOL_AMP_1_C30_NEG	DMA of D. magna (2022)	DMA of D. magna
A09_Apolar_Daph_AMP_1_C30_LCMS_Neg_DIMSn.raw	A09_Apolar_Daph_AMP_1_C30_LCMS_Neg_DIMSn	DAPH	Daphnia magna	whole organism	D-CULT	D-APOL	D-AMP	1	D-C30	A09	D-DIMSn	NEGATIVE	APOL_AMP_1_C30_NEG	DMA of D. magna (2022)	DMA of D. magna
A10_Apolar_Daph_AMP_1_C30_LCMS_Neg_DIMSn.raw	A10_Apolar_Daph_AMP_1_C30_LCMS_Neg_DIMSn	DAPH	Daphnia magna	whole organism	D-CULT	D-APOL	D-AMP	1	D-C30	A10	D-DIMSn	NEGATIVE	APOL_AMP_1_C30_NEG	DMA of D. magna (2022)	DMA of D. magna
A10_Apolar_Daph_AMP_1_C30_LCMS_Neg_DIMSn_rerun.raw	A10_Apolar_Daph_AMP_1_C30_LCMS_Neg_DIMSn_rerun	DAPH	Daphnia magna	whole organism	D-CULT	D-APOL	D-AMP	1	D-C30	A10	D-DIMSn	NEGATIVE	APOL_AMP_1_C30_NEG	DMA of D. magna (2022)	DMA of D. magna
A11_Apolar_Daph_AMP_1_C30_LCMS_Neg_DIMSn.raw	A11_Apolar_Daph_AMP_1_C30_LCMS_Neg_DIMSn	DAPH	Daphnia magna	whole organism	D-CULT	D-APOL	D-AMP	1	D-C30	A11	D-DIMSn	NEGATIVE	APOL_AMP_1_C30_NEG	DMA of D. magna (2022)	DMA of D. magna
A11_Apolar_Daph_AMP_1_C30_LCMS_Neg_DIMSn_rerun.raw	A11_Apolar_Daph_AMP_1_C30_LCMS_Neg_DIMSn_rerun	DAPH	Daphnia magna	whole organism	D-CULT	D-APOL	D-AMP	1	D-C30	A11	D-DIMSn	NEGATIVE	APOL_AMP_1_C30_NEG	DMA of D. magna (2022)	DMA of D. magna
A12_Apolar_Daph_AMP_1_C30_LCMS_Neg_DIMSn.raw	A12_Apolar_Daph_AMP_1_C30_LCMS_Neg_DIMSn	DAPH	Daphnia magna	whole organism	D-CULT	D-APOL	D-AMP	1	D-C30	A12	D-DIMSn	NEGATIVE	APOL_AMP_1_C30_NEG	DMA of D. magna (2022)	DMA of D. magna
B01_Apolar_Daph_AMP_1_C30_LCMS_Neg_DIMSn.raw	B01_Apolar_Daph_AMP_1_C30_LCMS_Neg_DIMSn	DAPH	Daphnia magna	whole organism	D-CULT	D-APOL	D-AMP	1	D-C30	B01	D-DIMSn	NEGATIVE	APOL_AMP_1_C30_NEG	DMA of D. magna (2022)	DMA of D. magna
B02_Apolar_Daph_AMP_1_C30_LCMS_Neg_DIMSn.raw	B02_Apolar_Daph_AMP_1_C30_LCMS_Neg_DIMSn	DAPH	Daphnia magna	whole organism	D-CULT	D-APOL	D-AMP	1	D-C30	B02	D-DIMSn	NEGATIVE	APOL_AMP_1_C30_NEG	DMA of D. magna (2022)	DMA of D. magna
B02_Apolar_Daph_AMP_1_C30_LCMS_Neg_DIMSn_rerun.raw	B02_Apolar_Daph_AMP_1_C30_LCMS_Neg_DIMSn_rerun	DAPH	Daphnia magna	whole organism	D-CULT	D-APOL	D-AMP	1	D-C30	B02	D-DIMSn	NEGATIVE	APOL_AMP_1_C30_NEG	DMA of D. magna (2022)	DMA of D. magna
B03_Apolar_Daph_AMP_1_C30_LCMS_Neg_DIMSn.raw	B03_Apolar_Daph_AMP_1_C30_LCMS_Neg_DIMSn	DAPH	Daphnia magna	whole organism	D-CULT	D-APOL	D-AMP	1	D-C30	B03	D-DIMSn	NEGATIVE	APOL_AMP_1_C30_NEG	DMA of D. magna (2022)	DMA of D. magna
B03_Apolar_Daph_AMP_1_C30_LCMS_Neg_DIMSn_rerun.raw	B03_Apolar_Daph_AMP_1_C30_LCMS_Neg_DIMSn_rerun	DAPH	Daphnia magna	whole organism	D-CULT	D-APOL	D-AMP	1	D-C30	B03	D-DIMSn	NEGATIVE	APOL_AMP_1_C30_NEG	DMA of D. magna (2022)	DMA of D. magna
B04_Apolar_Daph_AMP_1_C30_LCMS_Neg_DIMSn.raw	B04_Apolar_Daph_AMP_1_C30_LCMS_Neg_DIMSn	DAPH	Daphnia magna	whole organism	D-CULT	D-APOL	D-AMP	1	D-C30	B04	D-DIMSn	NEGATIVE	APOL_AMP_1_C30_NEG	DMA of D. magna (2022)	DMA of D. magna
B05_Apolar_Daph_AMP_1_C30_LCMS_Neg_DIMSn.raw	B05_Apolar_Daph_AMP_1_C30_LCMS_Neg_DIMSn	DAPH	Daphnia magna	whole organism	D-CULT	D-APOL	D-AMP	1	D-C30	B05	D-DIMSn	NEGATIVE	APOL_AMP_1_C30_NEG	DMA of D. magna (2022)	DMA of D. magna
B06_Apolar_Daph_AMP_1_C30_LCMS_Neg_DIMSn.raw	B06_Apolar_Daph_AMP_1_C30_LCMS_Neg_DIMSn	DAPH	Daphnia magna	whole organism	D-CULT	D-APOL	D-AMP	1	D-C30	B06	D-DIMSn	NEGATIVE	APOL_AMP_1_C30_NEG	DMA of D. magna (2022)	DMA of D. magna
B06_Apolar_Daph_AMP_1_C30_LCMS_Neg_DIMSn_rerun.raw	B06_Apolar_Daph_AMP_1_C30_LCMS_Neg_DIMSn_rerun	DAPH	Daphnia magna	whole organism	D-CULT	D-APOL	D-AMP	1	D-C30	B06	D-DIMSn	NEGATIVE	APOL_AMP_1_C30_NEG	DMA of D. magna (2022)	DMA of D. magna
B06_Apolar_Daph_AMP_1_C30_LCMS_Neg_DIMSn_rerun2.raw	B06_Apolar_Daph_AMP_1_C30_LCMS_Neg_DIMSn_rerun2	DAPH	Daphnia magna	whole organism	D-CULT	D-APOL	D-AMP	1	D-C30	B06	D-DIMSn	NEGATIVE	APOL_AMP_1_C30_NEG	DMA of D. magna (2022)	DMA of D. magna
B07_Apolar_Daph_AMP_1_C30_LCMS_Neg_DIMSn.raw	B07_Apolar_Daph_AMP_1_C30_LCMS_Neg_DIMSn	DAPH	Daphnia magna	whole organism	D-CULT	D-APOL	D-AMP	1	D-C30	B07	D-DIMSn	NEGATIVE	APOL_AMP_1_C30_NEG	DMA of D. magna (2022)	DMA of D. magna
B07_Apolar_Daph_AMP_1_C30_LCMS_Neg_DIMSn_rerun.raw	B07_Apolar_Daph_AMP_1_C30_LCMS_Neg_DIMSn_rerun	DAPH	Daphnia magna	whole organism	D-CULT	D-APOL	D-AMP	1	D-C30	B07	D-DIMSn	NEGATIVE	APOL_AMP_1_C30_NEG	DMA of D. magna (2022)	DMA of D. magna
B08_Apolar_Daph_AMP_1_C30_LCMS_Neg_DIMSn.raw	B08_Apolar_Daph_AMP_1_C30_LCMS_Neg_DIMSn	DAPH	Daphnia magna	whole organism	D-CULT	D-APOL	D-AMP	1	D-C30	B08	D-DIMSn	NEGATIVE	APOL_AMP_1_C30_NEG	DMA of D. magna (2022)	DMA of D. magna
B09_Apolar_Daph_AMP_1_C30_LCMS_Neg_DIMSn.raw	B09_Apolar_Daph_AMP_1_C30_LCMS_Neg_DIMSn	DAPH	Daphnia magna	whole organism	D-CULT	D-APOL	D-AMP	1	D-C30	B09	D-DIMSn	NEGATIVE	APOL_AMP_1_C30_NEG	DMA of D. magna (2022)	DMA of D. magna
B09_Apolar_Daph_AMP_1_C30_LCMS_Neg_DIMSn_rerun.raw	B09_Apolar_Daph_AMP_1_C30_LCMS_Neg_DIMSn_rerun	DAPH	Daphnia magna	whole organism	D-CULT	D-APOL	D-AMP	1	D-C30	B09	D-DIMSn	NEGATIVE	APOL_AMP_1_C30_NEG	DMA of D. magna (2022)	DMA of D. magna
B10_Apolar_Daph_AMP_1_C30_LCMS_Neg_DIMSn.raw	B10_Apolar_Daph_AMP_1_C30_LCMS_Neg_DIMSn	DAPH	Daphnia magna	whole organism	D-CULT	D-APOL	D-AMP	1	D-C30	B10	D-DIMSn	NEGATIVE	APOL_AMP_1_C30_NEG	DMA of D. magna (2022)	DMA of D. magna
B11_Apolar_Daph_AMP_1_C30_LCMS_Neg_DIMSn.raw	B11_Apolar_Daph_AMP_1_C30_LCMS_Neg_DIMSn	DAPH	Daphnia magna	whole organism	D-CULT	D-APOL	D-AMP	1	D-C30	B11	D-DIMSn	NEGATIVE	APOL_AMP_1_C30_NEG	DMA of D. magna (2022)	DMA of D. magna
B12_Apolar_Daph_AMP_1_C30_LCMS_Neg_DIMSn.raw	B12_Apolar_Daph_AMP_1_C30_LCMS_Neg_DIMSn	DAPH	Daphnia magna	whole organism	D-CULT	D-APOL	D-AMP	1	D-C30	B12	D-DIMSn	NEGATIVE	APOL_AMP_1_C30_NEG	DMA of D. magna (2022)	DMA of D. magna
C01_Apolar_Daph_AMP_1_C30_LCMS_Neg_DIMSn.raw	C01_Apolar_Daph_AMP_1_C30_LCMS_Neg_DIMSn	DAPH	Daphnia magna	whole organism	D-CULT	D-APOL	D-AMP	1	D-C30	C01	D-DIMSn	NEGATIVE	APOL_AMP_1_C30_NEG	DMA of D. magna (2022)	DMA of D. magna
C01_Apolar_Daph_AMP_1_C30_LCMS_Neg_DIMSn_rerun.raw	C01_Apolar_Daph_AMP_1_C30_LCMS_Neg_DIMSn_rerun	DAPH	Daphnia magna	whole organism	D-CULT	D-APOL	D-AMP	1	D-C30	C01	D-DIMSn	NEGATIVE	APOL_AMP_1_C30_NEG	DMA of D. magna (2022)	DMA of D. magna
C01_Apolar_Daph_AMP_1_C30_LCMS_Neg_DIMSn_rerun2.raw	C01_Apolar_Daph_AMP_1_C30_LCMS_Neg_DIMSn_rerun2	DAPH	Daphnia magna	whole organism	D-CULT	D-APOL	D-AMP	1	D-C30	C01	D-DIMSn	NEGATIVE	APOL_AMP_1_C30_NEG	DMA of D. magna (2022)	DMA of D. magna
C01_Apolar_Daph_AMP_1_C30_LCMS_Neg_DIMSn_rerun3.raw	C01_Apolar_Daph_AMP_1_C30_LCMS_Neg_DIMSn_rerun3	DAPH	Daphnia magna	whole organism	D-CULT	D-APOL	D-AMP	1	D-C30	C01	D-DIMSn	NEGATIVE	APOL_AMP_1_C30_NEG	DMA of D. magna (2022)	DMA of D. magna
C02_Apolar_Daph_AMP_1_C30_LCMS_Neg_DIMSn.raw	C02_Apolar_Daph_AMP_1_C30_LCMS_Neg_DIMSn	DAPH	Daphnia magna	whole organism	D-CULT	D-APOL	D-AMP	1	D-C30	C02	D-DIMSn	NEGATIVE	APOL_AMP_1_C30_NEG	DMA of D. magna (2022)	DMA of D. magna
C02_Apolar_Daph_AMP_1_C30_LCMS_Neg_DIMSn_rerun.raw	C02_Apolar_Daph_AMP_1_C30_LCMS_Neg_DIMSn_rerun	DAPH	Daphnia magna	whole organism	D-CULT	D-APOL	D-AMP	1	D-C30	C02	D-DIMSn	NEGATIVE	APOL_AMP_1_C30_NEG	DMA of D. magna (2022)	DMA of D. magna
C02_Apolar_Daph_AMP_1_C30_LCMS_Neg_DIMSn_rerun2.raw	C02_Apolar_Daph_AMP_1_C30_LCMS_Neg_DIMSn_rerun2	DAPH	Daphnia magna	whole organism	D-CULT	D-APOL	D-AMP	1	D-C30	C02	D-DIMSn	NEGATIVE	APOL_AMP_1_C30_NEG	DMA of D. magna (2022)	DMA of D. magna
C03_Apolar_Daph_AMP_1_C30_LCMS_Neg_DIMSn.raw	C03_Apolar_Daph_AMP_1_C30_LCMS_Neg_DIMSn	DAPH	Daphnia magna	whole organism	D-CULT	D-APOL	D-AMP	1	D-C30	C03	D-DIMSn	NEGATIVE	APOL_AMP_1_C30_NEG	DMA of D. magna (2022)	DMA of D. magna
C04_Apolar_Daph_AMP_1_C30_LCMS_Neg_DIMSn.raw	C04_Apolar_Daph_AMP_1_C30_LCMS_Neg_DIMSn	DAPH	Daphnia magna	whole organism	D-CULT	D-APOL	D-AMP	1	D-C30	C04	D-DIMSn	NEGATIVE	APOL_AMP_1_C30_NEG	DMA of D. magna (2022)	DMA of D. magna
C04_Apolar_Daph_AMP_1_C30_LCMS_Neg_DIMSn_rerun.raw	C04_Apolar_Daph_AMP_1_C30_LCMS_Neg_DIMSn_rerun	DAPH	Daphnia magna	whole organism	D-CULT	D-APOL	D-AMP	1	D-C30	C04	D-DIMSn	NEGATIVE	APOL_AMP_1_C30_NEG	DMA of D. magna (2022)	DMA of D. magna
C05_Apolar_Daph_AMP_1_C30_LCMS_Neg_DIMSn.raw	C05_Apolar_Daph_AMP_1_C30_LCMS_Neg_DIMSn	DAPH	Daphnia magna	whole organism	D-CULT	D-APOL	D-AMP	1	D-C30	C05	D-DIMSn	NEGATIVE	APOL_AMP_1_C30_NEG	DMA of D. magna (2022)	DMA of D. magna
C05_Apolar_Daph_AMP_1_C30_LCMS_Neg_DIMSn_rerun.raw	C05_Apolar_Daph_AMP_1_C30_LCMS_Neg_DIMSn_rerun	DAPH	Daphnia magna	whole organism	D-CULT	D-APOL	D-AMP	1	D-C30	C05	D-DIMSn	NEGATIVE	APOL_AMP_1_C30_NEG	DMA of D. magna (2022)	DMA of D. magna
C06_Apolar_Daph_AMP_1_C30_LCMS_Neg_DIMSn.raw	C06_Apolar_Daph_AMP_1_C30_LCMS_Neg_DIMSn	DAPH	Daphnia magna	whole organism	D-CULT	D-APOL	D-AMP	1	D-C30	C06	D-DIMSn	NEGATIVE	APOL_AMP_1_C30_NEG	DMA of D. magna (2022)	DMA of D. magna
C07_Apolar_Daph_AMP_1_C30_LCMS_Neg_DIMSn.raw	C07_Apolar_Daph_AMP_1_C30_LCMS_Neg_DIMSn	DAPH	Daphnia magna	whole organism	D-CULT	D-APOL	D-AMP	1	D-C30	C07	D-DIMSn	NEGATIVE	APOL_AMP_1_C30_NEG	DMA of D. magna (2022)	DMA of D. magna
C07_Apolar_Daph_AMP_1_C30_LCMS_Neg_DIMSn_rerun.raw	C07_Apolar_Daph_AMP_1_C30_LCMS_Neg_DIMSn_rerun	DAPH	Daphnia magna	whole organism	D-CULT	D-APOL	D-AMP	1	D-C30	C07	D-DIMSn	NEGATIVE	APOL_AMP_1_C30_NEG	DMA of D. magna (2022)	DMA of D. magna
C07_Apolar_Daph_AMP_1_C30_LCMS_Neg_DIMSn_rerun2.raw	C07_Apolar_Daph_AMP_1_C30_LCMS_Neg_DIMSn_rerun2	DAPH	Daphnia magna	whole organism	D-CULT	D-APOL	D-AMP	1	D-C30	C07	D-DIMSn	NEGATIVE	APOL_AMP_1_C30_NEG	DMA of D. magna (2022)	DMA of D. magna
C08_Apolar_Daph_AMP_1_C30_LCMS_Neg_DIMSn.raw	C08_Apolar_Daph_AMP_1_C30_LCMS_Neg_DIMSn	DAPH	Daphnia magna	whole organism	D-CULT	D-APOL	D-AMP	1	D-C30	C08	D-DIMSn	NEGATIVE	APOL_AMP_1_C30_NEG	DMA of D. magna (2022)	DMA of D. magna
C08_Apolar_Daph_AMP_1_C30_LCMS_Neg_DIMSn_rerun.raw	C08_Apolar_Daph_AMP_1_C30_LCMS_Neg_DIMSn_rerun	DAPH	Daphnia magna	whole organism	D-CULT	D-APOL	D-AMP	1	D-C30	C08	D-DIMSn	NEGATIVE	APOL_AMP_1_C30_NEG	DMA of D. magna (2022)	DMA of D. magna
C09_Apolar_Daph_AMP_1_C30_LCMS_Neg_DIMSn.raw	C09_Apolar_Daph_AMP_1_C30_LCMS_Neg_DIMSn	DAPH	Daphnia magna	whole organism	D-CULT	D-APOL	D-AMP	1	D-C30	C09	D-DIMSn	NEGATIVE	APOL_AMP_1_C30_NEG	DMA of D. magna (2022)	DMA of D. magna
C09_Apolar_Daph_AMP_1_C30_LCMS_Neg_DIMSn_rerun.raw	C09_Apolar_Daph_AMP_1_C30_LCMS_Neg_DIMSn_rerun	DAPH	Daphnia magna	whole organism	D-CULT	D-APOL	D-AMP	1	D-C30	C09	D-DIMSn	NEGATIVE	APOL_AMP_1_C30_NEG	DMA of D. magna (2022)	DMA of D. magna
C10_Apolar_Daph_AMP_1_C30_LCMS_Neg_DIMSn.raw	C10_Apolar_Daph_AMP_1_C30_LCMS_Neg_DIMSn	DAPH	Daphnia magna	whole organism	D-CULT	D-APOL	D-AMP	1	D-C30	C10	D-DIMSn	NEGATIVE	APOL_AMP_1_C30_NEG	DMA of D. magna (2022)	DMA of D. magna
C10_Apolar_Daph_AMP_1_C30_LCMS_Neg_DIMSn_rerun.raw	C10_Apolar_Daph_AMP_1_C30_LCMS_Neg_DIMSn_rerun	DAPH	Daphnia magna	whole organism	D-CULT	D-APOL	D-AMP	1	D-C30	C10	D-DIMSn	NEGATIVE	APOL_AMP_1_C30_NEG	DMA of D. magna (2022)	DMA of D. magna
C10_Apolar_Daph_AMP_1_C30_LCMS_Neg_DIMSn_rerun2.raw	C10_Apolar_Daph_AMP_1_C30_LCMS_Neg_DIMSn_rerun2	DAPH	Daphnia magna	whole organism	D-CULT	D-APOL	D-AMP	1	D-C30	C10	D-DIMSn	NEGATIVE	APOL_AMP_1_C30_NEG	DMA of D. magna (2022)	DMA of D. magna
C11_Apolar_Daph_AMP_1_C30_LCMS_Neg_DIMSn.raw	C11_Apolar_Daph_AMP_1_C30_LCMS_Neg_DIMSn	DAPH	Daphnia magna	whole organism	D-CULT	D-APOL	D-AMP	1	D-C30	C11	D-DIMSn	NEGATIVE	APOL_AMP_1_C30_NEG	DMA of D. magna (2022)	DMA of D. magna
C11_Apolar_Daph_AMP_1_C30_LCMS_Neg_DIMSn_rerun.raw	C11_Apolar_Daph_AMP_1_C30_LCMS_Neg_DIMSn_rerun	DAPH	Daphnia magna	whole organism	D-CULT	D-APOL	D-AMP	1	D-C30	C11	D-DIMSn	NEGATIVE	APOL_AMP_1_C30_NEG	DMA of D. magna (2022)	DMA of D. magna
C12_Apolar_Daph_AMP_1_C30_LCMS_Neg_DIMSn.raw	C12_Apolar_Daph_AMP_1_C30_LCMS_Neg_DIMSn	DAPH	Daphnia magna	whole organism	D-CULT	D-APOL	D-AMP	1	D-C30	C12	D-DIMSn	NEGATIVE	APOL_AMP_1_C30_NEG	DMA of D. magna (2022)	DMA of D. magna
C12_Apolar_Daph_AMP_1_C30_LCMS_Neg_DIMSn_rerun.raw	C12_Apolar_Daph_AMP_1_C30_LCMS_Neg_DIMSn_rerun	DAPH	Daphnia magna	whole organism	D-CULT	D-APOL	D-AMP	1	D-C30	C12	D-DIMSn	NEGATIVE	APOL_AMP_1_C30_NEG	DMA of D. magna (2022)	DMA of D. magna
C12_Apolar_Daph_AMP_1_C30_LCMS_Neg_DIMSn_rerun2.raw	C12_Apolar_Daph_AMP_1_C30_LCMS_Neg_DIMSn_rerun2	DAPH	Daphnia magna	whole organism	D-CULT	D-APOL	D-AMP	1	D-C30	C12	D-DIMSn	NEGATIVE	APOL_AMP_1_C30_NEG	DMA of D. magna (2022)	DMA of D. magna
D01_Apolar_Daph_AMP_1_C30_LCMS_Neg_DIMSn.raw	D01_Apolar_Daph_AMP_1_C30_LCMS_Neg_DIMSn	DAPH	Daphnia magna	whole organism	D-CULT	D-APOL	D-AMP	1	D-C30	D01	D-DIMSn	NEGATIVE	APOL_AMP_1_C30_NEG	DMA of D. magna (2022)	DMA of D. magna
D02_Apolar_Daph_AMP_1_C30_LCMS_Neg_DIMSn.raw	D02_Apolar_Daph_AMP_1_C30_LCMS_Neg_DIMSn	DAPH	Daphnia magna	whole organism	D-CULT	D-APOL	D-AMP	1	D-C30	D02	D-DIMSn	NEGATIVE	APOL_AMP_1_C30_NEG	DMA of D. magna (2022)	DMA of D. magna
D03_Apolar_Daph_AMP_1_C30_LCMS_Neg_DIMSn.raw	D03_Apolar_Daph_AMP_1_C30_LCMS_Neg_DIMSn	DAPH	Daphnia magna	whole organism	D-CULT	D-APOL	D-AMP	1	D-C30	D03	D-DIMSn	NEGATIVE	APOL_AMP_1_C30_NEG	DMA of D. magna (2022)	DMA of D. magna
D04_Apolar_Daph_AMP_1_C30_LCMS_Neg_DIMSn.raw	D04_Apolar_Daph_AMP_1_C30_LCMS_Neg_DIMSn	DAPH	Daphnia magna	whole organism	D-CULT	D-APOL	D-AMP	1	D-C30	D04	D-DIMSn	NEGATIVE	APOL_AMP_1_C30_NEG	DMA of D. magna (2022)	DMA of D. magna
D05_Apolar_Daph_AMP_1_C30_LCMS_Neg_DIMSn.raw	D05_Apolar_Daph_AMP_1_C30_LCMS_Neg_DIMSn	DAPH	Daphnia magna	whole organism	D-CULT	D-APOL	D-AMP	1	D-C30	D05	D-DIMSn	NEGATIVE	APOL_AMP_1_C30_NEG	DMA of D. magna (2022)	DMA of D. magna
D06_Apolar_Daph_AMP_1_C30_LCMS_Neg_DIMSn.raw	D06_Apolar_Daph_AMP_1_C30_LCMS_Neg_DIMSn	DAPH	Daphnia magna	whole organism	D-CULT	D-APOL	D-AMP	1	D-C30	D06	D-DIMSn	NEGATIVE	APOL_AMP_1_C30_NEG	DMA of D. magna (2022)	DMA of D. magna
D06_Apolar_Daph_AMP_1_C30_LCMS_Neg_DIMSn_rerun.raw	D06_Apolar_Daph_AMP_1_C30_LCMS_Neg_DIMSn_rerun	DAPH	Daphnia magna	whole organism	D-CULT	D-APOL	D-AMP	1	D-C30	D06	D-DIMSn	NEGATIVE	APOL_AMP_1_C30_NEG	DMA of D. magna (2022)	DMA of D. magna
D07_Apolar_Daph_AMP_1_C30_LCMS_Neg_DIMSn.raw	D07_Apolar_Daph_AMP_1_C30_LCMS_Neg_DIMSn	DAPH	Daphnia magna	whole organism	D-CULT	D-APOL	D-AMP	1	D-C30	D07	D-DIMSn	NEGATIVE	APOL_AMP_1_C30_NEG	DMA of D. magna (2022)	DMA of D. magna
D08_Apolar_Daph_AMP_1_C30_LCMS_Neg_DIMSn.raw	D08_Apolar_Daph_AMP_1_C30_LCMS_Neg_DIMSn	DAPH	Daphnia magna	whole organism	D-CULT	D-APOL	D-AMP	1	D-C30	D08	D-DIMSn	NEGATIVE	APOL_AMP_1_C30_NEG	DMA of D. magna (2022)	DMA of D. magna
D08_Apolar_Daph_AMP_1_C30_LCMS_Neg_DIMSn_rerun.raw	D08_Apolar_Daph_AMP_1_C30_LCMS_Neg_DIMSn_rerun	DAPH	Daphnia magna	whole organism	D-CULT	D-APOL	D-AMP	1	D-C30	D08	D-DIMSn	NEGATIVE	APOL_AMP_1_C30_NEG	DMA of D. magna (2022)	DMA of D. magna
D09_Apolar_Daph_AMP_1_C30_LCMS_Neg_DIMSn.raw	D09_Apolar_Daph_AMP_1_C30_LCMS_Neg_DIMSn	DAPH	Daphnia magna	whole organism	D-CULT	D-APOL	D-AMP	1	D-C30	D09	D-DIMSn	NEGATIVE	APOL_AMP_1_C30_NEG	DMA of D. magna (2022)	DMA of D. magna
D10_Apolar_Daph_AMP_1_C30_LCMS_Neg_DIMSn.raw	D10_Apolar_Daph_AMP_1_C30_LCMS_Neg_DIMSn	DAPH	Daphnia magna	whole organism	D-CULT	D-APOL	D-AMP	1	D-C30	D10	D-DIMSn	NEGATIVE	APOL_AMP_1_C30_NEG	DMA of D. magna (2022)	DMA of D. magna
D11_Apolar_Daph_AMP_1_C30_LCMS_Neg_DIMSn.raw	D11_Apolar_Daph_AMP_1_C30_LCMS_Neg_DIMSn	DAPH	Daphnia magna	whole organism	D-CULT	D-APOL	D-AMP	1	D-C30	D11	D-DIMSn	NEGATIVE	APOL_AMP_1_C30_NEG	DMA of D. magna (2022)	DMA of D. magna
D11_Apolar_Daph_AMP_1_C30_LCMS_Neg_DIMSn_rerun.raw	D11_Apolar_Daph_AMP_1_C30_LCMS_Neg_DIMSn_rerun	DAPH	Daphnia magna	whole organism	D-CULT	D-APOL	D-AMP	1	D-C30	D11	D-DIMSn	NEGATIVE	APOL_AMP_1_C30_NEG	DMA of D. magna (2022)	DMA of D. magna
D11_Apolar_Daph_AMP_1_C30_LCMS_Neg_DIMSn_rerun2.raw	D11_Apolar_Daph_AMP_1_C30_LCMS_Neg_DIMSn_rerun2	DAPH	Daphnia magna	whole organism	D-CULT	D-APOL	D-AMP	1	D-C30	D11	D-DIMSn	NEGATIVE	APOL_AMP_1_C30_NEG	DMA of D. magna (2022)	DMA of D. magna
D11_Apolar_Daph_AMP_1_C30_LCMS_Neg_DIMSn_rerun3.raw	D11_Apolar_Daph_AMP_1_C30_LCMS_Neg_DIMSn_rerun3	DAPH	Daphnia magna	whole organism	D-CULT	D-APOL	D-AMP	1	D-C30	D11	D-DIMSn	NEGATIVE	APOL_AMP_1_C30_NEG	DMA of D. magna (2022)	DMA of D. magna
D12_Apolar_Daph_AMP_1_C30_LCMS_Neg_DIMSn.raw	D12_Apolar_Daph_AMP_1_C30_LCMS_Neg_DIMSn	DAPH	Daphnia magna	whole organism	D-CULT	D-APOL	D-AMP	1	D-C30	D12	D-DIMSn	NEGATIVE	APOL_AMP_1_C30_NEG	DMA of D. magna (2022)	DMA of D. magna
E01_Apolar_Daph_AMP_1_C30_LCMS_Neg_DIMSn.raw	E01_Apolar_Daph_AMP_1_C30_LCMS_Neg_DIMSn	DAPH	Daphnia magna	whole organism	D-CULT	D-APOL	D-AMP	1	D-C30	E01	D-DIMSn	NEGATIVE	APOL_AMP_1_C30_NEG	DMA of D. magna (2022)	DMA of D. magna
E02_Apolar_Daph_AMP_1_C30_LCMS_Neg_DIMSn.raw	E02_Apolar_Daph_AMP_1_C30_LCMS_Neg_DIMSn	DAPH	Daphnia magna	whole organism	D-CULT	D-APOL	D-AMP	1	D-C30	E02	D-DIMSn	NEGATIVE	APOL_AMP_1_C30_NEG	DMA of D. magna (2022)	DMA of D. magna
E03_Apolar_Daph_AMP_1_C30_LCMS_Neg_DIMSn.raw	E03_Apolar_Daph_AMP_1_C30_LCMS_Neg_DIMSn	DAPH	Daphnia magna	whole organism	D-CULT	D-APOL	D-AMP	1	D-C30	E03	D-DIMSn	NEGATIVE	APOL_AMP_1_C30_NEG	DMA of D. magna (2022)	DMA of D. magna
E04_Apolar_Daph_AMP_1_C30_LCMS_Neg_DIMSn.raw	E04_Apolar_Daph_AMP_1_C30_LCMS_Neg_DIMSn	DAPH	Daphnia magna	whole organism	D-CULT	D-APOL	D-AMP	1	D-C30	E04	D-DIMSn	NEGATIVE	APOL_AMP_1_C30_NEG	DMA of D. magna (2022)	DMA of D. magna
E05_Apolar_Daph_AMP_1_C30_LCMS_Neg_DIMSn.raw	E05_Apolar_Daph_AMP_1_C30_LCMS_Neg_DIMSn	DAPH	Daphnia magna	whole organism	D-CULT	D-APOL	D-AMP	1	D-C30	E05	D-DIMSn	NEGATIVE	APOL_AMP_1_C30_NEG	DMA of D. magna (2022)	DMA of D. magna
E06_Apolar_Daph_AMP_1_C30_LCMS_Neg_DIMSn.raw	E06_Apolar_Daph_AMP_1_C30_LCMS_Neg_DIMSn	DAPH	Daphnia magna	whole organism	D-CULT	D-APOL	D-AMP	1	D-C30	E06	D-DIMSn	NEGATIVE	APOL_AMP_1_C30_NEG	DMA of D. magna (2022)	DMA of D. magna
E07_Apolar_Daph_AMP_1_C30_LCMS_Neg_DIMSn.raw	E07_Apolar_Daph_AMP_1_C30_LCMS_Neg_DIMSn	DAPH	Daphnia magna	whole organism	D-CULT	D-APOL	D-AMP	1	D-C30	E07	D-DIMSn	NEGATIVE	APOL_AMP_1_C30_NEG	DMA of D. magna (2022)	DMA of D. magna
E07_Apolar_Daph_AMP_1_C30_LCMS_Neg_DIMSn_rerun.raw	E07_Apolar_Daph_AMP_1_C30_LCMS_Neg_DIMSn_rerun	DAPH	Daphnia magna	whole organism	D-CULT	D-APOL	D-AMP	1	D-C30	E07	D-DIMSn	NEGATIVE	APOL_AMP_1_C30_NEG	DMA of D. magna (2022)	DMA of D. magna
E08_Apolar_Daph_AMP_1_C30_LCMS_Neg_DIMSn.raw	E08_Apolar_Daph_AMP_1_C30_LCMS_Neg_DIMSn	DAPH	Daphnia magna	whole organism	D-CULT	D-APOL	D-AMP	1	D-C30	E08	D-DIMSn	NEGATIVE	APOL_AMP_1_C30_NEG	DMA of D. magna (2022)	DMA of D. magna
E09_Apolar_Daph_AMP_1_C30_LCMS_Neg_DIMSn.raw	E09_Apolar_Daph_AMP_1_C30_LCMS_Neg_DIMSn	DAPH	Daphnia magna	whole organism	D-CULT	D-APOL	D-AMP	1	D-C30	E09	D-DIMSn	NEGATIVE	APOL_AMP_1_C30_NEG	DMA of D. magna (2022)	DMA of D. magna
E10_Apolar_Daph_AMP_1_C30_LCMS_Neg_DIMSn.raw	E10_Apolar_Daph_AMP_1_C30_LCMS_Neg_DIMSn	DAPH	Daphnia magna	whole organism	D-CULT	D-APOL	D-AMP	1	D-C30	E10	D-DIMSn	NEGATIVE	APOL_AMP_1_C30_NEG	DMA of D. magna (2022)	DMA of D. magna
E11_Apolar_Daph_AMP_1_C30_LCMS_Neg_DIMSn.raw	E11_Apolar_Daph_AMP_1_C30_LCMS_Neg_DIMSn	DAPH	Daphnia magna	whole organism	D-CULT	D-APOL	D-AMP	1	D-C30	E11	D-DIMSn	NEGATIVE	APOL_AMP_1_C30_NEG	DMA of D. magna (2022)	DMA of D. magna
E11_Apolar_Daph_AMP_1_C30_LCMS_Neg_DIMSn_rerun.raw	E11_Apolar_Daph_AMP_1_C30_LCMS_Neg_DIMSn_rerun	DAPH	Daphnia magna	whole organism	D-CULT	D-APOL	D-AMP	1	D-C30	E11	D-DIMSn	NEGATIVE	APOL_AMP_1_C30_NEG	DMA of D. magna (2022)	DMA of D. magna
F01_Apolar_Daph_AMP_1_C30_LCMS_Neg_DIMSn.raw	F01_Apolar_Daph_AMP_1_C30_LCMS_Neg_DIMSn	DAPH	Daphnia magna	whole organism	D-CULT	D-APOL	D-AMP	1	D-C30	F01	D-DIMSn	NEGATIVE	APOL_AMP_1_C30_NEG	DMA of D. magna (2022)	DMA of D. magna
F02_Apolar_Daph_AMP_1_C30_LCMS_Neg_DIMSn.raw	F02_Apolar_Daph_AMP_1_C30_LCMS_Neg_DIMSn	DAPH	Daphnia magna	whole organism	D-CULT	D-APOL	D-AMP	1	D-C30	F02	D-DIMSn	NEGATIVE	APOL_AMP_1_C30_NEG	DMA of D. magna (2022)	DMA of D. magna
F03_Apolar_Daph_AMP_1_C30_LCMS_Neg_DIMSn.raw	F03_Apolar_Daph_AMP_1_C30_LCMS_Neg_DIMSn	DAPH	Daphnia magna	whole organism	D-CULT	D-APOL	D-AMP	1	D-C30	F03	D-DIMSn	NEGATIVE	APOL_AMP_1_C30_NEG	DMA of D. magna (2022)	DMA of D. magna
F03_Apolar_Daph_AMP_1_C30_LCMS_Neg_DIMSn_rerun.raw	F03_Apolar_Daph_AMP_1_C30_LCMS_Neg_DIMSn_rerun	DAPH	Daphnia magna	whole organism	D-CULT	D-APOL	D-AMP	1	D-C30	F03	D-DIMSn	NEGATIVE	APOL_AMP_1_C30_NEG	DMA of D. magna (2022)	DMA of D. magna
F06_Apolar_Daph_AMP_1_C30_LCMS_Neg_DIMSn.raw	F06_Apolar_Daph_AMP_1_C30_LCMS_Neg_DIMSn	DAPH	Daphnia magna	whole organism	D-CULT	D-APOL	D-AMP	1	D-C30	F06	D-DIMSn	NEGATIVE	APOL_AMP_1_C30_NEG	DMA of D. magna (2022)	DMA of D. magna
F07_Apolar_Daph_AMP_1_C30_LCMS_Neg_DIMSn.raw	F07_Apolar_Daph_AMP_1_C30_LCMS_Neg_DIMSn	DAPH	Daphnia magna	whole organism	D-CULT	D-APOL	D-AMP	1	D-C30	F07	D-DIMSn	NEGATIVE	APOL_AMP_1_C30_NEG	DMA of D. magna (2022)	DMA of D. magna
F08_Apolar_Daph_AMP_1_C30_LCMS_Neg_DIMSn.raw	F08_Apolar_Daph_AMP_1_C30_LCMS_Neg_DIMSn	DAPH	Daphnia magna	whole organism	D-CULT	D-APOL	D-AMP	1	D-C30	F08	D-DIMSn	NEGATIVE	APOL_AMP_1_C30_NEG	DMA of D. magna (2022)	DMA of D. magna
F08_Apolar_Daph_AMP_1_C30_LCMS_Neg_DIMSn_rerun.raw	F08_Apolar_Daph_AMP_1_C30_LCMS_Neg_DIMSn_rerun	DAPH	Daphnia magna	whole organism	D-CULT	D-APOL	D-AMP	1	D-C30	F08	D-DIMSn	NEGATIVE	APOL_AMP_1_C30_NEG	DMA of D. magna (2022)	DMA of D. magna
F09_Apolar_Daph_AMP_1_C30_LCMS_Neg_DIMSn.raw	F09_Apolar_Daph_AMP_1_C30_LCMS_Neg_DIMSn	DAPH	Daphnia magna	whole organism	D-CULT	D-APOL	D-AMP	1	D-C30	F09	D-DIMSn	NEGATIVE	APOL_AMP_1_C30_NEG	DMA of D. magna (2022)	DMA of D. magna
F10_Apolar_Daph_AMP_1_C30_LCMS_Neg_DIMSn.raw	F10_Apolar_Daph_AMP_1_C30_LCMS_Neg_DIMSn	DAPH	Daphnia magna	whole organism	D-CULT	D-APOL	D-AMP	1	D-C30	F10	D-DIMSn	NEGATIVE	APOL_AMP_1_C30_NEG	DMA of D. magna (2022)	DMA of D. magna
F12_Apolar_Daph_AMP_1_C30_LCMS_Neg_DIMSn.raw	F12_Apolar_Daph_AMP_1_C30_LCMS_Neg_DIMSn	DAPH	Daphnia magna	whole organism	D-CULT	D-APOL	D-AMP	1	D-C30	F12	D-DIMSn	NEGATIVE	APOL_AMP_1_C30_NEG	DMA of D. magna (2022)	DMA of D. magna
G01_Apolar_Daph_AMP_1_C30_LCMS_Neg_DIMSn.raw	G01_Apolar_Daph_AMP_1_C30_LCMS_Neg_DIMSn	DAPH	Daphnia magna	whole organism	D-CULT	D-APOL	D-AMP	1	D-C30	G01	D-DIMSn	NEGATIVE	APOL_AMP_1_C30_NEG	DMA of D. magna (2022)	DMA of D. magna
G03_Apolar_Daph_AMP_1_C30_LCMS_Neg_DIMSn.raw	G03_Apolar_Daph_AMP_1_C30_LCMS_Neg_DIMSn	DAPH	Daphnia magna	whole organism	D-CULT	D-APOL	D-AMP	1	D-C30	G03	D-DIMSn	NEGATIVE	APOL_AMP_1_C30_NEG	DMA of D. magna (2022)	DMA of D. magna
01_Apolar_BlankExtract_Crude_neg_inj1.raw	01_Apolar_BlankExtract_Crude_neg_inj1	EQUIL_BLANK			D-CULT	NA	NA	NA	D-C30	NA	D-LCMS	NEGATIVE	APOL_AMP_1_C30_NEG	DMA of D. magna (2022)	DMA of D. magna
01_Apolar_BlankExtract_Crude_neg_inj2.raw	01_Apolar_BlankExtract_Crude_neg_inj2	EQUIL_BLANK			D-CULT	NA	NA	NA	D-C30	NA	D-LCMS	NEGATIVE	APOL_AMP_1_C30_NEG	DMA of D. magna (2022)	DMA of D. magna
01_Apolar_BlankExtract_Crude_neg_inj3.raw	01_Apolar_BlankExtract_Crude_neg_inj3	EQUIL_BLANK			D-CULT	NA	NA	NA	D-C30	NA	D-LCMS	NEGATIVE	APOL_AMP_1_C30_NEG	DMA of D. magna (2022)	DMA of D. magna
Blank_Apolar_AMPFrac1_C30LCMS_neg_inj1.raw	Blank_Apolar_AMPFrac1_C30LCMS_neg_inj1	BLANK			D-CULT	D-APOL	D-AMP	1	D-C30	NA	D-LCMS	NEGATIVE	APOL_AMP_1_C30_NEG	DMA of D. magna (2022)	DMA of D. magna
Blank_Apolar_AMPFrac1_C30LCMS_neg_inj2.raw	Blank_Apolar_AMPFrac1_C30LCMS_neg_inj2	BLANK			D-CULT	D-APOL	D-AMP	1	D-C30	NA	D-LCMS	NEGATIVE	APOL_AMP_1_C30_NEG	DMA of D. magna (2022)	DMA of D. magna
Blank_Apolar_AMPFrac1_C30LCMS_neg_inj3.raw	Blank_Apolar_AMPFrac1_C30LCMS_neg_inj3	BLANK			D-CULT	D-APOL	D-AMP	1	D-C30	NA	D-LCMS	NEGATIVE	APOL_AMP_1_C30_NEG	DMA of D. magna (2022)	DMA of D. magna
Blank_Apolar_AMPFrac1_C30LCMS_neg_inj4.raw	Blank_Apolar_AMPFrac1_C30LCMS_neg_inj4	BLANK			D-CULT	D-APOL	D-AMP	1	D-C30	NA	D-LCMS	NEGATIVE	APOL_AMP_1_C30_NEG	DMA of D. magna (2022)	DMA of D. magna
Blank_Apolar_AMPFrac1_C30LCMS_neg_inj5.raw	Blank_Apolar_AMPFrac1_C30LCMS_neg_inj5	BLANK			D-CULT	D-APOL	D-AMP	1	D-C30	NA	D-LCMS	NEGATIVE	APOL_AMP_1_C30_NEG	DMA of D. magna (2022)	DMA of D. magna
Daph_Apolar_AMPFrac1_C30LCMS_neg_inj1.raw	Daph_Apolar_AMPFrac1_C30LCMS_neg_inj1	DAPH	Daphnia magna	whole organism	D-CULT	D-APOL	D-AMP	1	D-C30	NA	D-LCMS	NEGATIVE	APOL_AMP_1_C30_NEG	DMA of D. magna (2022)	DMA of D. magna
Daph_Apolar_AMPFrac1_C30LCMS_neg_inj2.raw	Daph_Apolar_AMPFrac1_C30LCMS_neg_inj2	DAPH	Daphnia magna	whole organism	D-CULT	D-APOL	D-AMP	1	D-C30	NA	D-LCMS	NEGATIVE	APOL_AMP_1_C30_NEG	DMA of D. magna (2022)	DMA of D. magna
Daph_Apolar_AMPFrac1_C30LCMS_neg_inj3.raw	Daph_Apolar_AMPFrac1_C30LCMS_neg_inj3	DAPH	Daphnia magna	whole organism	D-CULT	D-APOL	D-AMP	1	D-C30	NA	D-LCMS	NEGATIVE	APOL_AMP_1_C30_NEG	DMA of D. magna (2022)	DMA of D. magna
Daph_Apolar_AMPFrac1_C30LCMS_neg_inj4.raw	Daph_Apolar_AMPFrac1_C30LCMS_neg_inj4	DAPH	Daphnia magna	whole organism	D-CULT	D-APOL	D-AMP	1	D-C30	NA	D-LCMS	NEGATIVE	APOL_AMP_1_C30_NEG	DMA of D. magna (2022)	DMA of D. magna
Daph_Apolar_AMPFrac1_C30LCMS_neg_inj5.raw	Daph_Apolar_AMPFrac1_C30LCMS_neg_inj5	DAPH	Daphnia magna	whole organism	D-CULT	D-APOL	D-AMP	1	D-C30	NA	D-LCMS	NEGATIVE	APOL_AMP_1_C30_NEG	DMA of D. magna (2022)	DMA of D. magna
Daph_Apolar_AMPFrac1_C30LCMSMS_neg_inj1.raw	Daph_Apolar_AMPFrac1_C30LCMSMS_neg_inj1	DAPH	Daphnia magna	whole organism	D-CULT	D-APOL	D-AMP	1	D-C30	NA	D-LCMSMS	NEGATIVE	APOL_AMP_1_C30_NEG	DMA of D. magna (2022)	DMA of D. magna
Daph_Apolar_AMPFrac1_C30LCMSMS_neg_inj2.raw	Daph_Apolar_AMPFrac1_C30LCMSMS_neg_inj2	DAPH	Daphnia magna	whole organism	D-CULT	D-APOL	D-AMP	1	D-C30	NA	D-LCMSMS	NEGATIVE	APOL_AMP_1_C30_NEG	DMA of D. magna (2022)	DMA of D. magna
Daph_Apolar_AMPFrac1_C30LCMSMS_neg_inj3.raw	Daph_Apolar_AMPFrac1_C30LCMSMS_neg_inj3	DAPH	Daphnia magna	whole organism	D-CULT	D-APOL	D-AMP	1	D-C30	NA	D-LCMSMS	NEGATIVE	APOL_AMP_1_C30_NEG	DMA of D. magna (2022)	DMA of D. magna
Daph_Apolar_AMPFrac1_C30LCMSMS_neg_inj4.raw	Daph_Apolar_AMPFrac1_C30LCMSMS_neg_inj4	DAPH	Daphnia magna	whole organism	D-CULT	D-APOL	D-AMP	1	D-C30	NA	D-LCMSMS	NEGATIVE	APOL_AMP_1_C30_NEG	DMA of D. magna (2022)	DMA of D. magna
A01_Apolar_Blank_AMP1_C30_LCMS_Pos_DIMS.raw	A01_Apolar_Blank_AMP1_C30_LCMS_Pos_DIMS	BLANK			D-CULT	D-APOL	D-AMP	1	D-C30	A01	D-DIMS	POSITIVE	APOL_AMP_1_C30_POS	DMA of D. magna (2022)	DMA of D. magna
A01_Apolar_Daph_AMP1_C30_LCMS_Pos_DIMS.raw	A01_Apolar_Daph_AMP1_C30_LCMS_Pos_DIMS	DAPH	Daphnia magna	whole organism	D-CULT	D-APOL	D-AMP	1	D-C30	A01	D-DIMS	POSITIVE	APOL_AMP_1_C30_POS	DMA of D. magna (2022)	DMA of D. magna
A02_Apolar_Blank_AMP1_C30_LCMS_Pos_DIMS_rerun.raw	A02_Apolar_Blank_AMP1_C30_LCMS_Pos_DIMS_rerun	BLANK			D-CULT	D-APOL	D-AMP	1	D-C30	A02	D-DIMS	POSITIVE	APOL_AMP_1_C30_POS	DMA of D. magna (2022)	DMA of D. magna
A02_Apolar_Daph_AMP1_C30_LCMS_Pos_DIMS.raw	A02_Apolar_Daph_AMP1_C30_LCMS_Pos_DIMS	DAPH	Daphnia magna	whole organism	D-CULT	D-APOL	D-AMP	1	D-C30	A02	D-DIMS	POSITIVE	APOL_AMP_1_C30_POS	DMA of D. magna (2022)	DMA of D. magna
A03_Apolar_Blank_AMP1_C30_LCMS_Pos_DIMS_rerun.raw	A03_Apolar_Blank_AMP1_C30_LCMS_Pos_DIMS_rerun	BLANK			D-CULT	D-APOL	D-AMP	1	D-C30	A03	D-DIMS	POSITIVE	APOL_AMP_1_C30_POS	DMA of D. magna (2022)	DMA of D. magna
A03_Apolar_Daph_AMP1_C30_LCMS_Pos_DIMS.raw	A03_Apolar_Daph_AMP1_C30_LCMS_Pos_DIMS	DAPH	Daphnia magna	whole organism	D-CULT	D-APOL	D-AMP	1	D-C30	A03	D-DIMS	POSITIVE	APOL_AMP_1_C30_POS	DMA of D. magna (2022)	DMA of D. magna
A04_Apolar_Blank_AMP1_C30_LCMS_Pos_DIMS.raw	A04_Apolar_Blank_AMP1_C30_LCMS_Pos_DIMS	BLANK			D-CULT	D-APOL	D-AMP	1	D-C30	A04	D-DIMS	POSITIVE	APOL_AMP_1_C30_POS	DMA of D. magna (2022)	DMA of D. magna
A04_Apolar_Daph_AMP1_C30_LCMS_Pos_DIMS.raw	A04_Apolar_Daph_AMP1_C30_LCMS_Pos_DIMS	DAPH	Daphnia magna	whole organism	D-CULT	D-APOL	D-AMP	1	D-C30	A04	D-DIMS	POSITIVE	APOL_AMP_1_C30_POS	DMA of D. magna (2022)	DMA of D. magna
A05_Apolar_Blank_AMP1_C30_LCMS_Pos_DIMS.raw	A05_Apolar_Blank_AMP1_C30_LCMS_Pos_DIMS	BLANK			D-CULT	D-APOL	D-AMP	1	D-C30	A05	D-DIMS	POSITIVE	APOL_AMP_1_C30_POS	DMA of D. magna (2022)	DMA of D. magna
A05_Apolar_Daph_AMP1_C30_LCMS_Pos_DIMS.raw	A05_Apolar_Daph_AMP1_C30_LCMS_Pos_DIMS	DAPH	Daphnia magna	whole organism	D-CULT	D-APOL	D-AMP	1	D-C30	A05	D-DIMS	POSITIVE	APOL_AMP_1_C30_POS	DMA of D. magna (2022)	DMA of D. magna
A06_Apolar_Blank_AMP1_C30_LCMS_Pos_DIMS.raw	A06_Apolar_Blank_AMP1_C30_LCMS_Pos_DIMS	BLANK			D-CULT	D-APOL	D-AMP	1	D-C30	A06	D-DIMS	POSITIVE	APOL_AMP_1_C30_POS	DMA of D. magna (2022)	DMA of D. magna
A06_Apolar_Daph_AMP1_C30_LCMS_Pos_DIMS.raw	A06_Apolar_Daph_AMP1_C30_LCMS_Pos_DIMS	DAPH	Daphnia magna	whole organism	D-CULT	D-APOL	D-AMP	1	D-C30	A06	D-DIMS	POSITIVE	APOL_AMP_1_C30_POS	DMA of D. magna (2022)	DMA of D. magna
A07_Apolar_Blank_AMP1_C30_LCMS_Pos_DIMS.raw	A07_Apolar_Blank_AMP1_C30_LCMS_Pos_DIMS	BLANK			D-CULT	D-APOL	D-AMP	1	D-C30	A07	D-DIMS	POSITIVE	APOL_AMP_1_C30_POS	DMA of D. magna (2022)	DMA of D. magna
A07_Apolar_Daph_AMP1_C30_LCMS_Pos_DIMS.raw	A07_Apolar_Daph_AMP1_C30_LCMS_Pos_DIMS	DAPH	Daphnia magna	whole organism	D-CULT	D-APOL	D-AMP	1	D-C30	A07	D-DIMS	POSITIVE	APOL_AMP_1_C30_POS	DMA of D. magna (2022)	DMA of D. magna
A08_Apolar_Blank_AMP1_C30_LCMS_Pos_DIMS.raw	A08_Apolar_Blank_AMP1_C30_LCMS_Pos_DIMS	BLANK			D-CULT	D-APOL	D-AMP	1	D-C30	A08	D-DIMS	POSITIVE	APOL_AMP_1_C30_POS	DMA of D. magna (2022)	DMA of D. magna
A08_Apolar_Daph_AMP1_C30_LCMS_Pos_DIMS.raw	A08_Apolar_Daph_AMP1_C30_LCMS_Pos_DIMS	DAPH	Daphnia magna	whole organism	D-CULT	D-APOL	D-AMP	1	D-C30	A08	D-DIMS	POSITIVE	APOL_AMP_1_C30_POS	DMA of D. magna (2022)	DMA of D. magna
A09_Apolar_Blank_AMP1_C30_LCMS_Pos_DIMS.raw	A09_Apolar_Blank_AMP1_C30_LCMS_Pos_DIMS	BLANK			D-CULT	D-APOL	D-AMP	1	D-C30	A09	D-DIMS	POSITIVE	APOL_AMP_1_C30_POS	DMA of D. magna (2022)	DMA of D. magna
A09_Apolar_Daph_AMP1_C30_LCMS_Pos_DIMS.raw	A09_Apolar_Daph_AMP1_C30_LCMS_Pos_DIMS	DAPH	Daphnia magna	whole organism	D-CULT	D-APOL	D-AMP	1	D-C30	A09	D-DIMS	POSITIVE	APOL_AMP_1_C30_POS	DMA of D. magna (2022)	DMA of D. magna
A10_Apolar_Blank_AMP1_C30_LCMS_Pos_DIMS_rerun.raw	A10_Apolar_Blank_AMP1_C30_LCMS_Pos_DIMS_rerun	BLANK			D-CULT	D-APOL	D-AMP	1	D-C30	A10	D-DIMS	POSITIVE	APOL_AMP_1_C30_POS	DMA of D. magna (2022)	DMA of D. magna
A10_Apolar_Daph_AMP1_C30_LCMS_Pos_DIMS_rerun.raw	A10_Apolar_Daph_AMP1_C30_LCMS_Pos_DIMS_rerun	DAPH	Daphnia magna	whole organism	D-CULT	D-APOL	D-AMP	1	D-C30	A10	D-DIMS	POSITIVE	APOL_AMP_1_C30_POS	DMA of D. magna (2022)	DMA of D. magna
A11_Apolar_Blank_AMP1_C30_LCMS_Pos_DIMS.raw	A11_Apolar_Blank_AMP1_C30_LCMS_Pos_DIMS	BLANK			D-CULT	D-APOL	D-AMP	1	D-C30	A11	D-DIMS	POSITIVE	APOL_AMP_1_C30_POS	DMA of D. magna (2022)	DMA of D. magna
A11_Apolar_Daph_AMP1_C30_LCMS_Pos_DIMS.raw	A11_Apolar_Daph_AMP1_C30_LCMS_Pos_DIMS	DAPH	Daphnia magna	whole organism	D-CULT	D-APOL	D-AMP	1	D-C30	A11	D-DIMS	POSITIVE	APOL_AMP_1_C30_POS	DMA of D. magna (2022)	DMA of D. magna
A12_Apolar_Blank_AMP1_C30_LCMS_Pos_DIMS.raw	A12_Apolar_Blank_AMP1_C30_LCMS_Pos_DIMS	BLANK			D-CULT	D-APOL	D-AMP	1	D-C30	A12	D-DIMS	POSITIVE	APOL_AMP_1_C30_POS	DMA of D. magna (2022)	DMA of D. magna
A12_Apolar_Daph_AMP1_C30_LCMS_Pos_DIMS.raw	A12_Apolar_Daph_AMP1_C30_LCMS_Pos_DIMS	DAPH	Daphnia magna	whole organism	D-CULT	D-APOL	D-AMP	1	D-C30	A12	D-DIMS	POSITIVE	APOL_AMP_1_C30_POS	DMA of D. magna (2022)	DMA of D. magna
B01_Apolar_Blank_AMP1_C30_LCMS_Pos_DIMS.raw	B01_Apolar_Blank_AMP1_C30_LCMS_Pos_DIMS	BLANK			D-CULT	D-APOL	D-AMP	1	D-C30	B01	D-DIMS	POSITIVE	APOL_AMP_1_C30_POS	DMA of D. magna (2022)	DMA of D. magna
B01_Apolar_Daph_AMP1_C30_LCMS_Pos_DIMS.raw	B01_Apolar_Daph_AMP1_C30_LCMS_Pos_DIMS	DAPH	Daphnia magna	whole organism	D-CULT	D-APOL	D-AMP	1	D-C30	B01	D-DIMS	POSITIVE	APOL_AMP_1_C30_POS	DMA of D. magna (2022)	DMA of D. magna
B02_Apolar_Blank_AMP1_C30_LCMS_Pos_DIMS_rerun.raw	B02_Apolar_Blank_AMP1_C30_LCMS_Pos_DIMS_rerun	BLANK			D-CULT	D-APOL	D-AMP	1	D-C30	B02	D-DIMS	POSITIVE	APOL_AMP_1_C30_POS	DMA of D. magna (2022)	DMA of D. magna
B02_Apolar_Daph_AMP1_C30_LCMS_Pos_DIMS.raw	B02_Apolar_Daph_AMP1_C30_LCMS_Pos_DIMS	DAPH	Daphnia magna	whole organism	D-CULT	D-APOL	D-AMP	1	D-C30	B02	D-DIMS	POSITIVE	APOL_AMP_1_C30_POS	DMA of D. magna (2022)	DMA of D. magna
B03_Apolar_Blank_AMP1_C30_LCMS_Pos_DIMS_rerun.raw	B03_Apolar_Blank_AMP1_C30_LCMS_Pos_DIMS_rerun	BLANK			D-CULT	D-APOL	D-AMP	1	D-C30	B03	D-DIMS	POSITIVE	APOL_AMP_1_C30_POS	DMA of D. magna (2022)	DMA of D. magna
B03_Apolar_Daph_AMP1_C30_LCMS_Pos_DIMS.raw	B03_Apolar_Daph_AMP1_C30_LCMS_Pos_DIMS	DAPH	Daphnia magna	whole organism	D-CULT	D-APOL	D-AMP	1	D-C30	B03	D-DIMS	POSITIVE	APOL_AMP_1_C30_POS	DMA of D. magna (2022)	DMA of D. magna
B04_Apolar_Blank_AMP1_C30_LCMS_Pos_DIMS.raw	B04_Apolar_Blank_AMP1_C30_LCMS_Pos_DIMS	BLANK			D-CULT	D-APOL	D-AMP	1	D-C30	B04	D-DIMS	POSITIVE	APOL_AMP_1_C30_POS	DMA of D. magna (2022)	DMA of D. magna
B04_Apolar_Daph_AMP1_C30_LCMS_Pos_DIMS.raw	B04_Apolar_Daph_AMP1_C30_LCMS_Pos_DIMS	DAPH	Daphnia magna	whole organism	D-CULT	D-APOL	D-AMP	1	D-C30	B04	D-DIMS	POSITIVE	APOL_AMP_1_C30_POS	DMA of D. magna (2022)	DMA of D. magna
B05_Apolar_Blank_AMP1_C30_LCMS_Pos_DIMS_rerun.raw	B05_Apolar_Blank_AMP1_C30_LCMS_Pos_DIMS_rerun	BLANK			D-CULT	D-APOL	D-AMP	1	D-C30	B05	D-DIMS	POSITIVE	APOL_AMP_1_C30_POS	DMA of D. magna (2022)	DMA of D. magna
B05_Apolar_Daph_AMP1_C30_LCMS_Pos_DIMS_rerun.raw	B05_Apolar_Daph_AMP1_C30_LCMS_Pos_DIMS_rerun	DAPH	Daphnia magna	whole organism	D-CULT	D-APOL	D-AMP	1	D-C30	B05	D-DIMS	POSITIVE	APOL_AMP_1_C30_POS	DMA of D. magna (2022)	DMA of D. magna
B06_Apolar_Blank_AMP1_C30_LCMS_Pos_DIMS_rerun.raw	B06_Apolar_Blank_AMP1_C30_LCMS_Pos_DIMS_rerun	BLANK			D-CULT	D-APOL	D-AMP	1	D-C30	B06	D-DIMS	POSITIVE	APOL_AMP_1_C30_POS	DMA of D. magna (2022)	DMA of D. magna
B06_Apolar_Daph_AMP1_C30_LCMS_Pos_DIMS.raw	B06_Apolar_Daph_AMP1_C30_LCMS_Pos_DIMS	DAPH	Daphnia magna	whole organism	D-CULT	D-APOL	D-AMP	1	D-C30	B06	D-DIMS	POSITIVE	APOL_AMP_1_C30_POS	DMA of D. magna (2022)	DMA of D. magna
B07_Apolar_Blank_AMP1_C30_LCMS_Pos_DIMS.raw	B07_Apolar_Blank_AMP1_C30_LCMS_Pos_DIMS	BLANK			D-CULT	D-APOL	D-AMP	1	D-C30	B07	D-DIMS	POSITIVE	APOL_AMP_1_C30_POS	DMA of D. magna (2022)	DMA of D. magna
B07_Apolar_Daph_AMP1_C30_LCMS_Pos_DIMS.raw	B07_Apolar_Daph_AMP1_C30_LCMS_Pos_DIMS	DAPH	Daphnia magna	whole organism	D-CULT	D-APOL	D-AMP	1	D-C30	B07	D-DIMS	POSITIVE	APOL_AMP_1_C30_POS	DMA of D. magna (2022)	DMA of D. magna
B08_Apolar_Blank_AMP1_C30_LCMS_Pos_DIMS.raw	B08_Apolar_Blank_AMP1_C30_LCMS_Pos_DIMS	BLANK			D-CULT	D-APOL	D-AMP	1	D-C30	B08	D-DIMS	POSITIVE	APOL_AMP_1_C30_POS	DMA of D. magna (2022)	DMA of D. magna
B08_Apolar_Daph_AMP1_C30_LCMS_Pos_DIMS.raw	B08_Apolar_Daph_AMP1_C30_LCMS_Pos_DIMS	DAPH	Daphnia magna	whole organism	D-CULT	D-APOL	D-AMP	1	D-C30	B08	D-DIMS	POSITIVE	APOL_AMP_1_C30_POS	DMA of D. magna (2022)	DMA of D. magna
B09_Apolar_Blank_AMP1_C30_LCMS_Pos_DIMS_rerun.raw	B09_Apolar_Blank_AMP1_C30_LCMS_Pos_DIMS_rerun	BLANK			D-CULT	D-APOL	D-AMP	1	D-C30	B09	D-DIMS	POSITIVE	APOL_AMP_1_C30_POS	DMA of D. magna (2022)	DMA of D. magna
B09_Apolar_Daph_AMP1_C30_LCMS_Pos_DIMS.raw	B09_Apolar_Daph_AMP1_C30_LCMS_Pos_DIMS	DAPH	Daphnia magna	whole organism	D-CULT	D-APOL	D-AMP	1	D-C30	B09	D-DIMS	POSITIVE	APOL_AMP_1_C30_POS	DMA of D. magna (2022)	DMA of D. magna
B10_Apolar_Blank_AMP1_C30_LCMS_Pos_DIMS.raw	B10_Apolar_Blank_AMP1_C30_LCMS_Pos_DIMS	BLANK			D-CULT	D-APOL	D-AMP	1	D-C30	B10	D-DIMS	POSITIVE	APOL_AMP_1_C30_POS	DMA of D. magna (2022)	DMA of D. magna
B10_Apolar_Daph_AMP1_C30_LCMS_Pos_DIMS.raw	B10_Apolar_Daph_AMP1_C30_LCMS_Pos_DIMS	DAPH	Daphnia magna	whole organism	D-CULT	D-APOL	D-AMP	1	D-C30	B10	D-DIMS	POSITIVE	APOL_AMP_1_C30_POS	DMA of D. magna (2022)	DMA of D. magna
B11_Apolar_Blank_AMP1_C30_LCMS_Pos_DIMS.raw	B11_Apolar_Blank_AMP1_C30_LCMS_Pos_DIMS	BLANK			D-CULT	D-APOL	D-AMP	1	D-C30	B11	D-DIMS	POSITIVE	APOL_AMP_1_C30_POS	DMA of D. magna (2022)	DMA of D. magna
B11_Apolar_Daph_AMP1_C30_LCMS_Pos_DIMS.raw	B11_Apolar_Daph_AMP1_C30_LCMS_Pos_DIMS	DAPH	Daphnia magna	whole organism	D-CULT	D-APOL	D-AMP	1	D-C30	B11	D-DIMS	POSITIVE	APOL_AMP_1_C30_POS	DMA of D. magna (2022)	DMA of D. magna
B12_Apolar_Blank_AMP1_C30_LCMS_Pos_DIMS.raw	B12_Apolar_Blank_AMP1_C30_LCMS_Pos_DIMS	BLANK			D-CULT	D-APOL	D-AMP	1	D-C30	B12	D-DIMS	POSITIVE	APOL_AMP_1_C30_POS	DMA of D. magna (2022)	DMA of D. magna
B12_Apolar_Daph_AMP1_C30_LCMS_Pos_DIMS_rerun.raw	B12_Apolar_Daph_AMP1_C30_LCMS_Pos_DIMS_rerun	DAPH	Daphnia magna	whole organism	D-CULT	D-APOL	D-AMP	1	D-C30	B12	D-DIMS	POSITIVE	APOL_AMP_1_C30_POS	DMA of D. magna (2022)	DMA of D. magna
C01_Apolar_Blank_AMP1_C30_LCMS_Pos_DIMS_rerun.raw	C01_Apolar_Blank_AMP1_C30_LCMS_Pos_DIMS_rerun	BLANK			D-CULT	D-APOL	D-AMP	1	D-C30	C01	D-DIMS	POSITIVE	APOL_AMP_1_C30_POS	DMA of D. magna (2022)	DMA of D. magna
C01_Apolar_Daph_AMP1_C30_LCMS_Pos_DIMS.raw	C01_Apolar_Daph_AMP1_C30_LCMS_Pos_DIMS	DAPH	Daphnia magna	whole organism	D-CULT	D-APOL	D-AMP	1	D-C30	C01	D-DIMS	POSITIVE	APOL_AMP_1_C30_POS	DMA of D. magna (2022)	DMA of D. magna
C02_Apolar_Blank_AMP1_C30_LCMS_Pos_DIMS.raw	C02_Apolar_Blank_AMP1_C30_LCMS_Pos_DIMS	BLANK			D-CULT	D-APOL	D-AMP	1	D-C30	C02	D-DIMS	POSITIVE	APOL_AMP_1_C30_POS	DMA of D. magna (2022)	DMA of D. magna
C02_Apolar_Daph_AMP1_C30_LCMS_Pos_DIMS.raw	C02_Apolar_Daph_AMP1_C30_LCMS_Pos_DIMS	DAPH	Daphnia magna	whole organism	D-CULT	D-APOL	D-AMP	1	D-C30	C02	D-DIMS	POSITIVE	APOL_AMP_1_C30_POS	DMA of D. magna (2022)	DMA of D. magna
C03_Apolar_Blank_AMP1_C30_LCMS_Pos_DIMS.raw	C03_Apolar_Blank_AMP1_C30_LCMS_Pos_DIMS	BLANK			D-CULT	D-APOL	D-AMP	1	D-C30	C03	D-DIMS	POSITIVE	APOL_AMP_1_C30_POS	DMA of D. magna (2022)	DMA of D. magna
C03_Apolar_Daph_AMP1_C30_LCMS_Pos_DIMS.raw	C03_Apolar_Daph_AMP1_C30_LCMS_Pos_DIMS	DAPH	Daphnia magna	whole organism	D-CULT	D-APOL	D-AMP	1	D-C30	C03	D-DIMS	POSITIVE	APOL_AMP_1_C30_POS	DMA of D. magna (2022)	DMA of D. magna
C04_Apolar_Blank_AMP1_C30_LCMS_Pos_DIMS.raw	C04_Apolar_Blank_AMP1_C30_LCMS_Pos_DIMS	BLANK			D-CULT	D-APOL	D-AMP	1	D-C30	C04	D-DIMS	POSITIVE	APOL_AMP_1_C30_POS	DMA of D. magna (2022)	DMA of D. magna
C04_Apolar_Daph_AMP1_C30_LCMS_Pos_DIMS.raw	C04_Apolar_Daph_AMP1_C30_LCMS_Pos_DIMS	DAPH	Daphnia magna	whole organism	D-CULT	D-APOL	D-AMP	1	D-C30	C04	D-DIMS	POSITIVE	APOL_AMP_1_C30_POS	DMA of D. magna (2022)	DMA of D. magna
C05_Apolar_Blank_AMP1_C30_LCMS_Pos_DIMS.raw	C05_Apolar_Blank_AMP1_C30_LCMS_Pos_DIMS	BLANK			D-CULT	D-APOL	D-AMP	1	D-C30	C05	D-DIMS	POSITIVE	APOL_AMP_1_C30_POS	DMA of D. magna (2022)	DMA of D. magna
C05_Apolar_Daph_AMP1_C30_LCMS_Pos_DIMS.raw	C05_Apolar_Daph_AMP1_C30_LCMS_Pos_DIMS	DAPH	Daphnia magna	whole organism	D-CULT	D-APOL	D-AMP	1	D-C30	C05	D-DIMS	POSITIVE	APOL_AMP_1_C30_POS	DMA of D. magna (2022)	DMA of D. magna
C06_Apolar_Blank_AMP1_C30_LCMS_Pos_DIMS_rerun.raw	C06_Apolar_Blank_AMP1_C30_LCMS_Pos_DIMS_rerun	BLANK			D-CULT	D-APOL	D-AMP	1	D-C30	C06	D-DIMS	POSITIVE	APOL_AMP_1_C30_POS	DMA of D. magna (2022)	DMA of D. magna
C06_Apolar_Daph_AMP1_C30_LCMS_Pos_DIMS.raw	C06_Apolar_Daph_AMP1_C30_LCMS_Pos_DIMS	DAPH	Daphnia magna	whole organism	D-CULT	D-APOL	D-AMP	1	D-C30	C06	D-DIMS	POSITIVE	APOL_AMP_1_C30_POS	DMA of D. magna (2022)	DMA of D. magna
C07_Apolar_Blank_AMP1_C30_LCMS_Pos_DIMS.raw	C07_Apolar_Blank_AMP1_C30_LCMS_Pos_DIMS	BLANK			D-CULT	D-APOL	D-AMP	1	D-C30	C07	D-DIMS	POSITIVE	APOL_AMP_1_C30_POS	DMA of D. magna (2022)	DMA of D. magna
C07_Apolar_Daph_AMP1_C30_LCMS_Pos_DIMS.raw	C07_Apolar_Daph_AMP1_C30_LCMS_Pos_DIMS	DAPH	Daphnia magna	whole organism	D-CULT	D-APOL	D-AMP	1	D-C30	C07	D-DIMS	POSITIVE	APOL_AMP_1_C30_POS	DMA of D. magna (2022)	DMA of D. magna
C08_Apolar_Blank_AMP1_C30_LCMS_Pos_DIMS_rerun.raw	C08_Apolar_Blank_AMP1_C30_LCMS_Pos_DIMS_rerun	BLANK			D-CULT	D-APOL	D-AMP	1	D-C30	C08	D-DIMS	POSITIVE	APOL_AMP_1_C30_POS	DMA of D. magna (2022)	DMA of D. magna
C08_Apolar_Daph_AMP1_C30_LCMS_Pos_DIMS.raw	C08_Apolar_Daph_AMP1_C30_LCMS_Pos_DIMS	DAPH	Daphnia magna	whole organism	D-CULT	D-APOL	D-AMP	1	D-C30	C08	D-DIMS	POSITIVE	APOL_AMP_1_C30_POS	DMA of D. magna (2022)	DMA of D. magna
C09_Apolar_Blank_AMP1_C30_LCMS_Pos_DIMS.raw	C09_Apolar_Blank_AMP1_C30_LCMS_Pos_DIMS	BLANK			D-CULT	D-APOL	D-AMP	1	D-C30	C09	D-DIMS	POSITIVE	APOL_AMP_1_C30_POS	DMA of D. magna (2022)	DMA of D. magna
C09_Apolar_Daph_AMP1_C30_LCMS_Pos_DIMS.raw	C09_Apolar_Daph_AMP1_C30_LCMS_Pos_DIMS	DAPH	Daphnia magna	whole organism	D-CULT	D-APOL	D-AMP	1	D-C30	C09	D-DIMS	POSITIVE	APOL_AMP_1_C30_POS	DMA of D. magna (2022)	DMA of D. magna
C10_Apolar_Blank_AMP1_C30_LCMS_Pos_DIMS.raw	C10_Apolar_Blank_AMP1_C30_LCMS_Pos_DIMS	BLANK			D-CULT	D-APOL	D-AMP	1	D-C30	C10	D-DIMS	POSITIVE	APOL_AMP_1_C30_POS	DMA of D. magna (2022)	DMA of D. magna
C10_Apolar_Daph_AMP1_C30_LCMS_Pos_DIMS.raw	C10_Apolar_Daph_AMP1_C30_LCMS_Pos_DIMS	DAPH	Daphnia magna	whole organism	D-CULT	D-APOL	D-AMP	1	D-C30	C10	D-DIMS	POSITIVE	APOL_AMP_1_C30_POS	DMA of D. magna (2022)	DMA of D. magna
C11_Apolar_Blank_AMP1_C30_LCMS_Pos_DIMS_rerun.raw	C11_Apolar_Blank_AMP1_C30_LCMS_Pos_DIMS_rerun	BLANK			D-CULT	D-APOL	D-AMP	1	D-C30	C11	D-DIMS	POSITIVE	APOL_AMP_1_C30_POS	DMA of D. magna (2022)	DMA of D. magna
C11_Apolar_Daph_AMP1_C30_LCMS_Pos_DIMS.raw	C11_Apolar_Daph_AMP1_C30_LCMS_Pos_DIMS	DAPH	Daphnia magna	whole organism	D-CULT	D-APOL	D-AMP	1	D-C30	C11	D-DIMS	POSITIVE	APOL_AMP_1_C30_POS	DMA of D. magna (2022)	DMA of D. magna
C12_Apolar_Blank_AMP1_C30_LCMS_Pos_DIMS.raw	C12_Apolar_Blank_AMP1_C30_LCMS_Pos_DIMS	BLANK			D-CULT	D-APOL	D-AMP	1	D-C30	C12	D-DIMS	POSITIVE	APOL_AMP_1_C30_POS	DMA of D. magna (2022)	DMA of D. magna
C12_Apolar_Daph_AMP1_C30_LCMS_Pos_DIMS.raw	C12_Apolar_Daph_AMP1_C30_LCMS_Pos_DIMS	DAPH	Daphnia magna	whole organism	D-CULT	D-APOL	D-AMP	1	D-C30	C12	D-DIMS	POSITIVE	APOL_AMP_1_C30_POS	DMA of D. magna (2022)	DMA of D. magna
D01_Apolar_Blank_AMP1_C30_LCMS_Pos_DIMS.raw	D01_Apolar_Blank_AMP1_C30_LCMS_Pos_DIMS	BLANK			D-CULT	D-APOL	D-AMP	1	D-C30	D01	D-DIMS	POSITIVE	APOL_AMP_1_C30_POS	DMA of D. magna (2022)	DMA of D. magna
D01_Apolar_Daph_AMP1_C30_LCMS_Pos_DIMS.raw	D01_Apolar_Daph_AMP1_C30_LCMS_Pos_DIMS	DAPH	Daphnia magna	whole organism	D-CULT	D-APOL	D-AMP	1	D-C30	D01	D-DIMS	POSITIVE	APOL_AMP_1_C30_POS	DMA of D. magna (2022)	DMA of D. magna
D02_Apolar_Blank_AMP1_C30_LCMS_Pos_DIMS.raw	D02_Apolar_Blank_AMP1_C30_LCMS_Pos_DIMS	BLANK			D-CULT	D-APOL	D-AMP	1	D-C30	D02	D-DIMS	POSITIVE	APOL_AMP_1_C30_POS	DMA of D. magna (2022)	DMA of D. magna
D02_Apolar_Daph_AMP1_C30_LCMS_Pos_DIMS.raw	D02_Apolar_Daph_AMP1_C30_LCMS_Pos_DIMS	DAPH	Daphnia magna	whole organism	D-CULT	D-APOL	D-AMP	1	D-C30	D02	D-DIMS	POSITIVE	APOL_AMP_1_C30_POS	DMA of D. magna (2022)	DMA of D. magna
D03_Apolar_Blank_AMP1_C30_LCMS_Pos_DIMS.raw	D03_Apolar_Blank_AMP1_C30_LCMS_Pos_DIMS	BLANK			D-CULT	D-APOL	D-AMP	1	D-C30	D03	D-DIMS	POSITIVE	APOL_AMP_1_C30_POS	DMA of D. magna (2022)	DMA of D. magna
D03_Apolar_Daph_AMP1_C30_LCMS_Pos_DIMS.raw	D03_Apolar_Daph_AMP1_C30_LCMS_Pos_DIMS	DAPH	Daphnia magna	whole organism	D-CULT	D-APOL	D-AMP	1	D-C30	D03	D-DIMS	POSITIVE	APOL_AMP_1_C30_POS	DMA of D. magna (2022)	DMA of D. magna
D04_Apolar_Blank_AMP1_C30_LCMS_Pos_DIMS_rerun.raw	D04_Apolar_Blank_AMP1_C30_LCMS_Pos_DIMS_rerun	BLANK			D-CULT	D-APOL	D-AMP	1	D-C30	D04	D-DIMS	POSITIVE	APOL_AMP_1_C30_POS	DMA of D. magna (2022)	DMA of D. magna
D04_Apolar_Daph_AMP1_C30_LCMS_Pos_DIMS.raw	D04_Apolar_Daph_AMP1_C30_LCMS_Pos_DIMS	DAPH	Daphnia magna	whole organism	D-CULT	D-APOL	D-AMP	1	D-C30	D04	D-DIMS	POSITIVE	APOL_AMP_1_C30_POS	DMA of D. magna (2022)	DMA of D. magna
D05_Apolar_Blank_AMP1_C30_LCMS_Pos_DIMS.raw	D05_Apolar_Blank_AMP1_C30_LCMS_Pos_DIMS	BLANK			D-CULT	D-APOL	D-AMP	1	D-C30	D05	D-DIMS	POSITIVE	APOL_AMP_1_C30_POS	DMA of D. magna (2022)	DMA of D. magna
D05_Apolar_Daph_AMP1_C30_LCMS_Pos_DIMS.raw	D05_Apolar_Daph_AMP1_C30_LCMS_Pos_DIMS	DAPH	Daphnia magna	whole organism	D-CULT	D-APOL	D-AMP	1	D-C30	D05	D-DIMS	POSITIVE	APOL_AMP_1_C30_POS	DMA of D. magna (2022)	DMA of D. magna
D06_Apolar_Blank_AMP1_C30_LCMS_Pos_DIMS.raw	D06_Apolar_Blank_AMP1_C30_LCMS_Pos_DIMS	BLANK			D-CULT	D-APOL	D-AMP	1	D-C30	D06	D-DIMS	POSITIVE	APOL_AMP_1_C30_POS	DMA of D. magna (2022)	DMA of D. magna
D06_Apolar_Daph_AMP1_C30_LCMS_Pos_DIMS.raw	D06_Apolar_Daph_AMP1_C30_LCMS_Pos_DIMS	DAPH	Daphnia magna	whole organism	D-CULT	D-APOL	D-AMP	1	D-C30	D06	D-DIMS	POSITIVE	APOL_AMP_1_C30_POS	DMA of D. magna (2022)	DMA of D. magna
D07_Apolar_Blank_AMP1_C30_LCMS_Pos_DIMS.raw	D07_Apolar_Blank_AMP1_C30_LCMS_Pos_DIMS	BLANK			D-CULT	D-APOL	D-AMP	1	D-C30	D07	D-DIMS	POSITIVE	APOL_AMP_1_C30_POS	DMA of D. magna (2022)	DMA of D. magna
D07_Apolar_Daph_AMP1_C30_LCMS_Pos_DIMS.raw	D07_Apolar_Daph_AMP1_C30_LCMS_Pos_DIMS	DAPH	Daphnia magna	whole organism	D-CULT	D-APOL	D-AMP	1	D-C30	D07	D-DIMS	POSITIVE	APOL_AMP_1_C30_POS	DMA of D. magna (2022)	DMA of D. magna
D08_Apolar_Blank_AMP1_C30_LCMS_Pos_DIMS.raw	D08_Apolar_Blank_AMP1_C30_LCMS_Pos_DIMS	BLANK			D-CULT	D-APOL	D-AMP	1	D-C30	D08	D-DIMS	POSITIVE	APOL_AMP_1_C30_POS	DMA of D. magna (2022)	DMA of D. magna
D08_Apolar_Daph_AMP1_C30_LCMS_Pos_DIMS.raw	D08_Apolar_Daph_AMP1_C30_LCMS_Pos_DIMS	DAPH	Daphnia magna	whole organism	D-CULT	D-APOL	D-AMP	1	D-C30	D08	D-DIMS	POSITIVE	APOL_AMP_1_C30_POS	DMA of D. magna (2022)	DMA of D. magna
D09_Apolar_Blank_AMP1_C30_LCMS_Pos_DIMS_rerun.raw	D09_Apolar_Blank_AMP1_C30_LCMS_Pos_DIMS_rerun	BLANK			D-CULT	D-APOL	D-AMP	1	D-C30	D09	D-DIMS	POSITIVE	APOL_AMP_1_C30_POS	DMA of D. magna (2022)	DMA of D. magna
D09_Apolar_Daph_AMP1_C30_LCMS_Pos_DIMS.raw	D09_Apolar_Daph_AMP1_C30_LCMS_Pos_DIMS	DAPH	Daphnia magna	whole organism	D-CULT	D-APOL	D-AMP	1	D-C30	D09	D-DIMS	POSITIVE	APOL_AMP_1_C30_POS	DMA of D. magna (2022)	DMA of D. magna
D10_Apolar_Blank_AMP1_C30_LCMS_Pos_DIMS_rerun.raw	D10_Apolar_Blank_AMP1_C30_LCMS_Pos_DIMS_rerun	BLANK			D-CULT	D-APOL	D-AMP	1	D-C30	D10	D-DIMS	POSITIVE	APOL_AMP_1_C30_POS	DMA of D. magna (2022)	DMA of D. magna
D10_Apolar_Daph_AMP1_C30_LCMS_Pos_DIMS.raw	D10_Apolar_Daph_AMP1_C30_LCMS_Pos_DIMS	DAPH	Daphnia magna	whole organism	D-CULT	D-APOL	D-AMP	1	D-C30	D10	D-DIMS	POSITIVE	APOL_AMP_1_C30_POS	DMA of D. magna (2022)	DMA of D. magna
D11_Apolar_Blank_AMP1_C30_LCMS_Pos_DIMS.raw	D11_Apolar_Blank_AMP1_C30_LCMS_Pos_DIMS	BLANK			D-CULT	D-APOL	D-AMP	1	D-C30	D11	D-DIMS	POSITIVE	APOL_AMP_1_C30_POS	DMA of D. magna (2022)	DMA of D. magna
D11_Apolar_Daph_AMP1_C30_LCMS_Pos_DIMS.raw	D11_Apolar_Daph_AMP1_C30_LCMS_Pos_DIMS	DAPH	Daphnia magna	whole organism	D-CULT	D-APOL	D-AMP	1	D-C30	D11	D-DIMS	POSITIVE	APOL_AMP_1_C30_POS	DMA of D. magna (2022)	DMA of D. magna
D12_Apolar_Blank_AMP1_C30_LCMS_Pos_DIMS_rerun.raw	D12_Apolar_Blank_AMP1_C30_LCMS_Pos_DIMS_rerun	BLANK			D-CULT	D-APOL	D-AMP	1	D-C30	D12	D-DIMS	POSITIVE	APOL_AMP_1_C30_POS	DMA of D. magna (2022)	DMA of D. magna
D12_Apolar_Daph_AMP1_C30_LCMS_Pos_DIMS.raw	D12_Apolar_Daph_AMP1_C30_LCMS_Pos_DIMS	DAPH	Daphnia magna	whole organism	D-CULT	D-APOL	D-AMP	1	D-C30	D12	D-DIMS	POSITIVE	APOL_AMP_1_C30_POS	DMA of D. magna (2022)	DMA of D. magna
E01_Apolar_Blank_AMP1_C30_LCMS_Pos_DIMS.raw	E01_Apolar_Blank_AMP1_C30_LCMS_Pos_DIMS	BLANK			D-CULT	D-APOL	D-AMP	1	D-C30	E01	D-DIMS	POSITIVE	APOL_AMP_1_C30_POS	DMA of D. magna (2022)	DMA of D. magna
E01_Apolar_Daph_AMP1_C30_LCMS_Pos_DIMS.raw	E01_Apolar_Daph_AMP1_C30_LCMS_Pos_DIMS	DAPH	Daphnia magna	whole organism	D-CULT	D-APOL	D-AMP	1	D-C30	E01	D-DIMS	POSITIVE	APOL_AMP_1_C30_POS	DMA of D. magna (2022)	DMA of D. magna
E02_Apolar_Blank_AMP1_C30_LCMS_Pos_DIMS.raw	E02_Apolar_Blank_AMP1_C30_LCMS_Pos_DIMS	BLANK			D-CULT	D-APOL	D-AMP	1	D-C30	E02	D-DIMS	POSITIVE	APOL_AMP_1_C30_POS	DMA of D. magna (2022)	DMA of D. magna
E02_Apolar_Daph_AMP1_C30_LCMS_Pos_DIMS.raw	E02_Apolar_Daph_AMP1_C30_LCMS_Pos_DIMS	DAPH	Daphnia magna	whole organism	D-CULT	D-APOL	D-AMP	1	D-C30	E02	D-DIMS	POSITIVE	APOL_AMP_1_C30_POS	DMA of D. magna (2022)	DMA of D. magna
E03_Apolar_Blank_AMP1_C30_LCMS_Pos_DIMS.raw	E03_Apolar_Blank_AMP1_C30_LCMS_Pos_DIMS	BLANK			D-CULT	D-APOL	D-AMP	1	D-C30	E03	D-DIMS	POSITIVE	APOL_AMP_1_C30_POS	DMA of D. magna (2022)	DMA of D. magna
E03_Apolar_Daph_AMP1_C30_LCMS_Pos_DIMS.raw	E03_Apolar_Daph_AMP1_C30_LCMS_Pos_DIMS	DAPH	Daphnia magna	whole organism	D-CULT	D-APOL	D-AMP	1	D-C30	E03	D-DIMS	POSITIVE	APOL_AMP_1_C30_POS	DMA of D. magna (2022)	DMA of D. magna
E04_Apolar_Blank_AMP1_C30_LCMS_Pos_DIMS.raw	E04_Apolar_Blank_AMP1_C30_LCMS_Pos_DIMS	BLANK			D-CULT	D-APOL	D-AMP	1	D-C30	E04	D-DIMS	POSITIVE	APOL_AMP_1_C30_POS	DMA of D. magna (2022)	DMA of D. magna
E04_Apolar_Daph_AMP1_C30_LCMS_Pos_DIMS.raw	E04_Apolar_Daph_AMP1_C30_LCMS_Pos_DIMS	DAPH	Daphnia magna	whole organism	D-CULT	D-APOL	D-AMP	1	D-C30	E04	D-DIMS	POSITIVE	APOL_AMP_1_C30_POS	DMA of D. magna (2022)	DMA of D. magna
E05_Apolar_Blank_AMP1_C30_LCMS_Pos_DIMS.raw	E05_Apolar_Blank_AMP1_C30_LCMS_Pos_DIMS	BLANK			D-CULT	D-APOL	D-AMP	1	D-C30	E05	D-DIMS	POSITIVE	APOL_AMP_1_C30_POS	DMA of D. magna (2022)	DMA of D. magna
E05_Apolar_Daph_AMP1_C30_LCMS_Pos_DIMS.raw	E05_Apolar_Daph_AMP1_C30_LCMS_Pos_DIMS	DAPH	Daphnia magna	whole organism	D-CULT	D-APOL	D-AMP	1	D-C30	E05	D-DIMS	POSITIVE	APOL_AMP_1_C30_POS	DMA of D. magna (2022)	DMA of D. magna
E06_Apolar_Blank_AMP1_C30_LCMS_Pos_DIMS_rerun.raw	E06_Apolar_Blank_AMP1_C30_LCMS_Pos_DIMS_rerun	BLANK			D-CULT	D-APOL	D-AMP	1	D-C30	E06	D-DIMS	POSITIVE	APOL_AMP_1_C30_POS	DMA of D. magna (2022)	DMA of D. magna
E06_Apolar_Daph_AMP1_C30_LCMS_Pos_DIMS.raw	E06_Apolar_Daph_AMP1_C30_LCMS_Pos_DIMS	DAPH	Daphnia magna	whole organism	D-CULT	D-APOL	D-AMP	1	D-C30	E06	D-DIMS	POSITIVE	APOL_AMP_1_C30_POS	DMA of D. magna (2022)	DMA of D. magna
E07_Apolar_Blank_AMP1_C30_LCMS_Pos_DIMS.raw	E07_Apolar_Blank_AMP1_C30_LCMS_Pos_DIMS	BLANK			D-CULT	D-APOL	D-AMP	1	D-C30	E07	D-DIMS	POSITIVE	APOL_AMP_1_C30_POS	DMA of D. magna (2022)	DMA of D. magna
E07_Apolar_Daph_AMP1_C30_LCMS_Pos_DIMS_rerun.raw	E07_Apolar_Daph_AMP1_C30_LCMS_Pos_DIMS_rerun	DAPH	Daphnia magna	whole organism	D-CULT	D-APOL	D-AMP	1	D-C30	E07	D-DIMS	POSITIVE	APOL_AMP_1_C30_POS	DMA of D. magna (2022)	DMA of D. magna
E08_Apolar_Blank_AMP1_C30_LCMS_Pos_DIMS_rerun.raw	E08_Apolar_Blank_AMP1_C30_LCMS_Pos_DIMS_rerun	BLANK			D-CULT	D-APOL	D-AMP	1	D-C30	E08	D-DIMS	POSITIVE	APOL_AMP_1_C30_POS	DMA of D. magna (2022)	DMA of D. magna
E08_Apolar_Daph_AMP1_C30_LCMS_Pos_DIMS.raw	E08_Apolar_Daph_AMP1_C30_LCMS_Pos_DIMS	DAPH	Daphnia magna	whole organism	D-CULT	D-APOL	D-AMP	1	D-C30	E08	D-DIMS	POSITIVE	APOL_AMP_1_C30_POS	DMA of D. magna (2022)	DMA of D. magna
E09_Apolar_Blank_AMP1_C30_LCMS_Pos_DIMS.raw	E09_Apolar_Blank_AMP1_C30_LCMS_Pos_DIMS	BLANK			D-CULT	D-APOL	D-AMP	1	D-C30	E09	D-DIMS	POSITIVE	APOL_AMP_1_C30_POS	DMA of D. magna (2022)	DMA of D. magna
E09_Apolar_Daph_AMP1_C30_LCMS_Pos_DIMS.raw	E09_Apolar_Daph_AMP1_C30_LCMS_Pos_DIMS	DAPH	Daphnia magna	whole organism	D-CULT	D-APOL	D-AMP	1	D-C30	E09	D-DIMS	POSITIVE	APOL_AMP_1_C30_POS	DMA of D. magna (2022)	DMA of D. magna
E10_Apolar_Blank_AMP1_C30_LCMS_Pos_DIMS.raw	E10_Apolar_Blank_AMP1_C30_LCMS_Pos_DIMS	BLANK			D-CULT	D-APOL	D-AMP	1	D-C30	E10	D-DIMS	POSITIVE	APOL_AMP_1_C30_POS	DMA of D. magna (2022)	DMA of D. magna
E10_Apolar_Daph_AMP1_C30_LCMS_Pos_DIMS.raw	E10_Apolar_Daph_AMP1_C30_LCMS_Pos_DIMS	DAPH	Daphnia magna	whole organism	D-CULT	D-APOL	D-AMP	1	D-C30	E10	D-DIMS	POSITIVE	APOL_AMP_1_C30_POS	DMA of D. magna (2022)	DMA of D. magna
E11_Apolar_Blank_AMP1_C30_LCMS_Pos_DIMS.raw	E11_Apolar_Blank_AMP1_C30_LCMS_Pos_DIMS	BLANK			D-CULT	D-APOL	D-AMP	1	D-C30	E11	D-DIMS	POSITIVE	APOL_AMP_1_C30_POS	DMA of D. magna (2022)	DMA of D. magna
E11_Apolar_Daph_AMP1_C30_LCMS_Pos_DIMS.raw	E11_Apolar_Daph_AMP1_C30_LCMS_Pos_DIMS	DAPH	Daphnia magna	whole organism	D-CULT	D-APOL	D-AMP	1	D-C30	E11	D-DIMS	POSITIVE	APOL_AMP_1_C30_POS	DMA of D. magna (2022)	DMA of D. magna
E12_Apolar_Blank_AMP1_C30_LCMS_Pos_DIMS.raw	E12_Apolar_Blank_AMP1_C30_LCMS_Pos_DIMS	BLANK			D-CULT	D-APOL	D-AMP	1	D-C30	E12	D-DIMS	POSITIVE	APOL_AMP_1_C30_POS	DMA of D. magna (2022)	DMA of D. magna
E12_Apolar_Daph_AMP1_C30_LCMS_Pos_DIMS_rerun.raw	E12_Apolar_Daph_AMP1_C30_LCMS_Pos_DIMS_rerun	DAPH	Daphnia magna	whole organism	D-CULT	D-APOL	D-AMP	1	D-C30	E12	D-DIMS	POSITIVE	APOL_AMP_1_C30_POS	DMA of D. magna (2022)	DMA of D. magna
F01_Apolar_Blank_AMP1_C30_LCMS_Pos_DIMS.raw	F01_Apolar_Blank_AMP1_C30_LCMS_Pos_DIMS	BLANK			D-CULT	D-APOL	D-AMP	1	D-C30	F01	D-DIMS	POSITIVE	APOL_AMP_1_C30_POS	DMA of D. magna (2022)	DMA of D. magna
F01_Apolar_Daph_AMP1_C30_LCMS_Pos_DIMS.raw	F01_Apolar_Daph_AMP1_C30_LCMS_Pos_DIMS	DAPH	Daphnia magna	whole organism	D-CULT	D-APOL	D-AMP	1	D-C30	F01	D-DIMS	POSITIVE	APOL_AMP_1_C30_POS	DMA of D. magna (2022)	DMA of D. magna
F02_Apolar_Blank_AMP1_C30_LCMS_Pos_DIMS.raw	F02_Apolar_Blank_AMP1_C30_LCMS_Pos_DIMS	BLANK			D-CULT	D-APOL	D-AMP	1	D-C30	F02	D-DIMS	POSITIVE	APOL_AMP_1_C30_POS	DMA of D. magna (2022)	DMA of D. magna
F02_Apolar_Daph_AMP1_C30_LCMS_Pos_DIMS.raw	F02_Apolar_Daph_AMP1_C30_LCMS_Pos_DIMS	DAPH	Daphnia magna	whole organism	D-CULT	D-APOL	D-AMP	1	D-C30	F02	D-DIMS	POSITIVE	APOL_AMP_1_C30_POS	DMA of D. magna (2022)	DMA of D. magna
F03_Apolar_Blank_AMP1_C30_LCMS_Pos_DIMS.raw	F03_Apolar_Blank_AMP1_C30_LCMS_Pos_DIMS	BLANK			D-CULT	D-APOL	D-AMP	1	D-C30	F03	D-DIMS	POSITIVE	APOL_AMP_1_C30_POS	DMA of D. magna (2022)	DMA of D. magna
F03_Apolar_Daph_AMP1_C30_LCMS_Pos_DIMS.raw	F03_Apolar_Daph_AMP1_C30_LCMS_Pos_DIMS	DAPH	Daphnia magna	whole organism	D-CULT	D-APOL	D-AMP	1	D-C30	F03	D-DIMS	POSITIVE	APOL_AMP_1_C30_POS	DMA of D. magna (2022)	DMA of D. magna
F04_Apolar_Blank_AMP1_C30_LCMS_Pos_DIMS.raw	F04_Apolar_Blank_AMP1_C30_LCMS_Pos_DIMS	BLANK			D-CULT	D-APOL	D-AMP	1	D-C30	F04	D-DIMS	POSITIVE	APOL_AMP_1_C30_POS	DMA of D. magna (2022)	DMA of D. magna
F04_Apolar_Daph_AMP1_C30_LCMS_Pos_DIMS.raw	F04_Apolar_Daph_AMP1_C30_LCMS_Pos_DIMS	DAPH	Daphnia magna	whole organism	D-CULT	D-APOL	D-AMP	1	D-C30	F04	D-DIMS	POSITIVE	APOL_AMP_1_C30_POS	DMA of D. magna (2022)	DMA of D. magna
F05_Apolar_Blank_AMP1_C30_LCMS_Pos_DIMS.raw	F05_Apolar_Blank_AMP1_C30_LCMS_Pos_DIMS	BLANK			D-CULT	D-APOL	D-AMP	1	D-C30	F05	D-DIMS	POSITIVE	APOL_AMP_1_C30_POS	DMA of D. magna (2022)	DMA of D. magna
F05_Apolar_Daph_AMP1_C30_LCMS_Pos_DIMS.raw	F05_Apolar_Daph_AMP1_C30_LCMS_Pos_DIMS	DAPH	Daphnia magna	whole organism	D-CULT	D-APOL	D-AMP	1	D-C30	F05	D-DIMS	POSITIVE	APOL_AMP_1_C30_POS	DMA of D. magna (2022)	DMA of D. magna
F06_Apolar_Blank_AMP1_C30_LCMS_Pos_DIMS.raw	F06_Apolar_Blank_AMP1_C30_LCMS_Pos_DIMS	BLANK			D-CULT	D-APOL	D-AMP	1	D-C30	F06	D-DIMS	POSITIVE	APOL_AMP_1_C30_POS	DMA of D. magna (2022)	DMA of D. magna
F06_Apolar_Daph_AMP1_C30_LCMS_Pos_DIMS_rerun.raw	F06_Apolar_Daph_AMP1_C30_LCMS_Pos_DIMS_rerun	DAPH	Daphnia magna	whole organism	D-CULT	D-APOL	D-AMP	1	D-C30	F06	D-DIMS	POSITIVE	APOL_AMP_1_C30_POS	DMA of D. magna (2022)	DMA of D. magna
F07_Apolar_Blank_AMP1_C30_LCMS_Pos_DIMS.raw	F07_Apolar_Blank_AMP1_C30_LCMS_Pos_DIMS	BLANK			D-CULT	D-APOL	D-AMP	1	D-C30	F07	D-DIMS	POSITIVE	APOL_AMP_1_C30_POS	DMA of D. magna (2022)	DMA of D. magna
F07_Apolar_Daph_AMP1_C30_LCMS_Pos_DIMS.raw	F07_Apolar_Daph_AMP1_C30_LCMS_Pos_DIMS	DAPH	Daphnia magna	whole organism	D-CULT	D-APOL	D-AMP	1	D-C30	F07	D-DIMS	POSITIVE	APOL_AMP_1_C30_POS	DMA of D. magna (2022)	DMA of D. magna
F08_Apolar_Blank_AMP1_C30_LCMS_Pos_DIMS.raw	F08_Apolar_Blank_AMP1_C30_LCMS_Pos_DIMS	BLANK			D-CULT	D-APOL	D-AMP	1	D-C30	F08	D-DIMS	POSITIVE	APOL_AMP_1_C30_POS	DMA of D. magna (2022)	DMA of D. magna
F08_Apolar_Daph_AMP1_C30_LCMS_Pos_DIMS.raw	F08_Apolar_Daph_AMP1_C30_LCMS_Pos_DIMS	DAPH	Daphnia magna	whole organism	D-CULT	D-APOL	D-AMP	1	D-C30	F08	D-DIMS	POSITIVE	APOL_AMP_1_C30_POS	DMA of D. magna (2022)	DMA of D. magna
F09_Apolar_Blank_AMP1_C30_LCMS_Pos_DIMS.raw	F09_Apolar_Blank_AMP1_C30_LCMS_Pos_DIMS	BLANK			D-CULT	D-APOL	D-AMP	1	D-C30	F09	D-DIMS	POSITIVE	APOL_AMP_1_C30_POS	DMA of D. magna (2022)	DMA of D. magna
F09_Apolar_Daph_AMP1_C30_LCMS_Pos_DIMS_rerun.raw	F09_Apolar_Daph_AMP1_C30_LCMS_Pos_DIMS_rerun	DAPH	Daphnia magna	whole organism	D-CULT	D-APOL	D-AMP	1	D-C30	F09	D-DIMS	POSITIVE	APOL_AMP_1_C30_POS	DMA of D. magna (2022)	DMA of D. magna
F10_Apolar_Blank_AMP1_C30_LCMS_Pos_DIMS.raw	F10_Apolar_Blank_AMP1_C30_LCMS_Pos_DIMS	BLANK			D-CULT	D-APOL	D-AMP	1	D-C30	F10	D-DIMS	POSITIVE	APOL_AMP_1_C30_POS	DMA of D. magna (2022)	DMA of D. magna
F10_Apolar_Daph_AMP1_C30_LCMS_Pos_DIMS_rerun.raw	F10_Apolar_Daph_AMP1_C30_LCMS_Pos_DIMS_rerun	DAPH	Daphnia magna	whole organism	D-CULT	D-APOL	D-AMP	1	D-C30	F10	D-DIMS	POSITIVE	APOL_AMP_1_C30_POS	DMA of D. magna (2022)	DMA of D. magna
F11_Apolar_Blank_AMP1_C30_LCMS_Pos_DIMS.raw	F11_Apolar_Blank_AMP1_C30_LCMS_Pos_DIMS	BLANK			D-CULT	D-APOL	D-AMP	1	D-C30	F11	D-DIMS	POSITIVE	APOL_AMP_1_C30_POS	DMA of D. magna (2022)	DMA of D. magna
F11_Apolar_Daph_AMP1_C30_LCMS_Pos_DIMS_rerun.raw	F11_Apolar_Daph_AMP1_C30_LCMS_Pos_DIMS_rerun	DAPH	Daphnia magna	whole organism	D-CULT	D-APOL	D-AMP	1	D-C30	F11	D-DIMS	POSITIVE	APOL_AMP_1_C30_POS	DMA of D. magna (2022)	DMA of D. magna
F12_Apolar_Blank_AMP1_C30_LCMS_Pos_DIMS.raw	F12_Apolar_Blank_AMP1_C30_LCMS_Pos_DIMS	BLANK			D-CULT	D-APOL	D-AMP	1	D-C30	F12	D-DIMS	POSITIVE	APOL_AMP_1_C30_POS	DMA of D. magna (2022)	DMA of D. magna
F12_Apolar_Daph_AMP1_C30_LCMS_Pos_DIMS.raw	F12_Apolar_Daph_AMP1_C30_LCMS_Pos_DIMS	DAPH	Daphnia magna	whole organism	D-CULT	D-APOL	D-AMP	1	D-C30	F12	D-DIMS	POSITIVE	APOL_AMP_1_C30_POS	DMA of D. magna (2022)	DMA of D. magna
A01_Apolar_Daph_AMP1_C30_LCMS_Pos_DIMSn.raw	A01_Apolar_Daph_AMP1_C30_LCMS_Pos_DIMSn	DAPH	Daphnia magna	whole organism	D-CULT	D-APOL	D-AMP	1	D-C30	A01	D-DIMSn	POSITIVE	APOL_AMP_1_C30_POS	DMA of D. magna (2022)	DMA of D. magna
A02_Apolar_Daph_AMP1_C30_LCMS_Pos_DIMSn.raw	A02_Apolar_Daph_AMP1_C30_LCMS_Pos_DIMSn	DAPH	Daphnia magna	whole organism	D-CULT	D-APOL	D-AMP	1	D-C30	A02	D-DIMSn	POSITIVE	APOL_AMP_1_C30_POS	DMA of D. magna (2022)	DMA of D. magna
A03_Apolar_Daph_AMP1_C30_LCMS_Pos_DIMSn.raw	A03_Apolar_Daph_AMP1_C30_LCMS_Pos_DIMSn	DAPH	Daphnia magna	whole organism	D-CULT	D-APOL	D-AMP	1	D-C30	A03	D-DIMSn	POSITIVE	APOL_AMP_1_C30_POS	DMA of D. magna (2022)	DMA of D. magna
A04_Apolar_Daph_AMP1_C30_LCMS_Pos_DIMSn.raw	A04_Apolar_Daph_AMP1_C30_LCMS_Pos_DIMSn	DAPH	Daphnia magna	whole organism	D-CULT	D-APOL	D-AMP	1	D-C30	A04	D-DIMSn	POSITIVE	APOL_AMP_1_C30_POS	DMA of D. magna (2022)	DMA of D. magna
A05_Apolar_Daph_AMP1_C30_LCMS_Pos_DIMSn.raw	A05_Apolar_Daph_AMP1_C30_LCMS_Pos_DIMSn	DAPH	Daphnia magna	whole organism	D-CULT	D-APOL	D-AMP	1	D-C30	A05	D-DIMSn	POSITIVE	APOL_AMP_1_C30_POS	DMA of D. magna (2022)	DMA of D. magna
A06_Apolar_Daph_AMP1_C30_LCMS_Pos_DIMSn.raw	A06_Apolar_Daph_AMP1_C30_LCMS_Pos_DIMSn	DAPH	Daphnia magna	whole organism	D-CULT	D-APOL	D-AMP	1	D-C30	A06	D-DIMSn	POSITIVE	APOL_AMP_1_C30_POS	DMA of D. magna (2022)	DMA of D. magna
A07_Apolar_Daph_AMP1_C30_LCMS_Pos_DIMSn.raw	A07_Apolar_Daph_AMP1_C30_LCMS_Pos_DIMSn	DAPH	Daphnia magna	whole organism	D-CULT	D-APOL	D-AMP	1	D-C30	A07	D-DIMSn	POSITIVE	APOL_AMP_1_C30_POS	DMA of D. magna (2022)	DMA of D. magna
A08_Apolar_Daph_AMP1_C30_LCMS_Pos_DIMSn.raw	A08_Apolar_Daph_AMP1_C30_LCMS_Pos_DIMSn	DAPH	Daphnia magna	whole organism	D-CULT	D-APOL	D-AMP	1	D-C30	A08	D-DIMSn	POSITIVE	APOL_AMP_1_C30_POS	DMA of D. magna (2022)	DMA of D. magna
A09_Apolar_Daph_AMP1_C30_LCMS_Pos_DIMSn.raw	A09_Apolar_Daph_AMP1_C30_LCMS_Pos_DIMSn	DAPH	Daphnia magna	whole organism	D-CULT	D-APOL	D-AMP	1	D-C30	A09	D-DIMSn	POSITIVE	APOL_AMP_1_C30_POS	DMA of D. magna (2022)	DMA of D. magna
A10_Apolar_Daph_AMP1_C30_LCMS_Pos_DIMSn.raw	A10_Apolar_Daph_AMP1_C30_LCMS_Pos_DIMSn	DAPH	Daphnia magna	whole organism	D-CULT	D-APOL	D-AMP	1	D-C30	A10	D-DIMSn	POSITIVE	APOL_AMP_1_C30_POS	DMA of D. magna (2022)	DMA of D. magna
A10_Apolar_Daph_AMP1_C30_LCMS_Pos_DIMSn_re_rerun.raw	A10_Apolar_Daph_AMP1_C30_LCMS_Pos_DIMSn_re_rerun	DAPH	Daphnia magna	whole organism	D-CULT	D-APOL	D-AMP	1	D-C30	A10	D-DIMSn	POSITIVE	APOL_AMP_1_C30_POS	DMA of D. magna (2022)	DMA of D. magna
A10_Apolar_Daph_AMP1_C30_LCMS_Pos_DIMSn_rerun.raw	A10_Apolar_Daph_AMP1_C30_LCMS_Pos_DIMSn_rerun	DAPH	Daphnia magna	whole organism	D-CULT	D-APOL	D-AMP	1	D-C30	A10	D-DIMSn	POSITIVE	APOL_AMP_1_C30_POS	DMA of D. magna (2022)	DMA of D. magna
A10_Apolar_Daph_AMP1_C30_LCMS_Pos_DIMSn_rerun_CIDonly.raw	A10_Apolar_Daph_AMP1_C30_LCMS_Pos_DIMSn_rerun_CIDonly	DAPH	Daphnia magna	whole organism	D-CULT	D-APOL	D-AMP	1	D-C30	A10	D-DIMSn	POSITIVE	APOL_AMP_1_C30_POS	DMA of D. magna (2022)	DMA of D. magna
A10_Apolar_Daph_AMP1_C30_LCMS_Pos_DIMSn_rerun_CIDonly2.raw	A10_Apolar_Daph_AMP1_C30_LCMS_Pos_DIMSn_rerun_CIDonly2	DAPH	Daphnia magna	whole organism	D-CULT	D-APOL	D-AMP	1	D-C30	A10	D-DIMSn	POSITIVE	APOL_AMP_1_C30_POS	DMA of D. magna (2022)	DMA of D. magna
A10_Apolar_Daph_AMP1_C30_LCMS_Pos_DIMSn_rerun_CIDonly3.raw	A10_Apolar_Daph_AMP1_C30_LCMS_Pos_DIMSn_rerun_CIDonly3	DAPH	Daphnia magna	whole organism	D-CULT	D-APOL	D-AMP	1	D-C30	A10	D-DIMSn	POSITIVE	APOL_AMP_1_C30_POS	DMA of D. magna (2022)	DMA of D. magna
A11_Apolar_Daph_AMP1_C30_LCMS_Pos_DIMSn.raw	A11_Apolar_Daph_AMP1_C30_LCMS_Pos_DIMSn	DAPH	Daphnia magna	whole organism	D-CULT	D-APOL	D-AMP	1	D-C30	A11	D-DIMSn	POSITIVE	APOL_AMP_1_C30_POS	DMA of D. magna (2022)	DMA of D. magna
A12_Apolar_Daph_AMP1_C30_LCMS_Pos_DIMSn.raw	A12_Apolar_Daph_AMP1_C30_LCMS_Pos_DIMSn	DAPH	Daphnia magna	whole organism	D-CULT	D-APOL	D-AMP	1	D-C30	A12	D-DIMSn	POSITIVE	APOL_AMP_1_C30_POS	DMA of D. magna (2022)	DMA of D. magna
B01_Apolar_Daph_AMP1_C30_LCMS_Pos_DIMSn.raw	B01_Apolar_Daph_AMP1_C30_LCMS_Pos_DIMSn	DAPH	Daphnia magna	whole organism	D-CULT	D-APOL	D-AMP	1	D-C30	B01	D-DIMSn	POSITIVE	APOL_AMP_1_C30_POS	DMA of D. magna (2022)	DMA of D. magna
B01_Apolar_Daph_AMP1_C30_LCMS_Pos_DIMSn_rerun.raw	B01_Apolar_Daph_AMP1_C30_LCMS_Pos_DIMSn_rerun	DAPH	Daphnia magna	whole organism	D-CULT	D-APOL	D-AMP	1	D-C30	B01	D-DIMSn	POSITIVE	APOL_AMP_1_C30_POS	DMA of D. magna (2022)	DMA of D. magna
B02_Apolar_Daph_AMP1_C30_LCMS_Pos_DIMSn.raw	B02_Apolar_Daph_AMP1_C30_LCMS_Pos_DIMSn	DAPH	Daphnia magna	whole organism	D-CULT	D-APOL	D-AMP	1	D-C30	B02	D-DIMSn	POSITIVE	APOL_AMP_1_C30_POS	DMA of D. magna (2022)	DMA of D. magna
B03_Apolar_Daph_AMP1_C30_LCMS_Pos_DIMSn.raw	B03_Apolar_Daph_AMP1_C30_LCMS_Pos_DIMSn	DAPH	Daphnia magna	whole organism	D-CULT	D-APOL	D-AMP	1	D-C30	B03	D-DIMSn	POSITIVE	APOL_AMP_1_C30_POS	DMA of D. magna (2022)	DMA of D. magna
B04_Apolar_Daph_AMP1_C30_LCMS_Pos_DIMSn.raw	B04_Apolar_Daph_AMP1_C30_LCMS_Pos_DIMSn	DAPH	Daphnia magna	whole organism	D-CULT	D-APOL	D-AMP	1	D-C30	B04	D-DIMSn	POSITIVE	APOL_AMP_1_C30_POS	DMA of D. magna (2022)	DMA of D. magna
B04_Apolar_Daph_AMP1_C30_LCMS_Pos_DIMSn_rerun.raw	B04_Apolar_Daph_AMP1_C30_LCMS_Pos_DIMSn_rerun	DAPH	Daphnia magna	whole organism	D-CULT	D-APOL	D-AMP	1	D-C30	B04	D-DIMSn	POSITIVE	APOL_AMP_1_C30_POS	DMA of D. magna (2022)	DMA of D. magna
B05_Apolar_Daph_AMP1_C30_LCMS_Pos_DIMSn.raw	B05_Apolar_Daph_AMP1_C30_LCMS_Pos_DIMSn	DAPH	Daphnia magna	whole organism	D-CULT	D-APOL	D-AMP	1	D-C30	B05	D-DIMSn	POSITIVE	APOL_AMP_1_C30_POS	DMA of D. magna (2022)	DMA of D. magna
B05_Apolar_Daph_AMP1_C30_LCMS_Pos_DIMSn_re_rerun.raw	B05_Apolar_Daph_AMP1_C30_LCMS_Pos_DIMSn_re_rerun	DAPH	Daphnia magna	whole organism	D-CULT	D-APOL	D-AMP	1	D-C30	B05	D-DIMSn	POSITIVE	APOL_AMP_1_C30_POS	DMA of D. magna (2022)	DMA of D. magna
B05_Apolar_Daph_AMP1_C30_LCMS_Pos_DIMSn_rerun.raw	B05_Apolar_Daph_AMP1_C30_LCMS_Pos_DIMSn_rerun	DAPH	Daphnia magna	whole organism	D-CULT	D-APOL	D-AMP	1	D-C30	B05	D-DIMSn	POSITIVE	APOL_AMP_1_C30_POS	DMA of D. magna (2022)	DMA of D. magna
B06_Apolar_Daph_AMP1_C30_LCMS_Pos_DIMSn.raw	B06_Apolar_Daph_AMP1_C30_LCMS_Pos_DIMSn	DAPH	Daphnia magna	whole organism	D-CULT	D-APOL	D-AMP	1	D-C30	B06	D-DIMSn	POSITIVE	APOL_AMP_1_C30_POS	DMA of D. magna (2022)	DMA of D. magna
B07_Apolar_Daph_AMP1_C30_LCMS_Pos_DIMSn.raw	B07_Apolar_Daph_AMP1_C30_LCMS_Pos_DIMSn	DAPH	Daphnia magna	whole organism	D-CULT	D-APOL	D-AMP	1	D-C30	B07	D-DIMSn	POSITIVE	APOL_AMP_1_C30_POS	DMA of D. magna (2022)	DMA of D. magna
B07_Apolar_Daph_AMP1_C30_LCMS_Pos_DIMSn_rerun.raw	B07_Apolar_Daph_AMP1_C30_LCMS_Pos_DIMSn_rerun	DAPH	Daphnia magna	whole organism	D-CULT	D-APOL	D-AMP	1	D-C30	B07	D-DIMSn	POSITIVE	APOL_AMP_1_C30_POS	DMA of D. magna (2022)	DMA of D. magna
B08_Apolar_Daph_AMP1_C30_LCMS_Pos_DIMSn.raw	B08_Apolar_Daph_AMP1_C30_LCMS_Pos_DIMSn	DAPH	Daphnia magna	whole organism	D-CULT	D-APOL	D-AMP	1	D-C30	B08	D-DIMSn	POSITIVE	APOL_AMP_1_C30_POS	DMA of D. magna (2022)	DMA of D. magna
B09_Apolar_Daph_AMP1_C30_LCMS_Pos_DIMSn.raw	B09_Apolar_Daph_AMP1_C30_LCMS_Pos_DIMSn	DAPH	Daphnia magna	whole organism	D-CULT	D-APOL	D-AMP	1	D-C30	B09	D-DIMSn	POSITIVE	APOL_AMP_1_C30_POS	DMA of D. magna (2022)	DMA of D. magna
B10_Apolar_Daph_AMP1_C30_LCMS_Pos_DIMSn.raw	B10_Apolar_Daph_AMP1_C30_LCMS_Pos_DIMSn	DAPH	Daphnia magna	whole organism	D-CULT	D-APOL	D-AMP	1	D-C30	B10	D-DIMSn	POSITIVE	APOL_AMP_1_C30_POS	DMA of D. magna (2022)	DMA of D. magna
B11_Apolar_Daph_AMP1_C30_LCMS_Pos_DIMSn.raw	B11_Apolar_Daph_AMP1_C30_LCMS_Pos_DIMSn	DAPH	Daphnia magna	whole organism	D-CULT	D-APOL	D-AMP	1	D-C30	B11	D-DIMSn	POSITIVE	APOL_AMP_1_C30_POS	DMA of D. magna (2022)	DMA of D. magna
B12_Apolar_Daph_AMP1_C30_LCMS_Pos_DIMSn.raw	B12_Apolar_Daph_AMP1_C30_LCMS_Pos_DIMSn	DAPH	Daphnia magna	whole organism	D-CULT	D-APOL	D-AMP	1	D-C30	B12	D-DIMSn	POSITIVE	APOL_AMP_1_C30_POS	DMA of D. magna (2022)	DMA of D. magna
B12_Apolar_Daph_AMP1_C30_LCMS_Pos_DIMSn_rerun.raw	B12_Apolar_Daph_AMP1_C30_LCMS_Pos_DIMSn_rerun	DAPH	Daphnia magna	whole organism	D-CULT	D-APOL	D-AMP	1	D-C30	B12	D-DIMSn	POSITIVE	APOL_AMP_1_C30_POS	DMA of D. magna (2022)	DMA of D. magna
C01_Apolar_Daph_AMP1_C30_LCMS_Pos_DIMSn.raw	C01_Apolar_Daph_AMP1_C30_LCMS_Pos_DIMSn	DAPH	Daphnia magna	whole organism	D-CULT	D-APOL	D-AMP	1	D-C30	C01	D-DIMSn	POSITIVE	APOL_AMP_1_C30_POS	DMA of D. magna (2022)	DMA of D. magna
C02_Apolar_Daph_AMP1_C30_LCMS_Pos_DIMSn.raw	C02_Apolar_Daph_AMP1_C30_LCMS_Pos_DIMSn	DAPH	Daphnia magna	whole organism	D-CULT	D-APOL	D-AMP	1	D-C30	C02	D-DIMSn	POSITIVE	APOL_AMP_1_C30_POS	DMA of D. magna (2022)	DMA of D. magna
C03_Apolar_Daph_AMP1_C30_LCMS_Pos_DIMSn.raw	C03_Apolar_Daph_AMP1_C30_LCMS_Pos_DIMSn	DAPH	Daphnia magna	whole organism	D-CULT	D-APOL	D-AMP	1	D-C30	C03	D-DIMSn	POSITIVE	APOL_AMP_1_C30_POS	DMA of D. magna (2022)	DMA of D. magna
C04_Apolar_Daph_AMP1_C30_LCMS_Pos_DIMSn.raw	C04_Apolar_Daph_AMP1_C30_LCMS_Pos_DIMSn	DAPH	Daphnia magna	whole organism	D-CULT	D-APOL	D-AMP	1	D-C30	C04	D-DIMSn	POSITIVE	APOL_AMP_1_C30_POS	DMA of D. magna (2022)	DMA of D. magna
C05_Apolar_Daph_AMP1_C30_LCMS_Pos_DIMSn.raw	C05_Apolar_Daph_AMP1_C30_LCMS_Pos_DIMSn	DAPH	Daphnia magna	whole organism	D-CULT	D-APOL	D-AMP	1	D-C30	C05	D-DIMSn	POSITIVE	APOL_AMP_1_C30_POS	DMA of D. magna (2022)	DMA of D. magna
C06_Apolar_Daph_AMP1_C30_LCMS_Pos_DIMSn.raw	C06_Apolar_Daph_AMP1_C30_LCMS_Pos_DIMSn	DAPH	Daphnia magna	whole organism	D-CULT	D-APOL	D-AMP	1	D-C30	C06	D-DIMSn	POSITIVE	APOL_AMP_1_C30_POS	DMA of D. magna (2022)	DMA of D. magna
C07_Apolar_Daph_AMP1_C30_LCMS_Pos_DIMSn.raw	C07_Apolar_Daph_AMP1_C30_LCMS_Pos_DIMSn	DAPH	Daphnia magna	whole organism	D-CULT	D-APOL	D-AMP	1	D-C30	C07	D-DIMSn	POSITIVE	APOL_AMP_1_C30_POS	DMA of D. magna (2022)	DMA of D. magna
C07_Apolar_Daph_AMP1_C30_LCMS_Pos_DIMSn_re_rerun.raw	C07_Apolar_Daph_AMP1_C30_LCMS_Pos_DIMSn_re_rerun	DAPH	Daphnia magna	whole organism	D-CULT	D-APOL	D-AMP	1	D-C30	C07	D-DIMSn	POSITIVE	APOL_AMP_1_C30_POS	DMA of D. magna (2022)	DMA of D. magna
C07_Apolar_Daph_AMP1_C30_LCMS_Pos_DIMSn_rerun.raw	C07_Apolar_Daph_AMP1_C30_LCMS_Pos_DIMSn_rerun	DAPH	Daphnia magna	whole organism	D-CULT	D-APOL	D-AMP	1	D-C30	C07	D-DIMSn	POSITIVE	APOL_AMP_1_C30_POS	DMA of D. magna (2022)	DMA of D. magna
C08_Apolar_Daph_AMP1_C30_LCMS_Pos_DIMSn.raw	C08_Apolar_Daph_AMP1_C30_LCMS_Pos_DIMSn	DAPH	Daphnia magna	whole organism	D-CULT	D-APOL	D-AMP	1	D-C30	C08	D-DIMSn	POSITIVE	APOL_AMP_1_C30_POS	DMA of D. magna (2022)	DMA of D. magna
C09_Apolar_Daph_AMP1_C30_LCMS_Pos_DIMSn.raw	C09_Apolar_Daph_AMP1_C30_LCMS_Pos_DIMSn	DAPH	Daphnia magna	whole organism	D-CULT	D-APOL	D-AMP	1	D-C30	C09	D-DIMSn	POSITIVE	APOL_AMP_1_C30_POS	DMA of D. magna (2022)	DMA of D. magna
C10_Apolar_Daph_AMP1_C30_LCMS_Pos_DIMSn.raw	C10_Apolar_Daph_AMP1_C30_LCMS_Pos_DIMSn	DAPH	Daphnia magna	whole organism	D-CULT	D-APOL	D-AMP	1	D-C30	C10	D-DIMSn	POSITIVE	APOL_AMP_1_C30_POS	DMA of D. magna (2022)	DMA of D. magna
C11_Apolar_Daph_AMP1_C30_LCMS_Pos_DIMSn.raw	C11_Apolar_Daph_AMP1_C30_LCMS_Pos_DIMSn	DAPH	Daphnia magna	whole organism	D-CULT	D-APOL	D-AMP	1	D-C30	C11	D-DIMSn	POSITIVE	APOL_AMP_1_C30_POS	DMA of D. magna (2022)	DMA of D. magna
C12_Apolar_Daph_AMP1_C30_LCMS_Pos_DIMSn.raw	C12_Apolar_Daph_AMP1_C30_LCMS_Pos_DIMSn	DAPH	Daphnia magna	whole organism	D-CULT	D-APOL	D-AMP	1	D-C30	C12	D-DIMSn	POSITIVE	APOL_AMP_1_C30_POS	DMA of D. magna (2022)	DMA of D. magna
D01_Apolar_Daph_AMP1_C30_LCMS_Pos_DIMSn.raw	D01_Apolar_Daph_AMP1_C30_LCMS_Pos_DIMSn	DAPH	Daphnia magna	whole organism	D-CULT	D-APOL	D-AMP	1	D-C30	D01	D-DIMSn	POSITIVE	APOL_AMP_1_C30_POS	DMA of D. magna (2022)	DMA of D. magna
D02_Apolar_Daph_AMP1_C30_LCMS_Pos_DIMSn.raw	D02_Apolar_Daph_AMP1_C30_LCMS_Pos_DIMSn	DAPH	Daphnia magna	whole organism	D-CULT	D-APOL	D-AMP	1	D-C30	D02	D-DIMSn	POSITIVE	APOL_AMP_1_C30_POS	DMA of D. magna (2022)	DMA of D. magna
D03_Apolar_Daph_AMP1_C30_LCMS_Pos_DIMSn.raw	D03_Apolar_Daph_AMP1_C30_LCMS_Pos_DIMSn	DAPH	Daphnia magna	whole organism	D-CULT	D-APOL	D-AMP	1	D-C30	D03	D-DIMSn	POSITIVE	APOL_AMP_1_C30_POS	DMA of D. magna (2022)	DMA of D. magna
D04_Apolar_Daph_AMP1_C30_LCMS_Pos_DIMSn.raw	D04_Apolar_Daph_AMP1_C30_LCMS_Pos_DIMSn	DAPH	Daphnia magna	whole organism	D-CULT	D-APOL	D-AMP	1	D-C30	D04	D-DIMSn	POSITIVE	APOL_AMP_1_C30_POS	DMA of D. magna (2022)	DMA of D. magna
D05_Apolar_Daph_AMP1_C30_LCMS_Pos_DIMSn.raw	D05_Apolar_Daph_AMP1_C30_LCMS_Pos_DIMSn	DAPH	Daphnia magna	whole organism	D-CULT	D-APOL	D-AMP	1	D-C30	D05	D-DIMSn	POSITIVE	APOL_AMP_1_C30_POS	DMA of D. magna (2022)	DMA of D. magna
D05_Apolar_Daph_AMP1_C30_LCMS_Pos_DIMSn_rerun.raw	D05_Apolar_Daph_AMP1_C30_LCMS_Pos_DIMSn_rerun	DAPH	Daphnia magna	whole organism	D-CULT	D-APOL	D-AMP	1	D-C30	D05	D-DIMSn	POSITIVE	APOL_AMP_1_C30_POS	DMA of D. magna (2022)	DMA of D. magna
D06_Apolar_Daph_AMP1_C30_LCMS_Pos_DIMSn.raw	D06_Apolar_Daph_AMP1_C30_LCMS_Pos_DIMSn	DAPH	Daphnia magna	whole organism	D-CULT	D-APOL	D-AMP	1	D-C30	D06	D-DIMSn	POSITIVE	APOL_AMP_1_C30_POS	DMA of D. magna (2022)	DMA of D. magna
D07_Apolar_Daph_AMP1_C30_LCMS_Pos_DIMSn.raw	D07_Apolar_Daph_AMP1_C30_LCMS_Pos_DIMSn	DAPH	Daphnia magna	whole organism	D-CULT	D-APOL	D-AMP	1	D-C30	D07	D-DIMSn	POSITIVE	APOL_AMP_1_C30_POS	DMA of D. magna (2022)	DMA of D. magna
D08_Apolar_Daph_AMP1_C30_LCMS_Pos_DIMSn.raw	D08_Apolar_Daph_AMP1_C30_LCMS_Pos_DIMSn	DAPH	Daphnia magna	whole organism	D-CULT	D-APOL	D-AMP	1	D-C30	D08	D-DIMSn	POSITIVE	APOL_AMP_1_C30_POS	DMA of D. magna (2022)	DMA of D. magna
D08_Apolar_Daph_AMP1_C30_LCMS_Pos_DIMSn_rerun.raw	D08_Apolar_Daph_AMP1_C30_LCMS_Pos_DIMSn_rerun	DAPH	Daphnia magna	whole organism	D-CULT	D-APOL	D-AMP	1	D-C30	D08	D-DIMSn	POSITIVE	APOL_AMP_1_C30_POS	DMA of D. magna (2022)	DMA of D. magna
D09_Apolar_Daph_AMP1_C30_LCMS_Pos_DIMSn.raw	D09_Apolar_Daph_AMP1_C30_LCMS_Pos_DIMSn	DAPH	Daphnia magna	whole organism	D-CULT	D-APOL	D-AMP	1	D-C30	D09	D-DIMSn	POSITIVE	APOL_AMP_1_C30_POS	DMA of D. magna (2022)	DMA of D. magna
D10_Apolar_Daph_AMP1_C30_LCMS_Pos_DIMSn.raw	D10_Apolar_Daph_AMP1_C30_LCMS_Pos_DIMSn	DAPH	Daphnia magna	whole organism	D-CULT	D-APOL	D-AMP	1	D-C30	D10	D-DIMSn	POSITIVE	APOL_AMP_1_C30_POS	DMA of D. magna (2022)	DMA of D. magna
D11_Apolar_Daph_AMP1_C30_LCMS_Pos_DIMSn.raw	D11_Apolar_Daph_AMP1_C30_LCMS_Pos_DIMSn	DAPH	Daphnia magna	whole organism	D-CULT	D-APOL	D-AMP	1	D-C30	D11	D-DIMSn	POSITIVE	APOL_AMP_1_C30_POS	DMA of D. magna (2022)	DMA of D. magna
D12_Apolar_Daph_AMP1_C30_LCMS_Pos_DIMSn.raw	D12_Apolar_Daph_AMP1_C30_LCMS_Pos_DIMSn	DAPH	Daphnia magna	whole organism	D-CULT	D-APOL	D-AMP	1	D-C30	D12	D-DIMSn	POSITIVE	APOL_AMP_1_C30_POS	DMA of D. magna (2022)	DMA of D. magna
E01_Apolar_Daph_AMP1_C30_LCMS_Pos_DIMSn.raw	E01_Apolar_Daph_AMP1_C30_LCMS_Pos_DIMSn	DAPH	Daphnia magna	whole organism	D-CULT	D-APOL	D-AMP	1	D-C30	E01	D-DIMSn	POSITIVE	APOL_AMP_1_C30_POS	DMA of D. magna (2022)	DMA of D. magna
E02_Apolar_Daph_AMP1_C30_LCMS_Pos_DIMSn.raw	E02_Apolar_Daph_AMP1_C30_LCMS_Pos_DIMSn	DAPH	Daphnia magna	whole organism	D-CULT	D-APOL	D-AMP	1	D-C30	E02	D-DIMSn	POSITIVE	APOL_AMP_1_C30_POS	DMA of D. magna (2022)	DMA of D. magna
E02_Apolar_Daph_AMP1_C30_LCMS_Pos_DIMSn_rerun.raw	E02_Apolar_Daph_AMP1_C30_LCMS_Pos_DIMSn_rerun	DAPH	Daphnia magna	whole organism	D-CULT	D-APOL	D-AMP	1	D-C30	E02	D-DIMSn	POSITIVE	APOL_AMP_1_C30_POS	DMA of D. magna (2022)	DMA of D. magna
E03_Apolar_Daph_AMP1_C30_LCMS_Pos_DIMSn.raw	E03_Apolar_Daph_AMP1_C30_LCMS_Pos_DIMSn	DAPH	Daphnia magna	whole organism	D-CULT	D-APOL	D-AMP	1	D-C30	E03	D-DIMSn	POSITIVE	APOL_AMP_1_C30_POS	DMA of D. magna (2022)	DMA of D. magna
E04_Apolar_Daph_AMP1_C30_LCMS_Pos_DIMSn.raw	E04_Apolar_Daph_AMP1_C30_LCMS_Pos_DIMSn	DAPH	Daphnia magna	whole organism	D-CULT	D-APOL	D-AMP	1	D-C30	E04	D-DIMSn	POSITIVE	APOL_AMP_1_C30_POS	DMA of D. magna (2022)	DMA of D. magna
E05_Apolar_Daph_AMP1_C30_LCMS_Pos_DIMSn.raw	E05_Apolar_Daph_AMP1_C30_LCMS_Pos_DIMSn	DAPH	Daphnia magna	whole organism	D-CULT	D-APOL	D-AMP	1	D-C30	E05	D-DIMSn	POSITIVE	APOL_AMP_1_C30_POS	DMA of D. magna (2022)	DMA of D. magna
E05_Apolar_Daph_AMP1_C30_LCMS_Pos_DIMSn_re_rerun.raw	E05_Apolar_Daph_AMP1_C30_LCMS_Pos_DIMSn_re_rerun	DAPH	Daphnia magna	whole organism	D-CULT	D-APOL	D-AMP	1	D-C30	E05	D-DIMSn	POSITIVE	APOL_AMP_1_C30_POS	DMA of D. magna (2022)	DMA of D. magna
E06_Apolar_Daph_AMP1_C30_LCMS_Pos_DIMSn.raw	E06_Apolar_Daph_AMP1_C30_LCMS_Pos_DIMSn	DAPH	Daphnia magna	whole organism	D-CULT	D-APOL	D-AMP	1	D-C30	E06	D-DIMSn	POSITIVE	APOL_AMP_1_C30_POS	DMA of D. magna (2022)	DMA of D. magna
E07_Apolar_Daph_AMP1_C30_LCMS_Pos_DIMSn.raw	E07_Apolar_Daph_AMP1_C30_LCMS_Pos_DIMSn	DAPH	Daphnia magna	whole organism	D-CULT	D-APOL	D-AMP	1	D-C30	E07	D-DIMSn	POSITIVE	APOL_AMP_1_C30_POS	DMA of D. magna (2022)	DMA of D. magna
E07_Apolar_Daph_AMP1_C30_LCMS_Pos_DIMSn_rerun_E05sample.raw	E07_Apolar_Daph_AMP1_C30_LCMS_Pos_DIMSn_rerun_E05sample	DAPH	Daphnia magna	whole organism	D-CULT	D-APOL	D-AMP	1	D-C30	E05	D-DIMSn	POSITIVE	APOL_AMP_1_C30_POS	DMA of D. magna (2022)	DMA of D. magna
E08_Apolar_Daph_AMP1_C30_LCMS_Pos_DIMSn.raw	E08_Apolar_Daph_AMP1_C30_LCMS_Pos_DIMSn	DAPH	Daphnia magna	whole organism	D-CULT	D-APOL	D-AMP	1	D-C30	E08	D-DIMSn	POSITIVE	APOL_AMP_1_C30_POS	DMA of D. magna (2022)	DMA of D. magna
E09_Apolar_Daph_AMP1_C30_LCMS_Pos_DIMSn.raw	E09_Apolar_Daph_AMP1_C30_LCMS_Pos_DIMSn	DAPH	Daphnia magna	whole organism	D-CULT	D-APOL	D-AMP	1	D-C30	E09	D-DIMSn	POSITIVE	APOL_AMP_1_C30_POS	DMA of D. magna (2022)	DMA of D. magna
E10_Apolar_Daph_AMP1_C30_LCMS_Pos_DIMSn.raw	E10_Apolar_Daph_AMP1_C30_LCMS_Pos_DIMSn	DAPH	Daphnia magna	whole organism	D-CULT	D-APOL	D-AMP	1	D-C30	E10	D-DIMSn	POSITIVE	APOL_AMP_1_C30_POS	DMA of D. magna (2022)	DMA of D. magna
E11_Apolar_Daph_AMP1_C30_LCMS_Pos_DIMSn.raw	E11_Apolar_Daph_AMP1_C30_LCMS_Pos_DIMSn	DAPH	Daphnia magna	whole organism	D-CULT	D-APOL	D-AMP	1	D-C30	E11	D-DIMSn	POSITIVE	APOL_AMP_1_C30_POS	DMA of D. magna (2022)	DMA of D. magna
E12_Apolar_Daph_AMP1_C30_LCMS_Pos_DIMSn.raw	E12_Apolar_Daph_AMP1_C30_LCMS_Pos_DIMSn	DAPH	Daphnia magna	whole organism	D-CULT	D-APOL	D-AMP	1	D-C30	E12	D-DIMSn	POSITIVE	APOL_AMP_1_C30_POS	DMA of D. magna (2022)	DMA of D. magna
F01_Apolar_Daph_AMP1_C30_LCMS_Pos_DIMSn.raw	F01_Apolar_Daph_AMP1_C30_LCMS_Pos_DIMSn	DAPH	Daphnia magna	whole organism	D-CULT	D-APOL	D-AMP	1	D-C30	F01	D-DIMSn	POSITIVE	APOL_AMP_1_C30_POS	DMA of D. magna (2022)	DMA of D. magna
F02_Apolar_Daph_AMP1_C30_LCMS_Pos_DIMSn.raw	F02_Apolar_Daph_AMP1_C30_LCMS_Pos_DIMSn	DAPH	Daphnia magna	whole organism	D-CULT	D-APOL	D-AMP	1	D-C30	F02	D-DIMSn	POSITIVE	APOL_AMP_1_C30_POS	DMA of D. magna (2022)	DMA of D. magna
F03_Apolar_Daph_AMP1_C30_LCMS_Pos_DIMSn.raw	F03_Apolar_Daph_AMP1_C30_LCMS_Pos_DIMSn	DAPH	Daphnia magna	whole organism	D-CULT	D-APOL	D-AMP	1	D-C30	F03	D-DIMSn	POSITIVE	APOL_AMP_1_C30_POS	DMA of D. magna (2022)	DMA of D. magna
F04_Apolar_Daph_AMP1_C30_LCMS_Pos_DIMSn.raw	F04_Apolar_Daph_AMP1_C30_LCMS_Pos_DIMSn	DAPH	Daphnia magna	whole organism	D-CULT	D-APOL	D-AMP	1	D-C30	F04	D-DIMSn	POSITIVE	APOL_AMP_1_C30_POS	DMA of D. magna (2022)	DMA of D. magna
F05_Apolar_Daph_AMP1_C30_LCMS_Pos_DIMSn.raw	F05_Apolar_Daph_AMP1_C30_LCMS_Pos_DIMSn	DAPH	Daphnia magna	whole organism	D-CULT	D-APOL	D-AMP	1	D-C30	F05	D-DIMSn	POSITIVE	APOL_AMP_1_C30_POS	DMA of D. magna (2022)	DMA of D. magna
F05_Apolar_Daph_AMP1_C30_LCMS_Pos_DIMSn_rerun.raw	F05_Apolar_Daph_AMP1_C30_LCMS_Pos_DIMSn_rerun	DAPH	Daphnia magna	whole organism	D-CULT	D-APOL	D-AMP	1	D-C30	F05	D-DIMSn	POSITIVE	APOL_AMP_1_C30_POS	DMA of D. magna (2022)	DMA of D. magna
F06_Apolar_Daph_AMP1_C30_LCMS_Pos_DIMSn.raw	F06_Apolar_Daph_AMP1_C30_LCMS_Pos_DIMSn	DAPH	Daphnia magna	whole organism	D-CULT	D-APOL	D-AMP	1	D-C30	F06	D-DIMSn	POSITIVE	APOL_AMP_1_C30_POS	DMA of D. magna (2022)	DMA of D. magna
F06_Apolar_Daph_AMP1_C30_LCMS_Pos_DIMSn_re_rerun.raw	F06_Apolar_Daph_AMP1_C30_LCMS_Pos_DIMSn_re_rerun	DAPH	Daphnia magna	whole organism	D-CULT	D-APOL	D-AMP	1	D-C30	F09	D-DIMSn	POSITIVE	APOL_AMP_1_C30_POS	DMA of D. magna (2022)	DMA of D. magna
F06_Apolar_Daph_AMP1_C30_LCMS_Pos_DIMSn_rerun_F09sample.raw	F06_Apolar_Daph_AMP1_C30_LCMS_Pos_DIMSn_rerun_F09sample	DAPH	Daphnia magna	whole organism	D-CULT	D-APOL	D-AMP	1	D-C30	F06	D-DIMSn	POSITIVE	APOL_AMP_1_C30_POS	DMA of D. magna (2022)	DMA of D. magna
F07_Apolar_Daph_AMP1_C30_LCMS_Pos_DIMSn.raw	F07_Apolar_Daph_AMP1_C30_LCMS_Pos_DIMSn	DAPH	Daphnia magna	whole organism	D-CULT	D-APOL	D-AMP	1	D-C30	F07	D-DIMSn	POSITIVE	APOL_AMP_1_C30_POS	DMA of D. magna (2022)	DMA of D. magna
F08_Apolar_Daph_AMP1_C30_LCMS_Pos_DIMSn.raw	F08_Apolar_Daph_AMP1_C30_LCMS_Pos_DIMSn	DAPH	Daphnia magna	whole organism	D-CULT	D-APOL	D-AMP	1	D-C30	F08	D-DIMSn	POSITIVE	APOL_AMP_1_C30_POS	DMA of D. magna (2022)	DMA of D. magna
F09_Apolar_Daph_AMP1_C30_LCMS_Pos_DIMSn.raw	F09_Apolar_Daph_AMP1_C30_LCMS_Pos_DIMSn	DAPH	Daphnia magna	whole organism	D-CULT	D-APOL	D-AMP	1	D-C30	F09	D-DIMSn	POSITIVE	APOL_AMP_1_C30_POS	DMA of D. magna (2022)	DMA of D. magna
F09_Apolar_Daph_AMP1_C30_LCMS_Pos_DIMSn_re_rerun.raw	F09_Apolar_Daph_AMP1_C30_LCMS_Pos_DIMSn_re_rerun	DAPH	Daphnia magna	whole organism	D-CULT	D-APOL	D-AMP	1	D-C30	E07	D-DIMSn	POSITIVE	APOL_AMP_1_C30_POS	DMA of D. magna (2022)	DMA of D. magna
F09_Apolar_Daph_AMP1_C30_LCMS_Pos_DIMSn_rerun_E07sample.raw	F09_Apolar_Daph_AMP1_C30_LCMS_Pos_DIMSn_rerun_E07sample	DAPH	Daphnia magna	whole organism	D-CULT	D-APOL	D-AMP	1	D-C30	F09	D-DIMSn	POSITIVE	APOL_AMP_1_C30_POS	DMA of D. magna (2022)	DMA of D. magna
F10_Apolar_Daph_AMP1_C30_LCMS_Pos_DIMSn.raw	F10_Apolar_Daph_AMP1_C30_LCMS_Pos_DIMSn	DAPH	Daphnia magna	whole organism	D-CULT	D-APOL	D-AMP	1	D-C30	F10	D-DIMSn	POSITIVE	APOL_AMP_1_C30_POS	DMA of D. magna (2022)	DMA of D. magna
F11_Apolar_Daph_AMP1_C30_LCMS_Pos_DIMSn.raw	F11_Apolar_Daph_AMP1_C30_LCMS_Pos_DIMSn	DAPH	Daphnia magna	whole organism	D-CULT	D-APOL	D-AMP	1	D-C30	F11	D-DIMSn	POSITIVE	APOL_AMP_1_C30_POS	DMA of D. magna (2022)	DMA of D. magna
F12_Apolar_Daph_AMP1_C30_LCMS_Pos_DIMSn.raw	F12_Apolar_Daph_AMP1_C30_LCMS_Pos_DIMSn	DAPH	Daphnia magna	whole organism	D-CULT	D-APOL	D-AMP	1	D-C30	F12	D-DIMSn	POSITIVE	APOL_AMP_1_C30_POS	DMA of D. magna (2022)	DMA of D. magna
01_Apolar_BlankExtract_Crude_pos_inj3.raw	01_Apolar_BlankExtract_Crude_pos_inj3	EQUIL_BLANK			D-CULT	NA	NA	NA	D-C30	NA	D-LCMS	POSITIVE	APOL_AMP_1_C30_POS	DMA of D. magna (2022)	DMA of D. magna
01_BlankApolarExtract_inj1.raw	01_BlankApolarExtract_inj1	EQUIL_BLANK			D-CULT	NA	NA	NA	D-C30	NA	D-LCMS	POSITIVE	APOL_AMP_1_C30_POS	DMA of D. magna (2022)	DMA of D. magna
01_BlankApolarExtract_pos_inj2.raw	01_BlankApolarExtract_pos_inj2	EQUIL_BLANK			D-CULT	NA	NA	NA	D-C30	NA	D-LCMS	POSITIVE	APOL_AMP_1_C30_POS	DMA of D. magna (2022)	DMA of D. magna
01_ColumnEquil_DaphApolExtract_inj1_160117034618.raw	01_ColumnEquil_DaphApolExtract_inj1_160117034618	EQUIL	Daphnia magna	whole organism	D-CULT	NA	NA	NA	D-C30	NA	D-LCMS	POSITIVE	APOL_AMP_1_C30_POS	DMA of D. magna (2022)	DMA of D. magna
01_ColumnEquil_DaphApolExtract_inj1.raw	01_ColumnEquil_DaphApolExtract_inj1	EQUIL	Daphnia magna	whole organism	D-CULT	NA	NA	NA	D-C30	NA	D-LCMS	POSITIVE	APOL_AMP_1_C30_POS	DMA of D. magna (2022)	DMA of D. magna
01_ColumnEquil_DaphApolExtract_inj2.raw	01_ColumnEquil_DaphApolExtract_inj2	EQUIL	Daphnia magna	whole organism	D-CULT	NA	NA	NA	D-C30	NA	D-LCMS	POSITIVE	APOL_AMP_1_C30_POS	DMA of D. magna (2022)	DMA of D. magna
01_ColumnEquil_DaphApolExtract_inj3.raw	01_ColumnEquil_DaphApolExtract_inj3	EQUIL	Daphnia magna	whole organism	D-CULT	NA	NA	NA	D-C30	NA	D-LCMS	POSITIVE	APOL_AMP_1_C30_POS	DMA of D. magna (2022)	DMA of D. magna
01_ColumnEquil_DaphApolExtract_inj4.raw	01_ColumnEquil_DaphApolExtract_inj4	EQUIL	Daphnia magna	whole organism	D-CULT	NA	NA	NA	D-C30	NA	D-LCMS	POSITIVE	APOL_AMP_1_C30_POS	DMA of D. magna (2022)	DMA of D. magna
01_ColumnEquil_DaphApolExtract_inj5.raw	01_ColumnEquil_DaphApolExtract_inj5	EQUIL	Daphnia magna	whole organism	D-CULT	NA	NA	NA	D-C30	NA	D-LCMS	POSITIVE	APOL_AMP_1_C30_POS	DMA of D. magna (2022)	DMA of D. magna
01_ColumnEquil_DaphApolExtract_inj6.raw	01_ColumnEquil_DaphApolExtract_inj6	EQUIL	Daphnia magna	whole organism	D-CULT	NA	NA	NA	D-C30	NA	D-LCMS	POSITIVE	APOL_AMP_1_C30_POS	DMA of D. magna (2022)	DMA of D. magna
01_ColumnEquil_DaphApolExtract_pos_FinalInj.raw	01_ColumnEquil_DaphApolExtract_pos_FinalInj	EQUIL	Daphnia magna	whole organism	D-CULT	NA	NA	NA	D-C30	NA	D-LCMS	POSITIVE	APOL_AMP_1_C30_POS	DMA of D. magna (2022)	DMA of D. magna
01_ColumnEquil_DaphApolExtract_pos_inj10.raw	01_ColumnEquil_DaphApolExtract_pos_inj10	EQUIL	Daphnia magna	whole organism	D-CULT	NA	NA	NA	D-C30	NA	D-LCMS	POSITIVE	APOL_AMP_1_C30_POS	DMA of D. magna (2022)	DMA of D. magna
01_ColumnEquil_DaphApolExtract_pos_inj11_Postfilterchange.raw	01_ColumnEquil_DaphApolExtract_pos_inj11_Postfilterchange	EQUIL	Daphnia magna	whole organism	D-CULT	NA	NA	NA	D-C30	NA	D-LCMS	POSITIVE	APOL_AMP_1_C30_POS	DMA of D. magna (2022)	DMA of D. magna
01_ColumnEquil_DaphApolExtract_pos_inj7.raw	01_ColumnEquil_DaphApolExtract_pos_inj7	EQUIL	Daphnia magna	whole organism	D-CULT	NA	NA	NA	D-C30	NA	D-LCMS	POSITIVE	APOL_AMP_1_C30_POS	DMA of D. magna (2022)	DMA of D. magna
01_SystemCheck_1to1_IPA_MeCN.raw	01_SystemCheck_1to1_IPA_MeCN	MISC			NA	NA	NA	NA	D-C30	NA	D-LCMS	POSITIVE	APOL_AMP_1_C30_POS	DMA of D. magna (2022)	DMA of D. magna
01_SystemCheck_1to1_IPA_MeCN_160118084946.raw	01_SystemCheck_1to1_IPA_MeCN_160118084946	MISC			NA	NA	NA	NA	D-C30	NA	D-LCMS	POSITIVE	APOL_AMP_1_C30_POS	DMA of D. magna (2022)	DMA of D. magna
Blank_Apolar_AMPFrac1_C30LCMS_pos_inj1.raw	Blank_Apolar_AMPFrac1_C30LCMS_pos_inj1	BLANK			D-CULT	D-APOL	D-AMP	1	D-C30	NA	D-LCMS	POSITIVE	APOL_AMP_1_C30_POS	DMA of D. magna (2022)	DMA of D. magna
Blank_Apolar_AMPFrac1_C30LCMS_pos_inj2.raw	Blank_Apolar_AMPFrac1_C30LCMS_pos_inj2	BLANK			D-CULT	D-APOL	D-AMP	1	D-C30	NA	D-LCMS	POSITIVE	APOL_AMP_1_C30_POS	DMA of D. magna (2022)	DMA of D. magna
Blank_Apolar_AMPFrac1_C30LCMS_pos_inj3.raw	Blank_Apolar_AMPFrac1_C30LCMS_pos_inj3	BLANK			D-CULT	D-APOL	D-AMP	1	D-C30	NA	D-LCMS	POSITIVE	APOL_AMP_1_C30_POS	DMA of D. magna (2022)	DMA of D. magna
Blank_Apolar_AMPFrac1_C30LCMS_pos_inj4.raw	Blank_Apolar_AMPFrac1_C30LCMS_pos_inj4	BLANK			D-CULT	D-APOL	D-AMP	1	D-C30	NA	D-LCMS	POSITIVE	APOL_AMP_1_C30_POS	DMA of D. magna (2022)	DMA of D. magna
Blank_Apolar_AMPFrac1_C30LCMS_pos_inj5.raw	Blank_Apolar_AMPFrac1_C30LCMS_pos_inj5	BLANK			D-CULT	D-APOL	D-AMP	1	D-C30	NA	D-LCMS	POSITIVE	APOL_AMP_1_C30_POS	DMA of D. magna (2022)	DMA of D. magna
Daph_Apolar_AMPFrac1_C30LCMS_pos_inj1.raw	Daph_Apolar_AMPFrac1_C30LCMS_pos_inj1	DAPH	Daphnia magna	whole organism	D-CULT	D-APOL	D-AMP	1	D-C30	NA	D-LCMS	POSITIVE	APOL_AMP_1_C30_POS	DMA of D. magna (2022)	DMA of D. magna
Daph_Apolar_AMPFrac1_C30LCMS_pos_inj2.raw	Daph_Apolar_AMPFrac1_C30LCMS_pos_inj2	DAPH	Daphnia magna	whole organism	D-CULT	D-APOL	D-AMP	1	D-C30	NA	D-LCMS	POSITIVE	APOL_AMP_1_C30_POS	DMA of D. magna (2022)	DMA of D. magna
Daph_Apolar_AMPFrac1_C30LCMS_pos_inj3.raw	Daph_Apolar_AMPFrac1_C30LCMS_pos_inj3	DAPH	Daphnia magna	whole organism	D-CULT	D-APOL	D-AMP	1	D-C30	NA	D-LCMS	POSITIVE	APOL_AMP_1_C30_POS	DMA of D. magna (2022)	DMA of D. magna
Daph_Apolar_AMPFrac1_C30LCMS_pos_inj4.raw	Daph_Apolar_AMPFrac1_C30LCMS_pos_inj4	DAPH	Daphnia magna	whole organism	D-CULT	D-APOL	D-AMP	1	D-C30	NA	D-LCMS	POSITIVE	APOL_AMP_1_C30_POS	DMA of D. magna (2022)	DMA of D. magna
Daph_Apolar_AMPFrac1_C30LCMS_pos_inj5.raw	Daph_Apolar_AMPFrac1_C30LCMS_pos_inj5	DAPH	Daphnia magna	whole organism	D-CULT	D-APOL	D-AMP	1	D-C30	NA	D-LCMS	POSITIVE	APOL_AMP_1_C30_POS	DMA of D. magna (2022)	DMA of D. magna
Daph_Apolar_AMPFrac1_C30LCMSMS_pos_incl1_inj1.raw	Daph_Apolar_AMPFrac1_C30LCMSMS_pos_incl1_inj1	DAPH	Daphnia magna	whole organism	D-CULT	D-APOL	D-AMP	1	D-C30	NA	D-LCMSMS	POSITIVE	APOL_AMP_1_C30_POS	DMA of D. magna (2022)	DMA of D. magna
Daph_Apolar_AMPFrac1_C30LCMSMS_pos_incl1_inj2.raw	Daph_Apolar_AMPFrac1_C30LCMSMS_pos_incl1_inj2	DAPH	Daphnia magna	whole organism	D-CULT	D-APOL	D-AMP	1	D-C30	NA	D-LCMSMS	POSITIVE	APOL_AMP_1_C30_POS	DMA of D. magna (2022)	DMA of D. magna
Daph_Apolar_AMPFrac1_C30LCMSMS_pos_incl2_inj1.raw	Daph_Apolar_AMPFrac1_C30LCMSMS_pos_incl2_inj1	DAPH	Daphnia magna	whole organism	D-CULT	D-APOL	D-AMP	1	D-C30	NA	D-LCMSMS	POSITIVE	APOL_AMP_1_C30_POS	DMA of D. magna (2022)	DMA of D. magna
Daph_Apolar_AMPFrac1_C30LCMSMS_pos_incl2_inj2.raw	Daph_Apolar_AMPFrac1_C30LCMSMS_pos_incl2_inj2	DAPH	Daphnia magna	whole organism	D-CULT	D-APOL	D-AMP	1	D-C30	NA	D-LCMSMS	POSITIVE	APOL_AMP_1_C30_POS	DMA of D. magna (2022)	DMA of D. magna
MSM_Apolar_AMPFrac2_C30LCMS_neg_inj1.raw	MSM_Apolar_AMPFrac2_C30LCMS_neg_inj1	COMPOUND			D-CULT	D-APOL	D-AMP	2	D-C30	NA	D-LCMS	NEGATIVE	APOL_AMP_2_C30_MSM_NEG	DMA of D. magna (2022)	DMA of D. magna
MSM_Apolar_AMPFrac2_C30LCMS_neg_inj2.raw	MSM_Apolar_AMPFrac2_C30LCMS_neg_inj2	COMPOUND			D-CULT	D-APOL	D-AMP	2	D-C30	NA	D-LCMS	NEGATIVE	APOL_AMP_2_C30_MSM_NEG	DMA of D. magna (2022)	DMA of D. magna
MSM_Apolar_AMPFrac2_C30LCMS_neg_inj3.raw	MSM_Apolar_AMPFrac2_C30LCMS_neg_inj3	COMPOUND			D-CULT	D-APOL	D-AMP	2	D-C30	NA	D-LCMS	NEGATIVE	APOL_AMP_2_C30_MSM_NEG	DMA of D. magna (2022)	DMA of D. magna
MSM_Apolar_AMPFrac2_C30LCMSMS_COMBO_neg_inj1.raw	MSM_Apolar_AMPFrac2_C30LCMSMS_COMBO_neg_inj1	COMPOUND			D-CULT	D-APOL	D-AMP	2	D-C30	NA	D-LCMSMS	NEGATIVE	APOL_AMP_2_C30_MSM_NEG	DMA of D. magna (2022)	DMA of D. magna
MSM_Apolar_AMPFrac2_C30LCMSMS_COMBO_neg_inj2.raw	MSM_Apolar_AMPFrac2_C30LCMSMS_COMBO_neg_inj2	COMPOUND			D-CULT	D-APOL	D-AMP	2	D-C30	NA	D-LCMSMS	NEGATIVE	APOL_AMP_2_C30_MSM_NEG	DMA of D. magna (2022)	DMA of D. magna
MSM_Apolar_AMPFrac2_C30LCMS_pos_inj1.raw	MSM_Apolar_AMPFrac2_C30LCMS_pos_inj1	COMPOUND			D-CULT	D-APOL	D-AMP	2	D-C30	NA	D-LCMS	POSITIVE	APOL_AMP_2_C30_MSM_POS	DMA of D. magna (2022)	DMA of D. magna
MSM_Apolar_AMPFrac2_C30LCMS_pos_inj2.raw	MSM_Apolar_AMPFrac2_C30LCMS_pos_inj2	COMPOUND			D-CULT	D-APOL	D-AMP	2	D-C30	NA	D-LCMS	POSITIVE	APOL_AMP_2_C30_MSM_POS	DMA of D. magna (2022)	DMA of D. magna
MSM_Apolar_AMPFrac2_C30LCMS_pos_inj3.raw	MSM_Apolar_AMPFrac2_C30LCMS_pos_inj3	COMPOUND			D-CULT	D-APOL	D-AMP	2	D-C30	NA	D-LCMS	POSITIVE	APOL_AMP_2_C30_MSM_POS	DMA of D. magna (2022)	DMA of D. magna
MSM_Apolar_AMPFrac2_C30LCMSMS_COMBO_pos_inj1.raw	MSM_Apolar_AMPFrac2_C30LCMSMS_COMBO_pos_inj1	COMPOUND			D-CULT	D-APOL	D-AMP	2	D-C30	NA	D-LCMSMS	POSITIVE	APOL_AMP_2_C30_MSM_POS	DMA of D. magna (2022)	DMA of D. magna
MSM_Apolar_AMPFrac2_C30LCMSMS_COMBO_pos_inj2.raw	MSM_Apolar_AMPFrac2_C30LCMSMS_COMBO_pos_inj2	COMPOUND			D-CULT	D-APOL	D-AMP	2	D-C30	NA	D-LCMSMS	POSITIVE	APOL_AMP_2_C30_MSM_POS	DMA of D. magna (2022)	DMA of D. magna
Blank_Apolar_AMPFrac2_C30LCMS_neg_inj1.raw	Blank_Apolar_AMPFrac2_C30LCMS_neg_inj1	BLANK			D-CULT	D-APOL	D-AMP	2	D-C30	NA	D-LCMS	NEGATIVE	APOL_AMP_2_C30_NEG	DMA of D. magna (2022)	DMA of D. magna
Blank_Apolar_AMPFrac2_C30LCMS_neg_inj2.raw	Blank_Apolar_AMPFrac2_C30LCMS_neg_inj2	BLANK			D-CULT	D-APOL	D-AMP	2	D-C30	NA	D-LCMS	NEGATIVE	APOL_AMP_2_C30_NEG	DMA of D. magna (2022)	DMA of D. magna
Blank_Apolar_AMPFrac2_C30LCMS_neg_inj3.raw	Blank_Apolar_AMPFrac2_C30LCMS_neg_inj3	BLANK			D-CULT	D-APOL	D-AMP	2	D-C30	NA	D-LCMS	NEGATIVE	APOL_AMP_2_C30_NEG	DMA of D. magna (2022)	DMA of D. magna
Blank_Apolar_AMPFrac2_C30LCMS_neg_inj4.raw	Blank_Apolar_AMPFrac2_C30LCMS_neg_inj4	BLANK			D-CULT	D-APOL	D-AMP	2	D-C30	NA	D-LCMS	NEGATIVE	APOL_AMP_2_C30_NEG	DMA of D. magna (2022)	DMA of D. magna
Blank_Apolar_AMPFrac2_C30LCMS_neg_inj5.raw	Blank_Apolar_AMPFrac2_C30LCMS_neg_inj5	BLANK			D-CULT	D-APOL	D-AMP	2	D-C30	NA	D-LCMS	NEGATIVE	APOL_AMP_2_C30_NEG	DMA of D. magna (2022)	DMA of D. magna
Daph_Apolar_AMPFrac2_C30LCMS_neg_inj1.raw	Daph_Apolar_AMPFrac2_C30LCMS_neg_inj1	DAPH	Daphnia magna	whole organism	D-CULT	D-APOL	D-AMP	2	D-C30	NA	D-LCMS	NEGATIVE	APOL_AMP_2_C30_NEG	DMA of D. magna (2022)	DMA of D. magna
Daph_Apolar_AMPFrac2_C30LCMS_neg_inj2.raw	Daph_Apolar_AMPFrac2_C30LCMS_neg_inj2	DAPH	Daphnia magna	whole organism	D-CULT	D-APOL	D-AMP	2	D-C30	NA	D-LCMS	NEGATIVE	APOL_AMP_2_C30_NEG	DMA of D. magna (2022)	DMA of D. magna
Daph_Apolar_AMPFrac2_C30LCMS_neg_inj3.raw	Daph_Apolar_AMPFrac2_C30LCMS_neg_inj3	DAPH	Daphnia magna	whole organism	D-CULT	D-APOL	D-AMP	2	D-C30	NA	D-LCMS	NEGATIVE	APOL_AMP_2_C30_NEG	DMA of D. magna (2022)	DMA of D. magna
Daph_Apolar_AMPFrac2_C30LCMS_neg_inj4.raw	Daph_Apolar_AMPFrac2_C30LCMS_neg_inj4	DAPH	Daphnia magna	whole organism	D-CULT	D-APOL	D-AMP	2	D-C30	NA	D-LCMS	NEGATIVE	APOL_AMP_2_C30_NEG	DMA of D. magna (2022)	DMA of D. magna
Daph_Apolar_AMPFrac2_C30LCMS_neg_inj5.raw	Daph_Apolar_AMPFrac2_C30LCMS_neg_inj5	DAPH	Daphnia magna	whole organism	D-CULT	D-APOL	D-AMP	2	D-C30	NA	D-LCMS	NEGATIVE	APOL_AMP_2_C30_NEG	DMA of D. magna (2022)	DMA of D. magna
Daph_Apolar_AMPFrac2_C30LCMSMS_neg_inj1.raw	Daph_Apolar_AMPFrac2_C30LCMSMS_neg_inj1	DAPH	Daphnia magna	whole organism	D-CULT	D-APOL	D-AMP	2	D-C30	NA	D-LCMSMS	NEGATIVE	APOL_AMP_2_C30_NEG	DMA of D. magna (2022)	DMA of D. magna
Daph_Apolar_AMPFrac2_C30LCMSMS_neg_inj2.raw	Daph_Apolar_AMPFrac2_C30LCMSMS_neg_inj2	DAPH	Daphnia magna	whole organism	D-CULT	D-APOL	D-AMP	2	D-C30	NA	D-LCMSMS	NEGATIVE	APOL_AMP_2_C30_NEG	DMA of D. magna (2022)	DMA of D. magna
Daph_Apolar_AMPFrac2_C30LCMSMS_neg_inj3.raw	Daph_Apolar_AMPFrac2_C30LCMSMS_neg_inj3	DAPH	Daphnia magna	whole organism	D-CULT	D-APOL	D-AMP	2	D-C30	NA	D-LCMSMS	NEGATIVE	APOL_AMP_2_C30_NEG	DMA of D. magna (2022)	DMA of D. magna
Daph_Apolar_AMPFrac2_C30LCMSMS_neg_inj4.raw	Daph_Apolar_AMPFrac2_C30LCMSMS_neg_inj4	DAPH	Daphnia magna	whole organism	D-CULT	D-APOL	D-AMP	2	D-C30	NA	D-LCMSMS	NEGATIVE	APOL_AMP_2_C30_NEG	DMA of D. magna (2022)	DMA of D. magna
02_BlankApolarExtract_inj1.raw	02_BlankApolarExtract_inj1	EQUIL_BLANK			D-CULT	NA	NA	NA	D-C30	NA	D-LCMS	POSITIVE	APOL_AMP_2_C30_POS	DMA of D. magna (2022)	DMA of D. magna
02_BlankApolarExtract_inj1_160118124831.raw	02_BlankApolarExtract_inj1_160118124831	EQUIL_BLANK			D-CULT	NA	NA	NA	D-C30	NA	D-LCMS	POSITIVE	APOL_AMP_2_C30_POS	DMA of D. magna (2022)	DMA of D. magna
02_BlankApolarExtract_pos_inj2.raw	02_BlankApolarExtract_pos_inj2	EQUIL_BLANK			D-CULT	NA	NA	NA	D-C30	NA	D-LCMS	POSITIVE	APOL_AMP_2_C30_POS	DMA of D. magna (2022)	DMA of D. magna
02_ColumnEquil_DaphApolExtract_inj2.raw	02_ColumnEquil_DaphApolExtract_inj02	EQUIL	Daphnia magna	whole organism	D-CULT	NA	NA	NA	D-C30	NA	D-LCMS	POSITIVE	APOL_AMP_2_C30_POS	DMA of D. magna (2022)	DMA of D. magna
02_ColumnEquil_DaphApolExtract_inj1.raw	02_ColumnEquil_DaphApolExtract_inj1	EQUIL	Daphnia magna	whole organism	D-CULT	NA	NA	NA	D-C30	NA	D-LCMS	POSITIVE	APOL_AMP_2_C30_POS	DMA of D. magna (2022)	DMA of D. magna
02_ColumnEquil_DaphApolExtract_inj3.raw	02_ColumnEquil_DaphApolExtract_inj3	EQUIL	Daphnia magna	whole organism	D-CULT	NA	NA	NA	D-C30	NA	D-LCMS	POSITIVE	APOL_AMP_2_C30_POS	DMA of D. magna (2022)	DMA of D. magna
02_ColumnEquil_DaphApolExtract_inj4.raw	02_ColumnEquil_DaphApolExtract_inj4	EQUIL	Daphnia magna	whole organism	D-CULT	NA	NA	NA	D-C30	NA	D-LCMS	POSITIVE	APOL_AMP_2_C30_POS	DMA of D. magna (2022)	DMA of D. magna
02_ColumnEquil_DaphApolExtract_inj5.raw	02_ColumnEquil_DaphApolExtract_inj5	EQUIL	Daphnia magna	whole organism	D-CULT	NA	NA	NA	D-C30	NA	D-LCMS	POSITIVE	APOL_AMP_2_C30_POS	DMA of D. magna (2022)	DMA of D. magna
02_ColumnEquil_DaphApolExtract_inj6.raw	02_ColumnEquil_DaphApolExtract_inj6	EQUIL	Daphnia magna	whole organism	D-CULT	NA	NA	NA	D-C30	NA	D-LCMS	POSITIVE	APOL_AMP_2_C30_POS	DMA of D. magna (2022)	DMA of D. magna
02_ColumnEquil_DaphApolExtract_pos_FinalInj.raw	02_ColumnEquil_DaphApolExtract_pos_FinalInj	EQUIL	Daphnia magna	whole organism	D-CULT	NA	NA	NA	D-C30	NA	D-LCMS	POSITIVE	APOL_AMP_2_C30_POS	DMA of D. magna (2022)	DMA of D. magna
02_ColumnEquil_DaphApolExtract_pos_inj10.raw	02_ColumnEquil_DaphApolExtract_pos_inj10	EQUIL	Daphnia magna	whole organism	D-CULT	NA	NA	NA	D-C30	NA	D-LCMS	POSITIVE	APOL_AMP_2_C30_POS	DMA of D. magna (2022)	DMA of D. magna
02_ColumnEquil_DaphApolExtract_pos_inj11_Postfilterchange.raw	02_ColumnEquil_DaphApolExtract_pos_inj11_Postfilterchange	EQUIL	Daphnia magna	whole organism	D-CULT	NA	NA	NA	D-C30	NA	D-LCMS	POSITIVE	APOL_AMP_2_C30_POS	DMA of D. magna (2022)	DMA of D. magna
02_ColumnEquil_DaphApolExtract_pos_inj7.raw	02_ColumnEquil_DaphApolExtract_pos_inj7	EQUIL	Daphnia magna	whole organism	D-CULT	NA	NA	NA	D-C30	NA	D-LCMS	POSITIVE	APOL_AMP_2_C30_POS	DMA of D. magna (2022)	DMA of D. magna
Blank_Apolar_AMPFrac2_C30LCMS_pos_inj1.raw	Blank_Apolar_AMPFrac2_C30LCMS_pos_inj1	BLANK			D-CULT	D-APOL	D-AMP	2	D-C30	NA	D-LCMS	POSITIVE	APOL_AMP_2_C30_POS	DMA of D. magna (2022)	DMA of D. magna
Blank_Apolar_AMPFrac2_C30LCMS_pos_inj2.raw	Blank_Apolar_AMPFrac2_C30LCMS_pos_inj2	BLANK			D-CULT	D-APOL	D-AMP	2	D-C30	NA	D-LCMS	POSITIVE	APOL_AMP_2_C30_POS	DMA of D. magna (2022)	DMA of D. magna
Blank_Apolar_AMPFrac2_C30LCMS_pos_inj3.raw	Blank_Apolar_AMPFrac2_C30LCMS_pos_inj3	BLANK			D-CULT	D-APOL	D-AMP	2	D-C30	NA	D-LCMS	POSITIVE	APOL_AMP_2_C30_POS	DMA of D. magna (2022)	DMA of D. magna
Blank_Apolar_AMPFrac2_C30LCMS_pos_inj4.raw	Blank_Apolar_AMPFrac2_C30LCMS_pos_inj4	BLANK			D-CULT	D-APOL	D-AMP	2	D-C30	NA	D-LCMS	POSITIVE	APOL_AMP_2_C30_POS	DMA of D. magna (2022)	DMA of D. magna
Blank_Apolar_AMPFrac2_C30LCMS_pos_inj5.raw	Blank_Apolar_AMPFrac2_C30LCMS_pos_inj5	BLANK			D-CULT	D-APOL	D-AMP	2	D-C30	NA	D-LCMS	POSITIVE	APOL_AMP_2_C30_POS	DMA of D. magna (2022)	DMA of D. magna
Daph_Apolar_AMPFrac2_C30LCMS_pos_inj1.raw	Daph_Apolar_AMPFrac2_C30LCMS_pos_inj1	DAPH	Daphnia magna	whole organism	D-CULT	D-APOL	D-AMP	2	D-C30	NA	D-LCMS	POSITIVE	APOL_AMP_2_C30_POS	DMA of D. magna (2022)	DMA of D. magna
Daph_Apolar_AMPFrac2_C30LCMS_pos_inj2.raw	Daph_Apolar_AMPFrac2_C30LCMS_pos_inj2	DAPH	Daphnia magna	whole organism	D-CULT	D-APOL	D-AMP	2	D-C30	NA	D-LCMS	POSITIVE	APOL_AMP_2_C30_POS	DMA of D. magna (2022)	DMA of D. magna
Daph_Apolar_AMPFrac2_C30LCMS_pos_inj3.raw	Daph_Apolar_AMPFrac2_C30LCMS_pos_inj3	DAPH	Daphnia magna	whole organism	D-CULT	D-APOL	D-AMP	2	D-C30	NA	D-LCMS	POSITIVE	APOL_AMP_2_C30_POS	DMA of D. magna (2022)	DMA of D. magna
Daph_Apolar_AMPFrac2_C30LCMS_pos_inj4.raw	Daph_Apolar_AMPFrac2_C30LCMS_pos_inj4	DAPH	Daphnia magna	whole organism	D-CULT	D-APOL	D-AMP	2	D-C30	NA	D-LCMS	POSITIVE	APOL_AMP_2_C30_POS	DMA of D. magna (2022)	DMA of D. magna
Daph_Apolar_AMPFrac2_C30LCMS_pos_inj5.raw	Daph_Apolar_AMPFrac2_C30LCMS_pos_inj5	DAPH	Daphnia magna	whole organism	D-CULT	D-APOL	D-AMP	2	D-C30	NA	D-LCMS	POSITIVE	APOL_AMP_2_C30_POS	DMA of D. magna (2022)	DMA of D. magna
Daph_Apolar_AMPFrac2_C30LCMSMS_pos_incl1_inj1.raw	Daph_Apolar_AMPFrac2_C30LCMSMS_pos_incl1_inj1	DAPH	Daphnia magna	whole organism	D-CULT	D-APOL	D-AMP	2	D-C30	NA	D-LCMSMS	POSITIVE	APOL_AMP_2_C30_POS	DMA of D. magna (2022)	DMA of D. magna
Daph_Apolar_AMPFrac2_C30LCMSMS_pos_incl1_inj2.raw	Daph_Apolar_AMPFrac2_C30LCMSMS_pos_incl1_inj2	DAPH	Daphnia magna	whole organism	D-CULT	D-APOL	D-AMP	2	D-C30	NA	D-LCMSMS	POSITIVE	APOL_AMP_2_C30_POS	DMA of D. magna (2022)	DMA of D. magna
Daph_Apolar_AMPFrac2_C30LCMSMS_pos_incl2_inj1.raw	Daph_Apolar_AMPFrac2_C30LCMSMS_pos_incl2_inj1	DAPH	Daphnia magna	whole organism	D-CULT	D-APOL	D-AMP	2	D-C30	NA	D-LCMSMS	POSITIVE	APOL_AMP_2_C30_POS	DMA of D. magna (2022)	DMA of D. magna
Daph_Apolar_AMPFrac2_C30LCMSMS_pos_incl2_inj2.raw	Daph_Apolar_AMPFrac2_C30LCMSMS_pos_incl2_inj2	DAPH	Daphnia magna	whole organism	D-CULT	D-APOL	D-AMP	2	D-C30	NA	D-LCMSMS	POSITIVE	APOL_AMP_2_C30_POS	DMA of D. magna (2022)	DMA of D. magna
MSM_Apolar_AMPFrac3_C30LCMS_neg_inj1.raw	MSM_Apolar_AMPFrac3_C30LCMS_neg_inj1	COMPOUND			D-CULT	D-APOL	D-AMP	3	D-C30	NA	D-LCMS	NEGATIVE	APOL_AMP_3_C30_MSM_NEG	DMA of D. magna (2022)	DMA of D. magna
MSM_Apolar_AMPFrac3_C30LCMS_neg_inj2.raw	MSM_Apolar_AMPFrac3_C30LCMS_neg_inj2	COMPOUND			D-CULT	D-APOL	D-AMP	3	D-C30	NA	D-LCMS	NEGATIVE	APOL_AMP_3_C30_MSM_NEG	DMA of D. magna (2022)	DMA of D. magna
MSM_Apolar_AMPFrac3_C30LCMS_neg_inj3.raw	MSM_Apolar_AMPFrac3_C30LCMS_neg_inj3	COMPOUND			D-CULT	D-APOL	D-AMP	3	D-C30	NA	D-LCMS	NEGATIVE	APOL_AMP_3_C30_MSM_NEG	DMA of D. magna (2022)	DMA of D. magna
MSM_Apolar_AMPFrac3_C30LCMSMS_COMBO_neg_inj1.raw	MSM_Apolar_AMPFrac3_C30LCMSMS_COMBO_neg_inj1	COMPOUND			D-CULT	D-APOL	D-AMP	3	D-C30	NA	D-LCMSMS	NEGATIVE	APOL_AMP_3_C30_MSM_NEG	DMA of D. magna (2022)	DMA of D. magna
MSM_Apolar_AMPFrac3_C30LCMSMS_COMBO_neg_inj2.raw	MSM_Apolar_AMPFrac3_C30LCMSMS_COMBO_neg_inj2	COMPOUND			D-CULT	D-APOL	D-AMP	3	D-C30	NA	D-LCMSMS	NEGATIVE	APOL_AMP_3_C30_MSM_NEG	DMA of D. magna (2022)	DMA of D. magna
MSM_Apolar_AMPFrac3_C30LCMS_pos_inj1.raw	MSM_Apolar_AMPFrac3_C30LCMS_pos_inj1	COMPOUND			D-CULT	D-APOL	D-AMP	3	D-C30	NA	D-LCMS	POSITIVE	APOL_AMP_3_C30_MSM_POS	DMA of D. magna (2022)	DMA of D. magna
MSM_Apolar_AMPFrac3_C30LCMS_pos_inj2.raw	MSM_Apolar_AMPFrac3_C30LCMS_pos_inj2	COMPOUND			D-CULT	D-APOL	D-AMP	3	D-C30	NA	D-LCMS	POSITIVE	APOL_AMP_3_C30_MSM_POS	DMA of D. magna (2022)	DMA of D. magna
MSM_Apolar_AMPFrac3_C30LCMS_pos_inj3.raw	MSM_Apolar_AMPFrac3_C30LCMS_pos_inj3	COMPOUND			D-CULT	D-APOL	D-AMP	3	D-C30	NA	D-LCMS	POSITIVE	APOL_AMP_3_C30_MSM_POS	DMA of D. magna (2022)	DMA of D. magna
MSM_Apolar_AMPFrac3_C30LCMSMS_COMBO_pos_inj1.raw	MSM_Apolar_AMPFrac3_C30LCMSMS_COMBO_pos_inj1	COMPOUND			D-CULT	D-APOL	D-AMP	3	D-C30	NA	D-LCMSMS	POSITIVE	APOL_AMP_3_C30_MSM_POS	DMA of D. magna (2022)	DMA of D. magna
MSM_Apolar_AMPFrac3_C30LCMSMS_COMBO_pos_inj2.raw	MSM_Apolar_AMPFrac3_C30LCMSMS_COMBO_pos_inj2	COMPOUND			D-CULT	D-APOL	D-AMP	3	D-C30	NA	D-LCMSMS	POSITIVE	APOL_AMP_3_C30_MSM_POS	DMA of D. magna (2022)	DMA of D. magna
A01_Apolar_Blank_AMP_3_C30_LCMS_Neg_DIMS.raw	A01_Apolar_Blank_AMP_3_C30_LCMS_Neg_DIMS	BLANK			D-CULT	D-APOL	D-AMP	3	D-C30	A01	D-DIMS	NEGATIVE	APOL_AMP_3_C30_NEG	DMA of D. magna (2022)	DMA of D. magna
A01_Apolar_Daph_AMP_3_C30_LCMS_Neg_DIMS_rerun.raw	A01_Apolar_Daph_AMP_3_C30_LCMS_Neg_DIMS_rerun	DAPH	Daphnia magna	whole organism	D-CULT	D-APOL	D-AMP	3	D-C30	A01	D-DIMS	NEGATIVE	APOL_AMP_3_C30_NEG	DMA of D. magna (2022)	DMA of D. magna
A02_Apolar_Blank_AMP_3_C30_LCMS_Neg_DIMS_rerun.raw	A02_Apolar_Blank_AMP_3_C30_LCMS_Neg_DIMS_rerun	BLANK			D-CULT	D-APOL	D-AMP	3	D-C30	A02	D-DIMS	NEGATIVE	APOL_AMP_3_C30_NEG	DMA of D. magna (2022)	DMA of D. magna
A02_Apolar_Daph_AMP_3_C30_LCMS_Neg_DIMS_rerun.raw	A02_Apolar_Daph_AMP_3_C30_LCMS_Neg_DIMS_rerun	DAPH	Daphnia magna	whole organism	D-CULT	D-APOL	D-AMP	3	D-C30	A02	D-DIMS	NEGATIVE	APOL_AMP_3_C30_NEG	DMA of D. magna (2022)	DMA of D. magna
A03_Apolar_Blank_AMP_3_C30_LCMS_Neg_DIMS_rerun2.raw	A03_Apolar_Blank_AMP_3_C30_LCMS_Neg_DIMS_rerun2	BLANK			D-CULT	D-APOL	D-AMP	3	D-C30	A03	D-DIMS	NEGATIVE	APOL_AMP_3_C30_NEG	DMA of D. magna (2022)	DMA of D. magna
A03_Apolar_Daph_AMP_3_C30_LCMS_Neg_DIMS.raw	A03_Apolar_Daph_AMP_3_C30_LCMS_Neg_DIMS	DAPH	Daphnia magna	whole organism	D-CULT	D-APOL	D-AMP	3	D-C30	A03	D-DIMS	NEGATIVE	APOL_AMP_3_C30_NEG	DMA of D. magna (2022)	DMA of D. magna
A04_Apolar_Blank_AMP_3_C30_LCMS_Neg_DIMS.raw	A04_Apolar_Blank_AMP_3_C30_LCMS_Neg_DIMS	BLANK			D-CULT	D-APOL	D-AMP	3	D-C30	A04	D-DIMS	NEGATIVE	APOL_AMP_3_C30_NEG	DMA of D. magna (2022)	DMA of D. magna
A04_Apolar_Daph_AMP_3_C30_LCMS_Neg_DIMS.raw	A04_Apolar_Daph_AMP_3_C30_LCMS_Neg_DIMS	DAPH	Daphnia magna	whole organism	D-CULT	D-APOL	D-AMP	3	D-C30	A04	D-DIMS	NEGATIVE	APOL_AMP_3_C30_NEG	DMA of D. magna (2022)	DMA of D. magna
A05_Apolar_Blank_AMP_3_C30_LCMS_Neg_DIMS_rerun.raw	A05_Apolar_Blank_AMP_3_C30_LCMS_Neg_DIMS_rerun	BLANK			D-CULT	D-APOL	D-AMP	3	D-C30	A05	D-DIMS	NEGATIVE	APOL_AMP_3_C30_NEG	DMA of D. magna (2022)	DMA of D. magna
A05_Apolar_Daph_AMP_3_C30_LCMS_Neg_DIMS.raw	A05_Apolar_Daph_AMP_3_C30_LCMS_Neg_DIMS	DAPH	Daphnia magna	whole organism	D-CULT	D-APOL	D-AMP	3	D-C30	A05	D-DIMS	NEGATIVE	APOL_AMP_3_C30_NEG	DMA of D. magna (2022)	DMA of D. magna
A06_Apolar_Blank_AMP_3_C30_LCMS_Neg_DIMS_rerun2.raw	A06_Apolar_Blank_AMP_3_C30_LCMS_Neg_DIMS_rerun2	BLANK			D-CULT	D-APOL	D-AMP	3	D-C30	A06	D-DIMS	NEGATIVE	APOL_AMP_3_C30_NEG	DMA of D. magna (2022)	DMA of D. magna
A06_Apolar_Daph_AMP_3_C30_LCMS_Neg_DIMS.raw	A06_Apolar_Daph_AMP_3_C30_LCMS_Neg_DIMS	DAPH	Daphnia magna	whole organism	D-CULT	D-APOL	D-AMP	3	D-C30	A06	D-DIMS	NEGATIVE	APOL_AMP_3_C30_NEG	DMA of D. magna (2022)	DMA of D. magna
A07_Apolar_Blank_AMP_3_C30_LCMS_Neg_DIMS.raw	A07_Apolar_Blank_AMP_3_C30_LCMS_Neg_DIMS	BLANK			D-CULT	D-APOL	D-AMP	3	D-C30	A07	D-DIMS	NEGATIVE	APOL_AMP_3_C30_NEG	DMA of D. magna (2022)	DMA of D. magna
A07_Apolar_Daph_AMP_3_C30_LCMS_Neg_DIMS.raw	A07_Apolar_Daph_AMP_3_C30_LCMS_Neg_DIMS	DAPH	Daphnia magna	whole organism	D-CULT	D-APOL	D-AMP	3	D-C30	A07	D-DIMS	NEGATIVE	APOL_AMP_3_C30_NEG	DMA of D. magna (2022)	DMA of D. magna
A08_Apolar_Blank_AMP_3_C30_LCMS_Neg_DIMS_rerun3.raw	A08_Apolar_Blank_AMP_3_C30_LCMS_Neg_DIMS_rerun3	BLANK			D-CULT	D-APOL	D-AMP	3	D-C30	A08	D-DIMS	NEGATIVE	APOL_AMP_3_C30_NEG	DMA of D. magna (2022)	DMA of D. magna
A08_Apolar_Daph_AMP_3_C30_LCMS_Neg_DIMS.raw	A08_Apolar_Daph_AMP_3_C30_LCMS_Neg_DIMS	DAPH	Daphnia magna	whole organism	D-CULT	D-APOL	D-AMP	3	D-C30	A08	D-DIMS	NEGATIVE	APOL_AMP_3_C30_NEG	DMA of D. magna (2022)	DMA of D. magna
A09_Apolar_Blank_AMP_3_C30_LCMS_Neg_DIMS.raw	A09_Apolar_Blank_AMP_3_C30_LCMS_Neg_DIMS	BLANK			D-CULT	D-APOL	D-AMP	3	D-C30	A09	D-DIMS	NEGATIVE	APOL_AMP_3_C30_NEG	DMA of D. magna (2022)	DMA of D. magna
A09_Apolar_Daph_AMP_3_C30_LCMS_Neg_DIMS_rerun3.raw	A09_Apolar_Daph_AMP_3_C30_LCMS_Neg_DIMS_rerun3	DAPH	Daphnia magna	whole organism	D-CULT	D-APOL	D-AMP	3	D-C30	A09	D-DIMS	NEGATIVE	APOL_AMP_3_C30_NEG	DMA of D. magna (2022)	DMA of D. magna
A10_Apolar_Blank_AMP_3_C30_LCMS_Neg_DIMS.raw	A10_Apolar_Blank_AMP_3_C30_LCMS_Neg_DIMS	BLANK			D-CULT	D-APOL	D-AMP	3	D-C30	A10	D-DIMS	NEGATIVE	APOL_AMP_3_C30_NEG	DMA of D. magna (2022)	DMA of D. magna
A10_Apolar_Daph_AMP_3_C30_LCMS_Neg_DIMS.raw	A10_Apolar_Daph_AMP_3_C30_LCMS_Neg_DIMS	DAPH	Daphnia magna	whole organism	D-CULT	D-APOL	D-AMP	3	D-C30	A10	D-DIMS	NEGATIVE	APOL_AMP_3_C30_NEG	DMA of D. magna (2022)	DMA of D. magna
A11_Apolar_Blank_AMP_3_C30_LCMS_Neg_DIMS_rerun2.raw	A11_Apolar_Blank_AMP_3_C30_LCMS_Neg_DIMS_rerun2	BLANK			D-CULT	D-APOL	D-AMP	3	D-C30	A11	D-DIMS	NEGATIVE	APOL_AMP_3_C30_NEG	DMA of D. magna (2022)	DMA of D. magna
A11_Apolar_Daph_AMP_3_C30_LCMS_Neg_DIMS.raw	A11_Apolar_Daph_AMP_3_C30_LCMS_Neg_DIMS	DAPH	Daphnia magna	whole organism	D-CULT	D-APOL	D-AMP	3	D-C30	A11	D-DIMS	NEGATIVE	APOL_AMP_3_C30_NEG	DMA of D. magna (2022)	DMA of D. magna
A12_Apolar_Blank_AMP_3_C30_LCMS_Neg_DIMS.raw	A12_Apolar_Blank_AMP_3_C30_LCMS_Neg_DIMS	BLANK			D-CULT	D-APOL	D-AMP	3	D-C30	A12	D-DIMS	NEGATIVE	APOL_AMP_3_C30_NEG	DMA of D. magna (2022)	DMA of D. magna
A12_Apolar_Daph_AMP_3_C30_LCMS_Neg_DIMS.raw	A12_Apolar_Daph_AMP_3_C30_LCMS_Neg_DIMS	DAPH	Daphnia magna	whole organism	D-CULT	D-APOL	D-AMP	3	D-C30	A12	D-DIMS	NEGATIVE	APOL_AMP_3_C30_NEG	DMA of D. magna (2022)	DMA of D. magna
B01_Apolar_Blank_AMP_3_C30_LCMS_Neg_DIMS_rerun.raw	B01_Apolar_Blank_AMP_3_C30_LCMS_Neg_DIMS_rerun	BLANK			D-CULT	D-APOL	D-AMP	3	D-C30	B01	D-DIMS	NEGATIVE	APOL_AMP_3_C30_NEG	DMA of D. magna (2022)	DMA of D. magna
B01_Apolar_Daph_AMP_3_C30_LCMS_Neg_DIMS_rerun.raw	B01_Apolar_Daph_AMP_3_C30_LCMS_Neg_DIMS_rerun	DAPH	Daphnia magna	whole organism	D-CULT	D-APOL	D-AMP	3	D-C30	B01	D-DIMS	NEGATIVE	APOL_AMP_3_C30_NEG	DMA of D. magna (2022)	DMA of D. magna
B02_Apolar_Blank_AMP_3_C30_LCMS_Neg_DIMS.raw	B02_Apolar_Blank_AMP_3_C30_LCMS_Neg_DIMS	BLANK			D-CULT	D-APOL	D-AMP	3	D-C30	B02	D-DIMS	NEGATIVE	APOL_AMP_3_C30_NEG	DMA of D. magna (2022)	DMA of D. magna
B02_Apolar_Daph_AMP_3_C30_LCMS_Neg_DIMS.raw	B02_Apolar_Daph_AMP_3_C30_LCMS_Neg_DIMS	DAPH	Daphnia magna	whole organism	D-CULT	D-APOL	D-AMP	3	D-C30	B02	D-DIMS	NEGATIVE	APOL_AMP_3_C30_NEG	DMA of D. magna (2022)	DMA of D. magna
B03_Apolar_Blank_AMP_3_C30_LCMS_Neg_DIMS_rerun.raw	B03_Apolar_Blank_AMP_3_C30_LCMS_Neg_DIMS_rerun	BLANK			D-CULT	D-APOL	D-AMP	3	D-C30	B03	D-DIMS	NEGATIVE	APOL_AMP_3_C30_NEG	DMA of D. magna (2022)	DMA of D. magna
B03_Apolar_Daph_AMP_3_C30_LCMS_Neg_DIMS.raw	B03_Apolar_Daph_AMP_3_C30_LCMS_Neg_DIMS	DAPH	Daphnia magna	whole organism	D-CULT	D-APOL	D-AMP	3	D-C30	B03	D-DIMS	NEGATIVE	APOL_AMP_3_C30_NEG	DMA of D. magna (2022)	DMA of D. magna
B04_Apolar_Blank_AMP_3_C30_LCMS_Neg_DIMS.raw	B04_Apolar_Blank_AMP_3_C30_LCMS_Neg_DIMS	BLANK			D-CULT	D-APOL	D-AMP	3	D-C30	B04	D-DIMS	NEGATIVE	APOL_AMP_3_C30_NEG	DMA of D. magna (2022)	DMA of D. magna
B04_Apolar_Daph_AMP_3_C30_LCMS_Neg_DIMS_rerun.raw	B04_Apolar_Daph_AMP_3_C30_LCMS_Neg_DIMS_rerun	DAPH	Daphnia magna	whole organism	D-CULT	D-APOL	D-AMP	3	D-C30	B04	D-DIMS	NEGATIVE	APOL_AMP_3_C30_NEG	DMA of D. magna (2022)	DMA of D. magna
B05_Apolar_Blank_AMP_3_C30_LCMS_Neg_DIMS_rerun.raw	B05_Apolar_Blank_AMP_3_C30_LCMS_Neg_DIMS_rerun	BLANK			D-CULT	D-APOL	D-AMP	3	D-C30	B05	D-DIMS	NEGATIVE	APOL_AMP_3_C30_NEG	DMA of D. magna (2022)	DMA of D. magna
B05_Apolar_Daph_AMP_3_C30_LCMS_Neg_DIMS_rerun.raw	B05_Apolar_Daph_AMP_3_C30_LCMS_Neg_DIMS_rerun	DAPH	Daphnia magna	whole organism	D-CULT	D-APOL	D-AMP	3	D-C30	B05	D-DIMS	NEGATIVE	APOL_AMP_3_C30_NEG	DMA of D. magna (2022)	DMA of D. magna
B06_Apolar_Blank_AMP_3_C30_LCMS_Neg_DIMS.raw	B06_Apolar_Blank_AMP_3_C30_LCMS_Neg_DIMS	BLANK			D-CULT	D-APOL	D-AMP	3	D-C30	B06	D-DIMS	NEGATIVE	APOL_AMP_3_C30_NEG	DMA of D. magna (2022)	DMA of D. magna
B06_Apolar_Daph_AMP_3_C30_LCMS_Neg_DIMS.raw	B06_Apolar_Daph_AMP_3_C30_LCMS_Neg_DIMS	DAPH	Daphnia magna	whole organism	D-CULT	D-APOL	D-AMP	3	D-C30	B06	D-DIMS	NEGATIVE	APOL_AMP_3_C30_NEG	DMA of D. magna (2022)	DMA of D. magna
B07_Apolar_Blank_AMP_3_C30_LCMS_Neg_DIMS.raw	B07_Apolar_Blank_AMP_3_C30_LCMS_Neg_DIMS	BLANK			D-CULT	D-APOL	D-AMP	3	D-C30	B07	D-DIMS	NEGATIVE	APOL_AMP_3_C30_NEG	DMA of D. magna (2022)	DMA of D. magna
B07_Apolar_Daph_AMP_3_C30_LCMS_Neg_DIMS.raw	B07_Apolar_Daph_AMP_3_C30_LCMS_Neg_DIMS	DAPH	Daphnia magna	whole organism	D-CULT	D-APOL	D-AMP	3	D-C30	B07	D-DIMS	NEGATIVE	APOL_AMP_3_C30_NEG	DMA of D. magna (2022)	DMA of D. magna
B08_Apolar_Blank_AMP_3_C30_LCMS_Neg_DIMS_rerun3.raw	B08_Apolar_Blank_AMP_3_C30_LCMS_Neg_DIMS_rerun3	BLANK			D-CULT	D-APOL	D-AMP	3	D-C30	B08	D-DIMS	NEGATIVE	APOL_AMP_3_C30_NEG	DMA of D. magna (2022)	DMA of D. magna
B08_Apolar_Daph_AMP_3_C30_LCMS_Neg_DIMS.raw	B08_Apolar_Daph_AMP_3_C30_LCMS_Neg_DIMS	DAPH	Daphnia magna	whole organism	D-CULT	D-APOL	D-AMP	3	D-C30	B08	D-DIMS	NEGATIVE	APOL_AMP_3_C30_NEG	DMA of D. magna (2022)	DMA of D. magna
B09_Apolar_Blank_AMP_3_C30_LCMS_Neg_DIMS.raw	B09_Apolar_Blank_AMP_3_C30_LCMS_Neg_DIMS	BLANK			D-CULT	D-APOL	D-AMP	3	D-C30	B09	D-DIMS	NEGATIVE	APOL_AMP_3_C30_NEG	DMA of D. magna (2022)	DMA of D. magna
B09_Apolar_Daph_AMP_3_C30_LCMS_Neg_DIMS.raw	B09_Apolar_Daph_AMP_3_C30_LCMS_Neg_DIMS	DAPH	Daphnia magna	whole organism	D-CULT	D-APOL	D-AMP	3	D-C30	B09	D-DIMS	NEGATIVE	APOL_AMP_3_C30_NEG	DMA of D. magna (2022)	DMA of D. magna
B10_Apolar_Blank_AMP_3_C30_LCMS_Neg_DIMS.raw	B10_Apolar_Blank_AMP_3_C30_LCMS_Neg_DIMS	BLANK			D-CULT	D-APOL	D-AMP	3	D-C30	B10	D-DIMS	NEGATIVE	APOL_AMP_3_C30_NEG	DMA of D. magna (2022)	DMA of D. magna
B10_Apolar_Daph_AMP_3_C30_LCMS_Neg_DIMS.raw	B10_Apolar_Daph_AMP_3_C30_LCMS_Neg_DIMS	DAPH	Daphnia magna	whole organism	D-CULT	D-APOL	D-AMP	3	D-C30	B10	D-DIMS	NEGATIVE	APOL_AMP_3_C30_NEG	DMA of D. magna (2022)	DMA of D. magna
B11_Apolar_Blank_AMP_3_C30_LCMS_Neg_DIMS_rerun.raw	B11_Apolar_Blank_AMP_3_C30_LCMS_Neg_DIMS_rerun	BLANK			D-CULT	D-APOL	D-AMP	3	D-C30	B11	D-DIMS	NEGATIVE	APOL_AMP_3_C30_NEG	DMA of D. magna (2022)	DMA of D. magna
B11_Apolar_Daph_AMP_3_C30_LCMS_Neg_DIMS_rerun2.raw	B11_Apolar_Daph_AMP_3_C30_LCMS_Neg_DIMS_rerun2	DAPH	Daphnia magna	whole organism	D-CULT	D-APOL	D-AMP	3	D-C30	B11	D-DIMS	NEGATIVE	APOL_AMP_3_C30_NEG	DMA of D. magna (2022)	DMA of D. magna
B12_Apolar_Blank_AMP_3_C30_LCMS_Neg_DIMS.raw	B12_Apolar_Blank_AMP_3_C30_LCMS_Neg_DIMS	BLANK			D-CULT	D-APOL	D-AMP	3	D-C30	B12	D-DIMS	NEGATIVE	APOL_AMP_3_C30_NEG	DMA of D. magna (2022)	DMA of D. magna
B12_Apolar_Daph_AMP_3_C30_LCMS_Neg_DIMS_rerun2.raw	B12_Apolar_Daph_AMP_3_C30_LCMS_Neg_DIMS_rerun2	DAPH	Daphnia magna	whole organism	D-CULT	D-APOL	D-AMP	3	D-C30	B12	D-DIMS	NEGATIVE	APOL_AMP_3_C30_NEG	DMA of D. magna (2022)	DMA of D. magna
C01_Apolar_Blank_AMP_3_C30_LCMS_Neg_DIMS.raw	C01_Apolar_Blank_AMP_3_C30_LCMS_Neg_DIMS	BLANK			D-CULT	D-APOL	D-AMP	3	D-C30	C01	D-DIMS	NEGATIVE	APOL_AMP_3_C30_NEG	DMA of D. magna (2022)	DMA of D. magna
C01_Apolar_Daph_AMP_3_C30_LCMS_Neg_DIMS_rerun2.raw	C01_Apolar_Daph_AMP_3_C30_LCMS_Neg_DIMS_rerun2	DAPH	Daphnia magna	whole organism	D-CULT	D-APOL	D-AMP	3	D-C30	C01	D-DIMS	NEGATIVE	APOL_AMP_3_C30_NEG	DMA of D. magna (2022)	DMA of D. magna
C02_Apolar_Blank_AMP_3_C30_LCMS_Neg_DIMS.raw	C02_Apolar_Blank_AMP_3_C30_LCMS_Neg_DIMS	BLANK			D-CULT	D-APOL	D-AMP	3	D-C30	C02	D-DIMS	NEGATIVE	APOL_AMP_3_C30_NEG	DMA of D. magna (2022)	DMA of D. magna
C02_Apolar_Daph_AMP_3_C30_LCMS_Neg_DIMS.raw	C02_Apolar_Daph_AMP_3_C30_LCMS_Neg_DIMS	DAPH	Daphnia magna	whole organism	D-CULT	D-APOL	D-AMP	3	D-C30	C02	D-DIMS	NEGATIVE	APOL_AMP_3_C30_NEG	DMA of D. magna (2022)	DMA of D. magna
C03_Apolar_Blank_AMP_3_C30_LCMS_Neg_DIMS_rerun3.raw	C03_Apolar_Blank_AMP_3_C30_LCMS_Neg_DIMS_rerun3	BLANK			D-CULT	D-APOL	D-AMP	3	D-C30	C03	D-DIMS	NEGATIVE	APOL_AMP_3_C30_NEG	DMA of D. magna (2022)	DMA of D. magna
C03_Apolar_Daph_AMP_3_C30_LCMS_Neg_DIMS.raw	C03_Apolar_Daph_AMP_3_C30_LCMS_Neg_DIMS	DAPH	Daphnia magna	whole organism	D-CULT	D-APOL	D-AMP	3	D-C30	C03	D-DIMS	NEGATIVE	APOL_AMP_3_C30_NEG	DMA of D. magna (2022)	DMA of D. magna
C04_Apolar_Blank_AMP_3_C30_LCMS_Neg_DIMS.raw	C04_Apolar_Blank_AMP_3_C30_LCMS_Neg_DIMS	BLANK			D-CULT	D-APOL	D-AMP	3	D-C30	C04	D-DIMS	NEGATIVE	APOL_AMP_3_C30_NEG	DMA of D. magna (2022)	DMA of D. magna
C04_Apolar_Daph_AMP_3_C30_LCMS_Neg_DIMS.raw	C04_Apolar_Daph_AMP_3_C30_LCMS_Neg_DIMS	DAPH	Daphnia magna	whole organism	D-CULT	D-APOL	D-AMP	3	D-C30	C04	D-DIMS	NEGATIVE	APOL_AMP_3_C30_NEG	DMA of D. magna (2022)	DMA of D. magna
C05_Apolar_Blank_AMP_3_C30_LCMS_Neg_DIMS.raw	C05_Apolar_Blank_AMP_3_C30_LCMS_Neg_DIMS	BLANK			D-CULT	D-APOL	D-AMP	3	D-C30	C05	D-DIMS	NEGATIVE	APOL_AMP_3_C30_NEG	DMA of D. magna (2022)	DMA of D. magna
C05_Apolar_Daph_AMP_3_C30_LCMS_Neg_DIMS.raw	C05_Apolar_Daph_AMP_3_C30_LCMS_Neg_DIMS	DAPH	Daphnia magna	whole organism	D-CULT	D-APOL	D-AMP	3	D-C30	C05	D-DIMS	NEGATIVE	APOL_AMP_3_C30_NEG	DMA of D. magna (2022)	DMA of D. magna
C06_Apolar_Blank_AMP_3_C30_LCMS_Neg_DIMS_rerun.raw	C06_Apolar_Blank_AMP_3_C30_LCMS_Neg_DIMS_rerun	BLANK			D-CULT	D-APOL	D-AMP	3	D-C30	C06	D-DIMS	NEGATIVE	APOL_AMP_3_C30_NEG	DMA of D. magna (2022)	DMA of D. magna
C06_Apolar_Daph_AMP_3_C30_LCMS_Neg_DIMS.raw	C06_Apolar_Daph_AMP_3_C30_LCMS_Neg_DIMS	DAPH	Daphnia magna	whole organism	D-CULT	D-APOL	D-AMP	3	D-C30	C06	D-DIMS	NEGATIVE	APOL_AMP_3_C30_NEG	DMA of D. magna (2022)	DMA of D. magna
C07_Apolar_Blank_AMP_3_C30_LCMS_Neg_DIMS.raw	C07_Apolar_Blank_AMP_3_C30_LCMS_Neg_DIMS	BLANK			D-CULT	D-APOL	D-AMP	3	D-C30	C07	D-DIMS	NEGATIVE	APOL_AMP_3_C30_NEG	DMA of D. magna (2022)	DMA of D. magna
C07_Apolar_Daph_AMP_3_C30_LCMS_Neg_DIMS.raw	C07_Apolar_Daph_AMP_3_C30_LCMS_Neg_DIMS	DAPH	Daphnia magna	whole organism	D-CULT	D-APOL	D-AMP	3	D-C30	C07	D-DIMS	NEGATIVE	APOL_AMP_3_C30_NEG	DMA of D. magna (2022)	DMA of D. magna
C08_Apolar_Blank_AMP_3_C30_LCMS_Neg_DIMS.raw	C08_Apolar_Blank_AMP_3_C30_LCMS_Neg_DIMS	BLANK			D-CULT	D-APOL	D-AMP	3	D-C30	C08	D-DIMS	NEGATIVE	APOL_AMP_3_C30_NEG	DMA of D. magna (2022)	DMA of D. magna
C08_Apolar_Daph_AMP_3_C30_LCMS_Neg_DIMS.raw	C08_Apolar_Daph_AMP_3_C30_LCMS_Neg_DIMS	DAPH	Daphnia magna	whole organism	D-CULT	D-APOL	D-AMP	3	D-C30	C08	D-DIMS	NEGATIVE	APOL_AMP_3_C30_NEG	DMA of D. magna (2022)	DMA of D. magna
C09_Apolar_Blank_AMP_3_C30_LCMS_Neg_DIMS.raw	C09_Apolar_Blank_AMP_3_C30_LCMS_Neg_DIMS	BLANK			D-CULT	D-APOL	D-AMP	3	D-C30	C09	D-DIMS	NEGATIVE	APOL_AMP_3_C30_NEG	DMA of D. magna (2022)	DMA of D. magna
C09_Apolar_Daph_AMP_3_C30_LCMS_Neg_DIMS.raw	C09_Apolar_Daph_AMP_3_C30_LCMS_Neg_DIMS	DAPH	Daphnia magna	whole organism	D-CULT	D-APOL	D-AMP	3	D-C30	C09	D-DIMS	NEGATIVE	APOL_AMP_3_C30_NEG	DMA of D. magna (2022)	DMA of D. magna
C10_Apolar_Blank_AMP_3_C30_LCMS_Neg_DIMS.raw	C10_Apolar_Blank_AMP_3_C30_LCMS_Neg_DIMS	BLANK			D-CULT	D-APOL	D-AMP	3	D-C30	C10	D-DIMS	NEGATIVE	APOL_AMP_3_C30_NEG	DMA of D. magna (2022)	DMA of D. magna
C10_Apolar_Daph_AMP_3_C30_LCMS_Neg_DIMS_rerun3.raw	C10_Apolar_Daph_AMP_3_C30_LCMS_Neg_DIMS_rerun3	DAPH	Daphnia magna	whole organism	D-CULT	D-APOL	D-AMP	3	D-C30	C10	D-DIMS	NEGATIVE	APOL_AMP_3_C30_NEG	DMA of D. magna (2022)	DMA of D. magna
C11_Apolar_Blank_AMP_3_C30_LCMS_Neg_DIMS_rerun.raw	C11_Apolar_Blank_AMP_3_C30_LCMS_Neg_DIMS_rerun	BLANK			D-CULT	D-APOL	D-AMP	3	D-C30	C11	D-DIMS	NEGATIVE	APOL_AMP_3_C30_NEG	DMA of D. magna (2022)	DMA of D. magna
C11_Apolar_Daph_AMP_3_C30_LCMS_Neg_DIMS.raw	C11_Apolar_Daph_AMP_3_C30_LCMS_Neg_DIMS	DAPH	Daphnia magna	whole organism	D-CULT	D-APOL	D-AMP	3	D-C30	C11	D-DIMS	NEGATIVE	APOL_AMP_3_C30_NEG	DMA of D. magna (2022)	DMA of D. magna
C12_Apolar_Blank_AMP_3_C30_LCMS_Neg_DIMS.raw	C12_Apolar_Blank_AMP_3_C30_LCMS_Neg_DIMS	BLANK			D-CULT	D-APOL	D-AMP	3	D-C30	C12	D-DIMS	NEGATIVE	APOL_AMP_3_C30_NEG	DMA of D. magna (2022)	DMA of D. magna
C12_Apolar_Daph_AMP_3_C30_LCMS_Neg_DIMS.raw	C12_Apolar_Daph_AMP_3_C30_LCMS_Neg_DIMS	DAPH	Daphnia magna	whole organism	D-CULT	D-APOL	D-AMP	3	D-C30	C12	D-DIMS	NEGATIVE	APOL_AMP_3_C30_NEG	DMA of D. magna (2022)	DMA of D. magna
D03_Apolar_Blank_AMP_3_C30_LCMS_Neg_DIMS_rerun.raw	D03_Apolar_Blank_AMP_3_C30_LCMS_Neg_DIMS_rerun	BLANK			D-CULT	D-APOL	D-AMP	3	D-C30	D03	D-DIMS	NEGATIVE	APOL_AMP_3_C30_NEG	DMA of D. magna (2022)	DMA of D. magna
D03_Apolar_Daph_AMP_3_C30_LCMS_Neg_DIMS.raw	D03_Apolar_Daph_AMP_3_C30_LCMS_Neg_DIMS	DAPH	Daphnia magna	whole organism	D-CULT	D-APOL	D-AMP	3	D-C30	D03	D-DIMS	NEGATIVE	APOL_AMP_3_C30_NEG	DMA of D. magna (2022)	DMA of D. magna
D04_Apolar_Blank_AMP_3_C30_LCMS_Neg_DIMS.raw	D04_Apolar_Blank_AMP_3_C30_LCMS_Neg_DIMS	BLANK			D-CULT	D-APOL	D-AMP	3	D-C30	D04	D-DIMS	NEGATIVE	APOL_AMP_3_C30_NEG	DMA of D. magna (2022)	DMA of D. magna
D04_Apolar_Daph_AMP_3_C30_LCMS_Neg_DIMS_rerun2.raw	D04_Apolar_Daph_AMP_3_C30_LCMS_Neg_DIMS_rerun2	DAPH	Daphnia magna	whole organism	D-CULT	D-APOL	D-AMP	3	D-C30	D04	D-DIMS	NEGATIVE	APOL_AMP_3_C30_NEG	DMA of D. magna (2022)	DMA of D. magna
D05_Apolar_Blank_AMP_3_C30_LCMS_Neg_DIMS_rerun.raw	D05_Apolar_Blank_AMP_3_C30_LCMS_Neg_DIMS_rerun	BLANK			D-CULT	D-APOL	D-AMP	3	D-C30	D05	D-DIMS	NEGATIVE	APOL_AMP_3_C30_NEG	DMA of D. magna (2022)	DMA of D. magna
D05_Apolar_Daph_AMP_3_C30_LCMS_Neg_DIMS_rerun.raw	D05_Apolar_Daph_AMP_3_C30_LCMS_Neg_DIMS_rerun	DAPH	Daphnia magna	whole organism	D-CULT	D-APOL	D-AMP	3	D-C30	D05	D-DIMS	NEGATIVE	APOL_AMP_3_C30_NEG	DMA of D. magna (2022)	DMA of D. magna
D06_Apolar_Blank_AMP_3_C30_LCMS_Neg_DIMS_rerun.raw	D06_Apolar_Blank_AMP_3_C30_LCMS_Neg_DIMS_rerun	BLANK			D-CULT	D-APOL	D-AMP	3	D-C30	D06	D-DIMS	NEGATIVE	APOL_AMP_3_C30_NEG	DMA of D. magna (2022)	DMA of D. magna
D06_Apolar_Daph_AMP_3_C30_LCMS_Neg_DIMS.raw	D06_Apolar_Daph_AMP_3_C30_LCMS_Neg_DIMS	DAPH	Daphnia magna	whole organism	D-CULT	D-APOL	D-AMP	3	D-C30	D06	D-DIMS	NEGATIVE	APOL_AMP_3_C30_NEG	DMA of D. magna (2022)	DMA of D. magna
D07_Apolar_Blank_AMP_3_C30_LCMS_Neg_DIMS_rerun3.raw	D07_Apolar_Blank_AMP_3_C30_LCMS_Neg_DIMS_rerun3	BLANK			D-CULT	D-APOL	D-AMP	3	D-C30	D07	D-DIMS	NEGATIVE	APOL_AMP_3_C30_NEG	DMA of D. magna (2022)	DMA of D. magna
D07_Apolar_Daph_AMP_3_C30_LCMS_Neg_DIMS_rerun.raw	D07_Apolar_Daph_AMP_3_C30_LCMS_Neg_DIMS_rerun	DAPH	Daphnia magna	whole organism	D-CULT	D-APOL	D-AMP	3	D-C30	D07	D-DIMS	NEGATIVE	APOL_AMP_3_C30_NEG	DMA of D. magna (2022)	DMA of D. magna
D08_Apolar_Blank_AMP_3_C30_LCMS_Neg_DIMS.raw	D08_Apolar_Blank_AMP_3_C30_LCMS_Neg_DIMS	BLANK			D-CULT	D-APOL	D-AMP	3	D-C30	D08	D-DIMS	NEGATIVE	APOL_AMP_3_C30_NEG	DMA of D. magna (2022)	DMA of D. magna
D08_Apolar_Daph_AMP_3_C30_LCMS_Neg_DIMS_rerun.raw	D08_Apolar_Daph_AMP_3_C30_LCMS_Neg_DIMS_rerun	DAPH	Daphnia magna	whole organism	D-CULT	D-APOL	D-AMP	3	D-C30	D08	D-DIMS	NEGATIVE	APOL_AMP_3_C30_NEG	DMA of D. magna (2022)	DMA of D. magna
D09_Apolar_Blank_AMP_3_C30_LCMS_Neg_DIMS.raw	D09_Apolar_Blank_AMP_3_C30_LCMS_Neg_DIMS	BLANK			D-CULT	D-APOL	D-AMP	3	D-C30	D09	D-DIMS	NEGATIVE	APOL_AMP_3_C30_NEG	DMA of D. magna (2022)	DMA of D. magna
D09_Apolar_Daph_AMP_3_C30_LCMS_Neg_DIMS.raw	D09_Apolar_Daph_AMP_3_C30_LCMS_Neg_DIMS	DAPH	Daphnia magna	whole organism	D-CULT	D-APOL	D-AMP	3	D-C30	D09	D-DIMS	NEGATIVE	APOL_AMP_3_C30_NEG	DMA of D. magna (2022)	DMA of D. magna
D10_Apolar_Blank_AMP_3_C30_LCMS_Neg_DIMS_rerun3.raw	D10_Apolar_Blank_AMP_3_C30_LCMS_Neg_DIMS_rerun3	BLANK			D-CULT	D-APOL	D-AMP	3	D-C30	D10	D-DIMS	NEGATIVE	APOL_AMP_3_C30_NEG	DMA of D. magna (2022)	DMA of D. magna
D10_Apolar_Daph_AMP_3_C30_LCMS_Neg_DIMS_rerun2.raw	D10_Apolar_Daph_AMP_3_C30_LCMS_Neg_DIMS_rerun2	DAPH	Daphnia magna	whole organism	D-CULT	D-APOL	D-AMP	3	D-C30	D10	D-DIMS	NEGATIVE	APOL_AMP_3_C30_NEG	DMA of D. magna (2022)	DMA of D. magna
D11_Apolar_Blank_AMP_3_C30_LCMS_Neg_DIMS.raw	D11_Apolar_Blank_AMP_3_C30_LCMS_Neg_DIMS	BLANK			D-CULT	D-APOL	D-AMP	3	D-C30	D11	D-DIMS	NEGATIVE	APOL_AMP_3_C30_NEG	DMA of D. magna (2022)	DMA of D. magna
D11_Apolar_Daph_AMP_3_C30_LCMS_Neg_DIMS.raw	D11_Apolar_Daph_AMP_3_C30_LCMS_Neg_DIMS	DAPH	Daphnia magna	whole organism	D-CULT	D-APOL	D-AMP	3	D-C30	D11	D-DIMS	NEGATIVE	APOL_AMP_3_C30_NEG	DMA of D. magna (2022)	DMA of D. magna
D12_Apolar_Blank_AMP_3_C30_LCMS_Neg_DIMS.raw	D12_Apolar_Blank_AMP_3_C30_LCMS_Neg_DIMS	BLANK			D-CULT	D-APOL	D-AMP	3	D-C30	D12	D-DIMS	NEGATIVE	APOL_AMP_3_C30_NEG	DMA of D. magna (2022)	DMA of D. magna
D12_Apolar_Daph_AMP_3_C30_LCMS_Neg_DIMS_rerun.raw	D12_Apolar_Daph_AMP_3_C30_LCMS_Neg_DIMS_rerun	DAPH	Daphnia magna	whole organism	D-CULT	D-APOL	D-AMP	3	D-C30	D12	D-DIMS	NEGATIVE	APOL_AMP_3_C30_NEG	DMA of D. magna (2022)	DMA of D. magna
A01_Apolar_Daph_AMP_3_C30_LCMS_Neg_DIMSn.raw	A01_Apolar_Daph_AMP_3_C30_LCMS_Neg_DIMSn	DAPH	Daphnia magna	whole organism	D-CULT	D-APOL	D-AMP	3	D-C30	A01	D-DIMSn	NEGATIVE	APOL_AMP_3_C30_NEG	DMA of D. magna (2022)	DMA of D. magna
A01_Apolar_Daph_AMP_3_C30_LCMS_Neg_DIMSn_181024140628.raw	A01_Apolar_Daph_AMP_3_C30_LCMS_Neg_DIMSn_181024140628	DAPH	Daphnia magna	whole organism	D-CULT	D-APOL	D-AMP	3	D-C30	A01	D-DIMSn	NEGATIVE	APOL_AMP_3_C30_NEG	DMA of D. magna (2022)	DMA of D. magna
A02_Apolar_Daph_AMP_3_C30_LCMS_Neg_DIMSn.raw	A02_Apolar_Daph_AMP_3_C30_LCMS_Neg_DIMSn	DAPH	Daphnia magna	whole organism	D-CULT	D-APOL	D-AMP	3	D-C30	A02	D-DIMSn	NEGATIVE	APOL_AMP_3_C30_NEG	DMA of D. magna (2022)	DMA of D. magna
A03_Apolar_Daph_AMP_3_C30_LCMS_Neg_DIMSn.raw	A03_Apolar_Daph_AMP_3_C30_LCMS_Neg_DIMSn	DAPH	Daphnia magna	whole organism	D-CULT	D-APOL	D-AMP	3	D-C30	A03	D-DIMSn	NEGATIVE	APOL_AMP_3_C30_NEG	DMA of D. magna (2022)	DMA of D. magna
A04_Apolar_Daph_AMP_3_C30_LCMS_Neg_DIMSn.raw	A04_Apolar_Daph_AMP_3_C30_LCMS_Neg_DIMSn	DAPH	Daphnia magna	whole organism	D-CULT	D-APOL	D-AMP	3	D-C30	A04	D-DIMSn	NEGATIVE	APOL_AMP_3_C30_NEG	DMA of D. magna (2022)	DMA of D. magna
A05_Apolar_Daph_AMP_3_C30_LCMS_Neg_DIMSn.raw	A05_Apolar_Daph_AMP_3_C30_LCMS_Neg_DIMSn	DAPH	Daphnia magna	whole organism	D-CULT	D-APOL	D-AMP	3	D-C30	A05	D-DIMSn	NEGATIVE	APOL_AMP_3_C30_NEG	DMA of D. magna (2022)	DMA of D. magna
A06_Apolar_Daph_AMP_3_C30_LCMS_Neg_DIMSn.raw	A06_Apolar_Daph_AMP_3_C30_LCMS_Neg_DIMSn	DAPH	Daphnia magna	whole organism	D-CULT	D-APOL	D-AMP	3	D-C30	A06	D-DIMSn	NEGATIVE	APOL_AMP_3_C30_NEG	DMA of D. magna (2022)	DMA of D. magna
A07_Apolar_Daph_AMP_3_C30_LCMS_Neg_DIMSn.raw	A07_Apolar_Daph_AMP_3_C30_LCMS_Neg_DIMSn	DAPH	Daphnia magna	whole organism	D-CULT	D-APOL	D-AMP	3	D-C30	A07	D-DIMSn	NEGATIVE	APOL_AMP_3_C30_NEG	DMA of D. magna (2022)	DMA of D. magna
A08_Apolar_Daph_AMP_3_C30_LCMS_Neg_DIMSn.raw	A08_Apolar_Daph_AMP_3_C30_LCMS_Neg_DIMSn	DAPH	Daphnia magna	whole organism	D-CULT	D-APOL	D-AMP	3	D-C30	A08	D-DIMSn	NEGATIVE	APOL_AMP_3_C30_NEG	DMA of D. magna (2022)	DMA of D. magna
A09_Apolar_Daph_AMP_3_C30_LCMS_Neg_DIMSn.raw	A09_Apolar_Daph_AMP_3_C30_LCMS_Neg_DIMSn	DAPH	Daphnia magna	whole organism	D-CULT	D-APOL	D-AMP	3	D-C30	A09	D-DIMSn	NEGATIVE	APOL_AMP_3_C30_NEG	DMA of D. magna (2022)	DMA of D. magna
A10_Apolar_Daph_AMP_3_C30_LCMS_Neg_DIMSn.raw	A10_Apolar_Daph_AMP_3_C30_LCMS_Neg_DIMSn	DAPH	Daphnia magna	whole organism	D-CULT	D-APOL	D-AMP	3	D-C30	A10	D-DIMSn	NEGATIVE	APOL_AMP_3_C30_NEG	DMA of D. magna (2022)	DMA of D. magna
A11_Apolar_Daph_AMP_3_C30_LCMS_Neg_DIMSn.raw	A11_Apolar_Daph_AMP_3_C30_LCMS_Neg_DIMSn	DAPH	Daphnia magna	whole organism	D-CULT	D-APOL	D-AMP	3	D-C30	A11	D-DIMSn	NEGATIVE	APOL_AMP_3_C30_NEG	DMA of D. magna (2022)	DMA of D. magna
A12_Apolar_Daph_AMP_3_C30_LCMS_Neg_DIMSn.raw	A12_Apolar_Daph_AMP_3_C30_LCMS_Neg_DIMSn	DAPH	Daphnia magna	whole organism	D-CULT	D-APOL	D-AMP	3	D-C30	A12	D-DIMSn	NEGATIVE	APOL_AMP_3_C30_NEG	DMA of D. magna (2022)	DMA of D. magna
B01_Apolar_Daph_AMP_3_C30_LCMS_Neg_DIMSn.raw	B01_Apolar_Daph_AMP_3_C30_LCMS_Neg_DIMSn	DAPH	Daphnia magna	whole organism	D-CULT	D-APOL	D-AMP	3	D-C30	B01	D-DIMSn	NEGATIVE	APOL_AMP_3_C30_NEG	DMA of D. magna (2022)	DMA of D. magna
B02_Apolar_Daph_AMP_3_C30_LCMS_Neg_DIMSn.raw	B02_Apolar_Daph_AMP_3_C30_LCMS_Neg_DIMSn	DAPH	Daphnia magna	whole organism	D-CULT	D-APOL	D-AMP	3	D-C30	B02	D-DIMSn	NEGATIVE	APOL_AMP_3_C30_NEG	DMA of D. magna (2022)	DMA of D. magna
B03_Apolar_Daph_AMP_3_C30_LCMS_Neg_DIMSn.raw	B03_Apolar_Daph_AMP_3_C30_LCMS_Neg_DIMSn	DAPH	Daphnia magna	whole organism	D-CULT	D-APOL	D-AMP	3	D-C30	B03	D-DIMSn	NEGATIVE	APOL_AMP_3_C30_NEG	DMA of D. magna (2022)	DMA of D. magna
B04_Apolar_Daph_AMP_3_C30_LCMS_Neg_DIMSn.raw	B04_Apolar_Daph_AMP_3_C30_LCMS_Neg_DIMSn	DAPH	Daphnia magna	whole organism	D-CULT	D-APOL	D-AMP	3	D-C30	B04	D-DIMSn	NEGATIVE	APOL_AMP_3_C30_NEG	DMA of D. magna (2022)	DMA of D. magna
B05_Apolar_Daph_AMP_3_C30_LCMS_Neg_DIMSn.raw	B05_Apolar_Daph_AMP_3_C30_LCMS_Neg_DIMSn	DAPH	Daphnia magna	whole organism	D-CULT	D-APOL	D-AMP	3	D-C30	B05	D-DIMSn	NEGATIVE	APOL_AMP_3_C30_NEG	DMA of D. magna (2022)	DMA of D. magna
B06_Apolar_Daph_AMP_3_C30_LCMS_Neg_DIMSn.raw	B06_Apolar_Daph_AMP_3_C30_LCMS_Neg_DIMSn	DAPH	Daphnia magna	whole organism	D-CULT	D-APOL	D-AMP	3	D-C30	B06	D-DIMSn	NEGATIVE	APOL_AMP_3_C30_NEG	DMA of D. magna (2022)	DMA of D. magna
B07_Apolar_Daph_AMP_3_C30_LCMS_Neg_DIMSn.raw	B07_Apolar_Daph_AMP_3_C30_LCMS_Neg_DIMSn	DAPH	Daphnia magna	whole organism	D-CULT	D-APOL	D-AMP	3	D-C30	B07	D-DIMSn	NEGATIVE	APOL_AMP_3_C30_NEG	DMA of D. magna (2022)	DMA of D. magna
B08_Apolar_Daph_AMP_3_C30_LCMS_Neg_DIMSn.raw	B08_Apolar_Daph_AMP_3_C30_LCMS_Neg_DIMSn	DAPH	Daphnia magna	whole organism	D-CULT	D-APOL	D-AMP	3	D-C30	B08	D-DIMSn	NEGATIVE	APOL_AMP_3_C30_NEG	DMA of D. magna (2022)	DMA of D. magna
B09_Apolar_Daph_AMP_3_C30_LCMS_Neg_DIMSn.raw	B09_Apolar_Daph_AMP_3_C30_LCMS_Neg_DIMSn	DAPH	Daphnia magna	whole organism	D-CULT	D-APOL	D-AMP	3	D-C30	B09	D-DIMSn	NEGATIVE	APOL_AMP_3_C30_NEG	DMA of D. magna (2022)	DMA of D. magna
B10_Apolar_Daph_AMP_3_C30_LCMS_Neg_DIMSn.raw	B10_Apolar_Daph_AMP_3_C30_LCMS_Neg_DIMSn	DAPH	Daphnia magna	whole organism	D-CULT	D-APOL	D-AMP	3	D-C30	B10	D-DIMSn	NEGATIVE	APOL_AMP_3_C30_NEG	DMA of D. magna (2022)	DMA of D. magna
B11_Apolar_Daph_AMP_3_C30_LCMS_Neg_DIMSn.raw	B11_Apolar_Daph_AMP_3_C30_LCMS_Neg_DIMSn	DAPH	Daphnia magna	whole organism	D-CULT	D-APOL	D-AMP	3	D-C30	B11	D-DIMSn	NEGATIVE	APOL_AMP_3_C30_NEG	DMA of D. magna (2022)	DMA of D. magna
B12_Apolar_Daph_AMP_3_C30_LCMS_Neg_DIMSn.raw	B12_Apolar_Daph_AMP_3_C30_LCMS_Neg_DIMSn	DAPH	Daphnia magna	whole organism	D-CULT	D-APOL	D-AMP	3	D-C30	B12	D-DIMSn	NEGATIVE	APOL_AMP_3_C30_NEG	DMA of D. magna (2022)	DMA of D. magna
C01_Apolar_Daph_AMP_3_C30_LCMS_Neg_DIMSn.raw	C01_Apolar_Daph_AMP_3_C30_LCMS_Neg_DIMSn	DAPH	Daphnia magna	whole organism	D-CULT	D-APOL	D-AMP	3	D-C30	C01	D-DIMSn	NEGATIVE	APOL_AMP_3_C30_NEG	DMA of D. magna (2022)	DMA of D. magna
C02_Apolar_Daph_AMP_3_C30_LCMS_Neg_DIMSn.raw	C02_Apolar_Daph_AMP_3_C30_LCMS_Neg_DIMSn	DAPH	Daphnia magna	whole organism	D-CULT	D-APOL	D-AMP	3	D-C30	C02	D-DIMSn	NEGATIVE	APOL_AMP_3_C30_NEG	DMA of D. magna (2022)	DMA of D. magna
C03_Apolar_Daph_AMP_3_C30_LCMS_Neg_DIMSn.raw	C03_Apolar_Daph_AMP_3_C30_LCMS_Neg_DIMSn	DAPH	Daphnia magna	whole organism	D-CULT	D-APOL	D-AMP	3	D-C30	C03	D-DIMSn	NEGATIVE	APOL_AMP_3_C30_NEG	DMA of D. magna (2022)	DMA of D. magna
C04_Apolar_Daph_AMP_3_C30_LCMS_Neg_DIMSn.raw	C04_Apolar_Daph_AMP_3_C30_LCMS_Neg_DIMSn	DAPH	Daphnia magna	whole organism	D-CULT	D-APOL	D-AMP	3	D-C30	C04	D-DIMSn	NEGATIVE	APOL_AMP_3_C30_NEG	DMA of D. magna (2022)	DMA of D. magna
C05_Apolar_Daph_AMP_3_C30_LCMS_Neg_DIMSn.raw	C05_Apolar_Daph_AMP_3_C30_LCMS_Neg_DIMSn	DAPH	Daphnia magna	whole organism	D-CULT	D-APOL	D-AMP	3	D-C30	C05	D-DIMSn	NEGATIVE	APOL_AMP_3_C30_NEG	DMA of D. magna (2022)	DMA of D. magna
C06_Apolar_Daph_AMP_3_C30_LCMS_Neg_DIMSn.raw	C06_Apolar_Daph_AMP_3_C30_LCMS_Neg_DIMSn	DAPH	Daphnia magna	whole organism	D-CULT	D-APOL	D-AMP	3	D-C30	C06	D-DIMSn	NEGATIVE	APOL_AMP_3_C30_NEG	DMA of D. magna (2022)	DMA of D. magna
C07_Apolar_Daph_AMP_3_C30_LCMS_Neg_DIMSn.raw	C07_Apolar_Daph_AMP_3_C30_LCMS_Neg_DIMSn	DAPH	Daphnia magna	whole organism	D-CULT	D-APOL	D-AMP	3	D-C30	C07	D-DIMSn	NEGATIVE	APOL_AMP_3_C30_NEG	DMA of D. magna (2022)	DMA of D. magna
C08_Apolar_Daph_AMP_3_C30_LCMS_Neg_DIMSn.raw	C08_Apolar_Daph_AMP_3_C30_LCMS_Neg_DIMSn	DAPH	Daphnia magna	whole organism	D-CULT	D-APOL	D-AMP	3	D-C30	C08	D-DIMSn	NEGATIVE	APOL_AMP_3_C30_NEG	DMA of D. magna (2022)	DMA of D. magna
C09_Apolar_Daph_AMP_3_C30_LCMS_Neg_DIMSn.raw	C09_Apolar_Daph_AMP_3_C30_LCMS_Neg_DIMSn	DAPH	Daphnia magna	whole organism	D-CULT	D-APOL	D-AMP	3	D-C30	C09	D-DIMSn	NEGATIVE	APOL_AMP_3_C30_NEG	DMA of D. magna (2022)	DMA of D. magna
C10_Apolar_Daph_AMP_3_C30_LCMS_Neg_DIMSn.raw	C10_Apolar_Daph_AMP_3_C30_LCMS_Neg_DIMSn	DAPH	Daphnia magna	whole organism	D-CULT	D-APOL	D-AMP	3	D-C30	C10	D-DIMSn	NEGATIVE	APOL_AMP_3_C30_NEG	DMA of D. magna (2022)	DMA of D. magna
C11_Apolar_Daph_AMP_3_C30_LCMS_Neg_DIMSn.raw	C11_Apolar_Daph_AMP_3_C30_LCMS_Neg_DIMSn	DAPH	Daphnia magna	whole organism	D-CULT	D-APOL	D-AMP	3	D-C30	C11	D-DIMSn	NEGATIVE	APOL_AMP_3_C30_NEG	DMA of D. magna (2022)	DMA of D. magna
C12_Apolar_Daph_AMP_3_C30_LCMS_Neg_DIMSn.raw	C12_Apolar_Daph_AMP_3_C30_LCMS_Neg_DIMSn	DAPH	Daphnia magna	whole organism	D-CULT	D-APOL	D-AMP	3	D-C30	C12	D-DIMSn	NEGATIVE	APOL_AMP_3_C30_NEG	DMA of D. magna (2022)	DMA of D. magna
D03_Apolar_Daph_AMP_3_C30_LCMS_Neg_DIMSn.raw	D03_Apolar_Daph_AMP_3_C30_LCMS_Neg_DIMSn	DAPH	Daphnia magna	whole organism	D-CULT	D-APOL	D-AMP	3	D-C30	D03	D-DIMSn	NEGATIVE	APOL_AMP_3_C30_NEG	DMA of D. magna (2022)	DMA of D. magna
D04_Apolar_Daph_AMP_3_C30_LCMS_Neg_DIMSn.raw	D04_Apolar_Daph_AMP_3_C30_LCMS_Neg_DIMSn	DAPH	Daphnia magna	whole organism	D-CULT	D-APOL	D-AMP	3	D-C30	D04	D-DIMSn	NEGATIVE	APOL_AMP_3_C30_NEG	DMA of D. magna (2022)	DMA of D. magna
D05_Apolar_Daph_AMP_3_C30_LCMS_Neg_DIMSn.raw	D05_Apolar_Daph_AMP_3_C30_LCMS_Neg_DIMSn	DAPH	Daphnia magna	whole organism	D-CULT	D-APOL	D-AMP	3	D-C30	D05	D-DIMSn	NEGATIVE	APOL_AMP_3_C30_NEG	DMA of D. magna (2022)	DMA of D. magna
D06_Apolar_Daph_AMP_3_C30_LCMS_Neg_DIMSn.raw	D06_Apolar_Daph_AMP_3_C30_LCMS_Neg_DIMSn	DAPH	Daphnia magna	whole organism	D-CULT	D-APOL	D-AMP	3	D-C30	D06	D-DIMSn	NEGATIVE	APOL_AMP_3_C30_NEG	DMA of D. magna (2022)	DMA of D. magna
D07_Apolar_Daph_AMP_3_C30_LCMS_Neg_DIMSn.raw	D07_Apolar_Daph_AMP_3_C30_LCMS_Neg_DIMSn	DAPH	Daphnia magna	whole organism	D-CULT	D-APOL	D-AMP	3	D-C30	D07	D-DIMSn	NEGATIVE	APOL_AMP_3_C30_NEG	DMA of D. magna (2022)	DMA of D. magna
D08_Apolar_Daph_AMP_3_C30_LCMS_Neg_DIMSn.raw	D08_Apolar_Daph_AMP_3_C30_LCMS_Neg_DIMSn	DAPH	Daphnia magna	whole organism	D-CULT	D-APOL	D-AMP	3	D-C30	D08	D-DIMSn	NEGATIVE	APOL_AMP_3_C30_NEG	DMA of D. magna (2022)	DMA of D. magna
D09_Apolar_Daph_AMP_3_C30_LCMS_Neg_DIMSn.raw	D09_Apolar_Daph_AMP_3_C30_LCMS_Neg_DIMSn	DAPH	Daphnia magna	whole organism	D-CULT	D-APOL	D-AMP	3	D-C30	D09	D-DIMSn	NEGATIVE	APOL_AMP_3_C30_NEG	DMA of D. magna (2022)	DMA of D. magna
D10_Apolar_Daph_AMP_3_C30_LCMS_Neg_DIMSn.raw	D10_Apolar_Daph_AMP_3_C30_LCMS_Neg_DIMSn	DAPH	Daphnia magna	whole organism	D-CULT	D-APOL	D-AMP	3	D-C30	D10	D-DIMSn	NEGATIVE	APOL_AMP_3_C30_NEG	DMA of D. magna (2022)	DMA of D. magna
D11_Apolar_Daph_AMP_3_C30_LCMS_Neg_DIMSn.raw	D11_Apolar_Daph_AMP_3_C30_LCMS_Neg_DIMSn	DAPH	Daphnia magna	whole organism	D-CULT	D-APOL	D-AMP	3	D-C30	D11	D-DIMSn	NEGATIVE	APOL_AMP_3_C30_NEG	DMA of D. magna (2022)	DMA of D. magna
D12_Apolar_Daph_AMP_3_C30_LCMS_Neg_DIMSn.raw	D12_Apolar_Daph_AMP_3_C30_LCMS_Neg_DIMSn	DAPH	Daphnia magna	whole organism	D-CULT	D-APOL	D-AMP	3	D-C30	D12	D-DIMSn	NEGATIVE	APOL_AMP_3_C30_NEG	DMA of D. magna (2022)	DMA of D. magna
Blank_Apolar_AMPFrac3_C30LCMS_neg_inj1.raw	Blank_Apolar_AMPFrac3_C30LCMS_neg_inj1	BLANK			D-CULT	D-APOL	D-AMP	3	D-C30	NA	D-LCMS	NEGATIVE	APOL_AMP_3_C30_NEG	DMA of D. magna (2022)	DMA of D. magna
Blank_Apolar_AMPFrac3_C30LCMS_neg_inj2.raw	Blank_Apolar_AMPFrac3_C30LCMS_neg_inj2	BLANK			D-CULT	D-APOL	D-AMP	3	D-C30	NA	D-LCMS	NEGATIVE	APOL_AMP_3_C30_NEG	DMA of D. magna (2022)	DMA of D. magna
Blank_Apolar_AMPFrac3_C30LCMS_neg_inj3.raw	Blank_Apolar_AMPFrac3_C30LCMS_neg_inj3	BLANK			D-CULT	D-APOL	D-AMP	3	D-C30	NA	D-LCMS	NEGATIVE	APOL_AMP_3_C30_NEG	DMA of D. magna (2022)	DMA of D. magna
Blank_Apolar_AMPFrac3_C30LCMS_neg_inj4.raw	Blank_Apolar_AMPFrac3_C30LCMS_neg_inj4	BLANK			D-CULT	D-APOL	D-AMP	3	D-C30	NA	D-LCMS	NEGATIVE	APOL_AMP_3_C30_NEG	DMA of D. magna (2022)	DMA of D. magna
Blank_Apolar_AMPFrac3_C30LCMS_neg_inj5.raw	Blank_Apolar_AMPFrac3_C30LCMS_neg_inj5	BLANK			D-CULT	D-APOL	D-AMP	3	D-C30	NA	D-LCMS	NEGATIVE	APOL_AMP_3_C30_NEG	DMA of D. magna (2022)	DMA of D. magna
Daph_Apolar_AMPFrac3_C30LCMS_neg_inj1.raw	Daph_Apolar_AMPFrac3_C30LCMS_neg_inj1	DAPH	Daphnia magna	whole organism	D-CULT	D-APOL	D-AMP	3	D-C30	NA	D-LCMS	NEGATIVE	APOL_AMP_3_C30_NEG	DMA of D. magna (2022)	DMA of D. magna
Daph_Apolar_AMPFrac3_C30LCMS_neg_inj2.raw	Daph_Apolar_AMPFrac3_C30LCMS_neg_inj2	DAPH	Daphnia magna	whole organism	D-CULT	D-APOL	D-AMP	3	D-C30	NA	D-LCMS	NEGATIVE	APOL_AMP_3_C30_NEG	DMA of D. magna (2022)	DMA of D. magna
Daph_Apolar_AMPFrac3_C30LCMS_neg_inj3.raw	Daph_Apolar_AMPFrac3_C30LCMS_neg_inj3	DAPH	Daphnia magna	whole organism	D-CULT	D-APOL	D-AMP	3	D-C30	NA	D-LCMS	NEGATIVE	APOL_AMP_3_C30_NEG	DMA of D. magna (2022)	DMA of D. magna
Daph_Apolar_AMPFrac3_C30LCMS_neg_inj4.raw	Daph_Apolar_AMPFrac3_C30LCMS_neg_inj4	DAPH	Daphnia magna	whole organism	D-CULT	D-APOL	D-AMP	3	D-C30	NA	D-LCMS	NEGATIVE	APOL_AMP_3_C30_NEG	DMA of D. magna (2022)	DMA of D. magna
Daph_Apolar_AMPFrac3_C30LCMS_neg_inj5.raw	Daph_Apolar_AMPFrac3_C30LCMS_neg_inj5	DAPH	Daphnia magna	whole organism	D-CULT	D-APOL	D-AMP	3	D-C30	NA	D-LCMS	NEGATIVE	APOL_AMP_3_C30_NEG	DMA of D. magna (2022)	DMA of D. magna
Daph_Apolar_AMPFrac3_C30LCMSMS_neg_incl1_inj1.raw	Daph_Apolar_AMPFrac3_C30LCMSMS_neg_incl1_inj1	DAPH	Daphnia magna	whole organism	D-CULT	D-APOL	D-AMP	3	D-C30	NA	D-LCMSMS	NEGATIVE	APOL_AMP_3_C30_NEG	DMA of D. magna (2022)	DMA of D. magna
Daph_Apolar_AMPFrac3_C30LCMSMS_neg_incl1_inj2.raw	Daph_Apolar_AMPFrac3_C30LCMSMS_neg_incl1_inj2	DAPH	Daphnia magna	whole organism	D-CULT	D-APOL	D-AMP	3	D-C30	NA	D-LCMSMS	NEGATIVE	APOL_AMP_3_C30_NEG	DMA of D. magna (2022)	DMA of D. magna
Daph_Apolar_AMPFrac3_C30LCMSMS_neg_incl2_inj1.raw	Daph_Apolar_AMPFrac3_C30LCMSMS_neg_incl2_inj1	DAPH	Daphnia magna	whole organism	D-CULT	D-APOL	D-AMP	3	D-C30	NA	D-LCMSMS	NEGATIVE	APOL_AMP_3_C30_NEG	DMA of D. magna (2022)	DMA of D. magna
Daph_Apolar_AMPFrac3_C30LCMSMS_neg_incl2_inj2.raw	Daph_Apolar_AMPFrac3_C30LCMSMS_neg_incl2_inj2	DAPH	Daphnia magna	whole organism	D-CULT	D-APOL	D-AMP	3	D-C30	NA	D-LCMSMS	NEGATIVE	APOL_AMP_3_C30_NEG	DMA of D. magna (2022)	DMA of D. magna
A01_Apolar_Blank_AMP3_C30_LCMS_Pos_DIMS.raw	A01_Apolar_Blank_AMP3_C30_LCMS_Pos_DIMS	BLANK			D-CULT	D-APOL	D-AMP	3	D-C30	A01	D-DIMS	POSITIVE	APOL_AMP_3_C30_POS	DMA of D. magna (2022)	DMA of D. magna
A01_Apolar_Daph_AMP3_C30_LCMS_Pos_DIMS.raw	A01_Apolar_Daph_AMP3_C30_LCMS_Pos_DIMS	DAPH	Daphnia magna	whole organism	D-CULT	D-APOL	D-AMP	3	D-C30	A01	D-DIMS	POSITIVE	APOL_AMP_3_C30_POS	DMA of D. magna (2022)	DMA of D. magna
A02_Apolar_Blank_AMP3_C30_LCMS_Pos_DIMS.raw	A02_Apolar_Blank_AMP3_C30_LCMS_Pos_DIMS	BLANK			D-CULT	D-APOL	D-AMP	3	D-C30	A02	D-DIMS	POSITIVE	APOL_AMP_3_C30_POS	DMA of D. magna (2022)	DMA of D. magna
A02_Apolar_Daph_AMP3_C30_LCMS_Pos_DIMS.raw	A02_Apolar_Daph_AMP3_C30_LCMS_Pos_DIMS	DAPH	Daphnia magna	whole organism	D-CULT	D-APOL	D-AMP	3	D-C30	A02	D-DIMS	POSITIVE	APOL_AMP_3_C30_POS	DMA of D. magna (2022)	DMA of D. magna
A03_Apolar_Blank_AMP3_C30_LCMS_Pos_DIMS.raw	A03_Apolar_Blank_AMP3_C30_LCMS_Pos_DIMS	BLANK			D-CULT	D-APOL	D-AMP	3	D-C30	A03	D-DIMS	POSITIVE	APOL_AMP_3_C30_POS	DMA of D. magna (2022)	DMA of D. magna
A03_Apolar_Daph_AMP3_C30_LCMS_Pos_DIMS.raw	A03_Apolar_Daph_AMP3_C30_LCMS_Pos_DIMS	DAPH	Daphnia magna	whole organism	D-CULT	D-APOL	D-AMP	3	D-C30	A03	D-DIMS	POSITIVE	APOL_AMP_3_C30_POS	DMA of D. magna (2022)	DMA of D. magna
A04_Apolar_Blank_AMP3_C30_LCMS_Pos_DIMS.raw	A04_Apolar_Blank_AMP3_C30_LCMS_Pos_DIMS	BLANK			D-CULT	D-APOL	D-AMP	3	D-C30	A04	D-DIMS	POSITIVE	APOL_AMP_3_C30_POS	DMA of D. magna (2022)	DMA of D. magna
A04_Apolar_Daph_AMP3_C30_LCMS_Pos_DIMS.raw	A04_Apolar_Daph_AMP3_C30_LCMS_Pos_DIMS	DAPH	Daphnia magna	whole organism	D-CULT	D-APOL	D-AMP	3	D-C30	A04	D-DIMS	POSITIVE	APOL_AMP_3_C30_POS	DMA of D. magna (2022)	DMA of D. magna
A05_Apolar_Blank_AMP3_C30_LCMS_Pos_DIMS.raw	A05_Apolar_Blank_AMP3_C30_LCMS_Pos_DIMS	BLANK			D-CULT	D-APOL	D-AMP	3	D-C30	A05	D-DIMS	POSITIVE	APOL_AMP_3_C30_POS	DMA of D. magna (2022)	DMA of D. magna
A05_Apolar_Daph_AMP3_C30_LCMS_Pos_DIMS.raw	A05_Apolar_Daph_AMP3_C30_LCMS_Pos_DIMS	DAPH	Daphnia magna	whole organism	D-CULT	D-APOL	D-AMP	3	D-C30	A05	D-DIMS	POSITIVE	APOL_AMP_3_C30_POS	DMA of D. magna (2022)	DMA of D. magna
A06_Apolar_Blank_AMP3_C30_LCMS_Pos_DIMS.raw	A06_Apolar_Blank_AMP3_C30_LCMS_Pos_DIMS	BLANK			D-CULT	D-APOL	D-AMP	3	D-C30	A06	D-DIMS	POSITIVE	APOL_AMP_3_C30_POS	DMA of D. magna (2022)	DMA of D. magna
A06_Apolar_Daph_AMP3_C30_LCMS_Pos_DIMS.raw	A06_Apolar_Daph_AMP3_C30_LCMS_Pos_DIMS	DAPH	Daphnia magna	whole organism	D-CULT	D-APOL	D-AMP	3	D-C30	A06	D-DIMS	POSITIVE	APOL_AMP_3_C30_POS	DMA of D. magna (2022)	DMA of D. magna
A07_Apolar_Blank_AMP3_C30_LCMS_Pos_DIMS.raw	A07_Apolar_Blank_AMP3_C30_LCMS_Pos_DIMS	BLANK			D-CULT	D-APOL	D-AMP	3	D-C30	A07	D-DIMS	POSITIVE	APOL_AMP_3_C30_POS	DMA of D. magna (2022)	DMA of D. magna
A07_Apolar_Daph_AMP3_C30_LCMS_Pos_DIMS.raw	A07_Apolar_Daph_AMP3_C30_LCMS_Pos_DIMS	DAPH	Daphnia magna	whole organism	D-CULT	D-APOL	D-AMP	3	D-C30	A07	D-DIMS	POSITIVE	APOL_AMP_3_C30_POS	DMA of D. magna (2022)	DMA of D. magna
A08_Apolar_Blank_AMP3_C30_LCMS_Pos_DIMS.raw	A08_Apolar_Blank_AMP3_C30_LCMS_Pos_DIMS	BLANK			D-CULT	D-APOL	D-AMP	3	D-C30	A08	D-DIMS	POSITIVE	APOL_AMP_3_C30_POS	DMA of D. magna (2022)	DMA of D. magna
A08_Apolar_Daph_AMP3_C30_LCMS_Pos_DIMS.raw	A08_Apolar_Daph_AMP3_C30_LCMS_Pos_DIMS	DAPH	Daphnia magna	whole organism	D-CULT	D-APOL	D-AMP	3	D-C30	A08	D-DIMS	POSITIVE	APOL_AMP_3_C30_POS	DMA of D. magna (2022)	DMA of D. magna
A09_Apolar_Blank_AMP3_C30_LCMS_Pos_DIMS.raw	A09_Apolar_Blank_AMP3_C30_LCMS_Pos_DIMS	BLANK			D-CULT	D-APOL	D-AMP	3	D-C30	A09	D-DIMS	POSITIVE	APOL_AMP_3_C30_POS	DMA of D. magna (2022)	DMA of D. magna
A09_Apolar_Daph_AMP3_C30_LCMS_Pos_DIMS.raw	A09_Apolar_Daph_AMP3_C30_LCMS_Pos_DIMS	DAPH	Daphnia magna	whole organism	D-CULT	D-APOL	D-AMP	3	D-C30	A09	D-DIMS	POSITIVE	APOL_AMP_3_C30_POS	DMA of D. magna (2022)	DMA of D. magna
A10_Apolar_Blank_AMP3_C30_LCMS_Pos_DIMS.raw	A10_Apolar_Blank_AMP3_C30_LCMS_Pos_DIMS	BLANK			D-CULT	D-APOL	D-AMP	3	D-C30	A10	D-DIMS	POSITIVE	APOL_AMP_3_C30_POS	DMA of D. magna (2022)	DMA of D. magna
A10_Apolar_Daph_AMP3_C30_LCMS_Pos_DIMS.raw	A10_Apolar_Daph_AMP3_C30_LCMS_Pos_DIMS	DAPH	Daphnia magna	whole organism	D-CULT	D-APOL	D-AMP	3	D-C30	A10	D-DIMS	POSITIVE	APOL_AMP_3_C30_POS	DMA of D. magna (2022)	DMA of D. magna
A11_Apolar_Blank_AMP3_C30_LCMS_Pos_DIMS.raw	A11_Apolar_Blank_AMP3_C30_LCMS_Pos_DIMS	BLANK			D-CULT	D-APOL	D-AMP	3	D-C30	A11	D-DIMS	POSITIVE	APOL_AMP_3_C30_POS	DMA of D. magna (2022)	DMA of D. magna
A11_Apolar_Daph_AMP3_C30_LCMS_Pos_DIMS.raw	A11_Apolar_Daph_AMP3_C30_LCMS_Pos_DIMS	DAPH	Daphnia magna	whole organism	D-CULT	D-APOL	D-AMP	3	D-C30	A11	D-DIMS	POSITIVE	APOL_AMP_3_C30_POS	DMA of D. magna (2022)	DMA of D. magna
A12_Apolar_Blank_AMP3_C30_LCMS_Pos_DIMS.raw	A12_Apolar_Blank_AMP3_C30_LCMS_Pos_DIMS	BLANK			D-CULT	D-APOL	D-AMP	3	D-C30	A12	D-DIMS	POSITIVE	APOL_AMP_3_C30_POS	DMA of D. magna (2022)	DMA of D. magna
A12_Apolar_Daph_AMP3_C30_LCMS_Pos_DIMS.raw	A12_Apolar_Daph_AMP3_C30_LCMS_Pos_DIMS	DAPH	Daphnia magna	whole organism	D-CULT	D-APOL	D-AMP	3	D-C30	A12	D-DIMS	POSITIVE	APOL_AMP_3_C30_POS	DMA of D. magna (2022)	DMA of D. magna
B01_Apolar_Blank_AMP3_C30_LCMS_Pos_DIMS.raw	B01_Apolar_Blank_AMP3_C30_LCMS_Pos_DIMS	BLANK			D-CULT	D-APOL	D-AMP	3	D-C30	B01	D-DIMS	POSITIVE	APOL_AMP_3_C30_POS	DMA of D. magna (2022)	DMA of D. magna
B01_Apolar_Daph_AMP3_C30_LCMS_Pos_DIMS.raw	B01_Apolar_Daph_AMP3_C30_LCMS_Pos_DIMS	DAPH	Daphnia magna	whole organism	D-CULT	D-APOL	D-AMP	3	D-C30	B01	D-DIMS	POSITIVE	APOL_AMP_3_C30_POS	DMA of D. magna (2022)	DMA of D. magna
B02_Apolar_Blank_AMP3_C30_LCMS_Pos_DIMS.raw	B02_Apolar_Blank_AMP3_C30_LCMS_Pos_DIMS	BLANK			D-CULT	D-APOL	D-AMP	3	D-C30	B02	D-DIMS	POSITIVE	APOL_AMP_3_C30_POS	DMA of D. magna (2022)	DMA of D. magna
B02_Apolar_Daph_AMP3_C30_LCMS_Pos_DIMS.raw	B02_Apolar_Daph_AMP3_C30_LCMS_Pos_DIMS	DAPH	Daphnia magna	whole organism	D-CULT	D-APOL	D-AMP	3	D-C30	B02	D-DIMS	POSITIVE	APOL_AMP_3_C30_POS	DMA of D. magna (2022)	DMA of D. magna
B03_Apolar_Blank_AMP3_C30_LCMS_Pos_DIMS.raw	B03_Apolar_Blank_AMP3_C30_LCMS_Pos_DIMS	BLANK			D-CULT	D-APOL	D-AMP	3	D-C30	B03	D-DIMS	POSITIVE	APOL_AMP_3_C30_POS	DMA of D. magna (2022)	DMA of D. magna
B03_Apolar_Daph_AMP3_C30_LCMS_Pos_DIMS.raw	B03_Apolar_Daph_AMP3_C30_LCMS_Pos_DIMS	DAPH	Daphnia magna	whole organism	D-CULT	D-APOL	D-AMP	3	D-C30	B03	D-DIMS	POSITIVE	APOL_AMP_3_C30_POS	DMA of D. magna (2022)	DMA of D. magna
B04_Apolar_Blank_AMP3_C30_LCMS_Pos_DIMS.raw	B04_Apolar_Blank_AMP3_C30_LCMS_Pos_DIMS	BLANK			D-CULT	D-APOL	D-AMP	3	D-C30	B04	D-DIMS	POSITIVE	APOL_AMP_3_C30_POS	DMA of D. magna (2022)	DMA of D. magna
B04_Apolar_Daph_AMP3_C30_LCMS_Pos_DIMS.raw	B04_Apolar_Daph_AMP3_C30_LCMS_Pos_DIMS	DAPH	Daphnia magna	whole organism	D-CULT	D-APOL	D-AMP	3	D-C30	B04	D-DIMS	POSITIVE	APOL_AMP_3_C30_POS	DMA of D. magna (2022)	DMA of D. magna
B05_Apolar_Blank_AMP3_C30_LCMS_Pos_DIMS.raw	B05_Apolar_Blank_AMP3_C30_LCMS_Pos_DIMS	BLANK			D-CULT	D-APOL	D-AMP	3	D-C30	B05	D-DIMS	POSITIVE	APOL_AMP_3_C30_POS	DMA of D. magna (2022)	DMA of D. magna
B05_Apolar_Daph_AMP3_C30_LCMS_Pos_DIMS.raw	B05_Apolar_Daph_AMP3_C30_LCMS_Pos_DIMS	DAPH	Daphnia magna	whole organism	D-CULT	D-APOL	D-AMP	3	D-C30	B05	D-DIMS	POSITIVE	APOL_AMP_3_C30_POS	DMA of D. magna (2022)	DMA of D. magna
B06_Apolar_Blank_AMP3_C30_LCMS_Pos_DIMS.raw	B06_Apolar_Blank_AMP3_C30_LCMS_Pos_DIMS	BLANK			D-CULT	D-APOL	D-AMP	3	D-C30	B06	D-DIMS	POSITIVE	APOL_AMP_3_C30_POS	DMA of D. magna (2022)	DMA of D. magna
B06_Apolar_Daph_AMP3_C30_LCMS_Pos_DIMS_rerun.raw	B06_Apolar_Daph_AMP3_C30_LCMS_Pos_DIMS_rerun	DAPH	Daphnia magna	whole organism	D-CULT	D-APOL	D-AMP	3	D-C30	B06	D-DIMS	POSITIVE	APOL_AMP_3_C30_POS	DMA of D. magna (2022)	DMA of D. magna
B07_Apolar_Blank_AMP3_C30_LCMS_Pos_DIMS.raw	B07_Apolar_Blank_AMP3_C30_LCMS_Pos_DIMS	BLANK			D-CULT	D-APOL	D-AMP	3	D-C30	B07	D-DIMS	POSITIVE	APOL_AMP_3_C30_POS	DMA of D. magna (2022)	DMA of D. magna
B07_Apolar_Daph_AMP3_C30_LCMS_Pos_DIMS_rerun.raw	B07_Apolar_Daph_AMP3_C30_LCMS_Pos_DIMS_rerun	DAPH	Daphnia magna	whole organism	D-CULT	D-APOL	D-AMP	3	D-C30	B07	D-DIMS	POSITIVE	APOL_AMP_3_C30_POS	DMA of D. magna (2022)	DMA of D. magna
B08_Apolar_Blank_AMP3_C30_LCMS_Pos_DIMS.raw	B08_Apolar_Blank_AMP3_C30_LCMS_Pos_DIMS	BLANK			D-CULT	D-APOL	D-AMP	3	D-C30	B08	D-DIMS	POSITIVE	APOL_AMP_3_C30_POS	DMA of D. magna (2022)	DMA of D. magna
B08_Apolar_Daph_AMP3_C30_LCMS_Pos_DIMS.raw	B08_Apolar_Daph_AMP3_C30_LCMS_Pos_DIMS	DAPH	Daphnia magna	whole organism	D-CULT	D-APOL	D-AMP	3	D-C30	B08	D-DIMS	POSITIVE	APOL_AMP_3_C30_POS	DMA of D. magna (2022)	DMA of D. magna
B09_Apolar_Blank_AMP3_C30_LCMS_Pos_DIMS.raw	B09_Apolar_Blank_AMP3_C30_LCMS_Pos_DIMS	BLANK			D-CULT	D-APOL	D-AMP	3	D-C30	B09	D-DIMS	POSITIVE	APOL_AMP_3_C30_POS	DMA of D. magna (2022)	DMA of D. magna
B09_Apolar_Daph_AMP3_C30_LCMS_Pos_DIMS.raw	B09_Apolar_Daph_AMP3_C30_LCMS_Pos_DIMS	DAPH	Daphnia magna	whole organism	D-CULT	D-APOL	D-AMP	3	D-C30	B09	D-DIMS	POSITIVE	APOL_AMP_3_C30_POS	DMA of D. magna (2022)	DMA of D. magna
B10_Apolar_Blank_AMP3_C30_LCMS_Pos_DIMS.raw	B10_Apolar_Blank_AMP3_C30_LCMS_Pos_DIMS	BLANK			D-CULT	D-APOL	D-AMP	3	D-C30	B10	D-DIMS	POSITIVE	APOL_AMP_3_C30_POS	DMA of D. magna (2022)	DMA of D. magna
B10_Apolar_Daph_AMP3_C30_LCMS_Pos_DIMS.raw	B10_Apolar_Daph_AMP3_C30_LCMS_Pos_DIMS	DAPH	Daphnia magna	whole organism	D-CULT	D-APOL	D-AMP	3	D-C30	B10	D-DIMS	POSITIVE	APOL_AMP_3_C30_POS	DMA of D. magna (2022)	DMA of D. magna
B11_Apolar_Blank_AMP3_C30_LCMS_Pos_DIMS.raw	B11_Apolar_Blank_AMP3_C30_LCMS_Pos_DIMS	BLANK			D-CULT	D-APOL	D-AMP	3	D-C30	B11	D-DIMS	POSITIVE	APOL_AMP_3_C30_POS	DMA of D. magna (2022)	DMA of D. magna
B11_Apolar_Daph_AMP3_C30_LCMS_Pos_DIMS_rerun.raw	B11_Apolar_Daph_AMP3_C30_LCMS_Pos_DIMS_rerun	DAPH	Daphnia magna	whole organism	D-CULT	D-APOL	D-AMP	3	D-C30	B11	D-DIMS	POSITIVE	APOL_AMP_3_C30_POS	DMA of D. magna (2022)	DMA of D. magna
B12_Apolar_Blank_AMP3_C30_LCMS_Pos_DIMS.raw	B12_Apolar_Blank_AMP3_C30_LCMS_Pos_DIMS	BLANK			D-CULT	D-APOL	D-AMP	3	D-C30	B12	D-DIMS	POSITIVE	APOL_AMP_3_C30_POS	DMA of D. magna (2022)	DMA of D. magna
B12_Apolar_Daph_AMP3_C30_LCMS_Pos_DIMS_rerun.raw	B12_Apolar_Daph_AMP3_C30_LCMS_Pos_DIMS_rerun	DAPH	Daphnia magna	whole organism	D-CULT	D-APOL	D-AMP	3	D-C30	B12	D-DIMS	POSITIVE	APOL_AMP_3_C30_POS	DMA of D. magna (2022)	DMA of D. magna
C01_Apolar_Blank_AMP3_C30_LCMS_Pos_DIMS.raw	C01_Apolar_Blank_AMP3_C30_LCMS_Pos_DIMS	BLANK			D-CULT	D-APOL	D-AMP	3	D-C30	C01	D-DIMS	POSITIVE	APOL_AMP_3_C30_POS	DMA of D. magna (2022)	DMA of D. magna
C01_Apolar_Daph_AMP3_C30_LCMS_Pos_DIMS.raw	C01_Apolar_Daph_AMP3_C30_LCMS_Pos_DIMS	DAPH	Daphnia magna	whole organism	D-CULT	D-APOL	D-AMP	3	D-C30	C01	D-DIMS	POSITIVE	APOL_AMP_3_C30_POS	DMA of D. magna (2022)	DMA of D. magna
C02_Apolar_Blank_AMP3_C30_LCMS_Pos_DIMS.raw	C02_Apolar_Blank_AMP3_C30_LCMS_Pos_DIMS	BLANK			D-CULT	D-APOL	D-AMP	3	D-C30	C02	D-DIMS	POSITIVE	APOL_AMP_3_C30_POS	DMA of D. magna (2022)	DMA of D. magna
C02_Apolar_Daph_AMP3_C30_LCMS_Pos_DIMS.raw	C02_Apolar_Daph_AMP3_C30_LCMS_Pos_DIMS	DAPH	Daphnia magna	whole organism	D-CULT	D-APOL	D-AMP	3	D-C30	C02	D-DIMS	POSITIVE	APOL_AMP_3_C30_POS	DMA of D. magna (2022)	DMA of D. magna
C03_Apolar_Blank_AMP3_C30_LCMS_Pos_DIMS.raw	C03_Apolar_Blank_AMP3_C30_LCMS_Pos_DIMS	BLANK			D-CULT	D-APOL	D-AMP	3	D-C30	C03	D-DIMS	POSITIVE	APOL_AMP_3_C30_POS	DMA of D. magna (2022)	DMA of D. magna
C03_Apolar_Daph_AMP3_C30_LCMS_Pos_DIMS.raw	C03_Apolar_Daph_AMP3_C30_LCMS_Pos_DIMS	DAPH	Daphnia magna	whole organism	D-CULT	D-APOL	D-AMP	3	D-C30	C03	D-DIMS	POSITIVE	APOL_AMP_3_C30_POS	DMA of D. magna (2022)	DMA of D. magna
C04_Apolar_Blank_AMP3_C30_LCMS_Pos_DIMS.raw	C04_Apolar_Blank_AMP3_C30_LCMS_Pos_DIMS	BLANK			D-CULT	D-APOL	D-AMP	3	D-C30	C04	D-DIMS	POSITIVE	APOL_AMP_3_C30_POS	DMA of D. magna (2022)	DMA of D. magna
C04_Apolar_Daph_AMP3_C30_LCMS_Pos_DIMS.raw	C04_Apolar_Daph_AMP3_C30_LCMS_Pos_DIMS	DAPH	Daphnia magna	whole organism	D-CULT	D-APOL	D-AMP	3	D-C30	C04	D-DIMS	POSITIVE	APOL_AMP_3_C30_POS	DMA of D. magna (2022)	DMA of D. magna
C05_Apolar_Blank_AMP3_C30_LCMS_Pos_DIMS.raw	C05_Apolar_Blank_AMP3_C30_LCMS_Pos_DIMS	BLANK			D-CULT	D-APOL	D-AMP	3	D-C30	C05	D-DIMS	POSITIVE	APOL_AMP_3_C30_POS	DMA of D. magna (2022)	DMA of D. magna
C05_Apolar_Daph_AMP3_C30_LCMS_Pos_DIMS.raw	C05_Apolar_Daph_AMP3_C30_LCMS_Pos_DIMS	DAPH	Daphnia magna	whole organism	D-CULT	D-APOL	D-AMP	3	D-C30	C05	D-DIMS	POSITIVE	APOL_AMP_3_C30_POS	DMA of D. magna (2022)	DMA of D. magna
C06_Apolar_Blank_AMP3_C30_LCMS_Pos_DIMS.raw	C06_Apolar_Blank_AMP3_C30_LCMS_Pos_DIMS	BLANK			D-CULT	D-APOL	D-AMP	3	D-C30	C06	D-DIMS	POSITIVE	APOL_AMP_3_C30_POS	DMA of D. magna (2022)	DMA of D. magna
C06_Apolar_Daph_AMP3_C30_LCMS_Pos_DIMS.raw	C06_Apolar_Daph_AMP3_C30_LCMS_Pos_DIMS	DAPH	Daphnia magna	whole organism	D-CULT	D-APOL	D-AMP	3	D-C30	C06	D-DIMS	POSITIVE	APOL_AMP_3_C30_POS	DMA of D. magna (2022)	DMA of D. magna
C07_Apolar_Blank_AMP3_C30_LCMS_Pos_DIMS.raw	C07_Apolar_Blank_AMP3_C30_LCMS_Pos_DIMS	BLANK			D-CULT	D-APOL	D-AMP	3	D-C30	C07	D-DIMS	POSITIVE	APOL_AMP_3_C30_POS	DMA of D. magna (2022)	DMA of D. magna
C07_Apolar_Daph_AMP3_C30_LCMS_Pos_DIMS.raw	C07_Apolar_Daph_AMP3_C30_LCMS_Pos_DIMS	DAPH	Daphnia magna	whole organism	D-CULT	D-APOL	D-AMP	3	D-C30	C07	D-DIMS	POSITIVE	APOL_AMP_3_C30_POS	DMA of D. magna (2022)	DMA of D. magna
C08_Apolar_Blank_AMP3_C30_LCMS_Pos_DIMS.raw	C08_Apolar_Blank_AMP3_C30_LCMS_Pos_DIMS	BLANK			D-CULT	D-APOL	D-AMP	3	D-C30	C08	D-DIMS	POSITIVE	APOL_AMP_3_C30_POS	DMA of D. magna (2022)	DMA of D. magna
C08_Apolar_Daph_AMP3_C30_LCMS_Pos_DIMS.raw	C08_Apolar_Daph_AMP3_C30_LCMS_Pos_DIMS	DAPH	Daphnia magna	whole organism	D-CULT	D-APOL	D-AMP	3	D-C30	C08	D-DIMS	POSITIVE	APOL_AMP_3_C30_POS	DMA of D. magna (2022)	DMA of D. magna
C09_Apolar_Blank_AMP3_C30_LCMS_Pos_DIMS_rerun2.raw	C09_Apolar_Blank_AMP3_C30_LCMS_Pos_DIMS_rerun2	BLANK			D-CULT	D-APOL	D-AMP	3	D-C30	C09	D-DIMS	POSITIVE	APOL_AMP_3_C30_POS	DMA of D. magna (2022)	DMA of D. magna
C09_Apolar_Daph_AMP3_C30_LCMS_Pos_DIMS.raw	C09_Apolar_Daph_AMP3_C30_LCMS_Pos_DIMS	DAPH	Daphnia magna	whole organism	D-CULT	D-APOL	D-AMP	3	D-C30	C09	D-DIMS	POSITIVE	APOL_AMP_3_C30_POS	DMA of D. magna (2022)	DMA of D. magna
C10_Apolar_Blank_AMP3_C30_LCMS_Pos_DIMS.raw	C10_Apolar_Blank_AMP3_C30_LCMS_Pos_DIMS	BLANK			D-CULT	D-APOL	D-AMP	3	D-C30	C10	D-DIMS	POSITIVE	APOL_AMP_3_C30_POS	DMA of D. magna (2022)	DMA of D. magna
C10_Apolar_Daph_AMP3_C30_LCMS_Pos_DIMS_rerun.raw	C10_Apolar_Daph_AMP3_C30_LCMS_Pos_DIMS_rerun	DAPH	Daphnia magna	whole organism	D-CULT	D-APOL	D-AMP	3	D-C30	C10	D-DIMS	POSITIVE	APOL_AMP_3_C30_POS	DMA of D. magna (2022)	DMA of D. magna
C11_Apolar_Blank_AMP3_C30_LCMS_Pos_DIMS.raw	C11_Apolar_Blank_AMP3_C30_LCMS_Pos_DIMS	BLANK			D-CULT	D-APOL	D-AMP	3	D-C30	C11	D-DIMS	POSITIVE	APOL_AMP_3_C30_POS	DMA of D. magna (2022)	DMA of D. magna
C11_Apolar_Daph_AMP3_C30_LCMS_Pos_DIMS.raw	C11_Apolar_Daph_AMP3_C30_LCMS_Pos_DIMS	DAPH	Daphnia magna	whole organism	D-CULT	D-APOL	D-AMP	3	D-C30	C11	D-DIMS	POSITIVE	APOL_AMP_3_C30_POS	DMA of D. magna (2022)	DMA of D. magna
C12_Apolar_Blank_AMP3_C30_LCMS_Pos_DIMS.raw	C12_Apolar_Blank_AMP3_C30_LCMS_Pos_DIMS	BLANK			D-CULT	D-APOL	D-AMP	3	D-C30	C12	D-DIMS	POSITIVE	APOL_AMP_3_C30_POS	DMA of D. magna (2022)	DMA of D. magna
C12_Apolar_Daph_AMP3_C30_LCMS_Pos_DIMS.raw	C12_Apolar_Daph_AMP3_C30_LCMS_Pos_DIMS	DAPH	Daphnia magna	whole organism	D-CULT	D-APOL	D-AMP	3	D-C30	C12	D-DIMS	POSITIVE	APOL_AMP_3_C30_POS	DMA of D. magna (2022)	DMA of D. magna
D04_Apolar_Blank_AMP3_C30_LCMS_Pos_DIMS.raw	D04_Apolar_Blank_AMP3_C30_LCMS_Pos_DIMS	BLANK			D-CULT	D-APOL	D-AMP	3	D-C30	D04	D-DIMS	POSITIVE	APOL_AMP_3_C30_POS	DMA of D. magna (2022)	DMA of D. magna
D04_Apolar_Daph_AMP3_C30_LCMS_Pos_DIMS_rerun.raw	D04_Apolar_Daph_AMP3_C30_LCMS_Pos_DIMS_rerun	DAPH	Daphnia magna	whole organism	D-CULT	D-APOL	D-AMP	3	D-C30	D04	D-DIMS	POSITIVE	APOL_AMP_3_C30_POS	DMA of D. magna (2022)	DMA of D. magna
D05_Apolar_Blank_AMP3_C30_LCMS_Pos_DIMS.raw	D05_Apolar_Blank_AMP3_C30_LCMS_Pos_DIMS	BLANK			D-CULT	D-APOL	D-AMP	3	D-C30	D05	D-DIMS	POSITIVE	APOL_AMP_3_C30_POS	DMA of D. magna (2022)	DMA of D. magna
D05_Apolar_Daph_AMP3_C30_LCMS_Pos_DIMS_rerun.raw	D05_Apolar_Daph_AMP3_C30_LCMS_Pos_DIMS_rerun	DAPH	Daphnia magna	whole organism	D-CULT	D-APOL	D-AMP	3	D-C30	D05	D-DIMS	POSITIVE	APOL_AMP_3_C30_POS	DMA of D. magna (2022)	DMA of D. magna
D06_Apolar_Blank_AMP3_C30_LCMS_Pos_DIMS.raw	D06_Apolar_Blank_AMP3_C30_LCMS_Pos_DIMS	BLANK			D-CULT	D-APOL	D-AMP	3	D-C30	D06	D-DIMS	POSITIVE	APOL_AMP_3_C30_POS	DMA of D. magna (2022)	DMA of D. magna
D06_Apolar_Daph_AMP3_C30_LCMS_Pos_DIMS_rerun.raw	D06_Apolar_Daph_AMP3_C30_LCMS_Pos_DIMS_rerun	DAPH	Daphnia magna	whole organism	D-CULT	D-APOL	D-AMP	3	D-C30	D06	D-DIMS	POSITIVE	APOL_AMP_3_C30_POS	DMA of D. magna (2022)	DMA of D. magna
D07_Apolar_Blank_AMP3_C30_LCMS_Pos_DIMS.raw	D07_Apolar_Blank_AMP3_C30_LCMS_Pos_DIMS	BLANK			D-CULT	D-APOL	D-AMP	3	D-C30	D07	D-DIMS	POSITIVE	APOL_AMP_3_C30_POS	DMA of D. magna (2022)	DMA of D. magna
D07_Apolar_Daph_AMP3_C30_LCMS_Pos_DIMS_rerun.raw	D07_Apolar_Daph_AMP3_C30_LCMS_Pos_DIMS_rerun	DAPH	Daphnia magna	whole organism	D-CULT	D-APOL	D-AMP	3	D-C30	D07	D-DIMS	POSITIVE	APOL_AMP_3_C30_POS	DMA of D. magna (2022)	DMA of D. magna
D08_Apolar_Blank_AMP3_C30_LCMS_Pos_DIMS.raw	D08_Apolar_Blank_AMP3_C30_LCMS_Pos_DIMS	BLANK			D-CULT	D-APOL	D-AMP	3	D-C30	D08	D-DIMS	POSITIVE	APOL_AMP_3_C30_POS	DMA of D. magna (2022)	DMA of D. magna
D08_Apolar_Daph_AMP3_C30_LCMS_Pos_DIMS_rerun.raw	D08_Apolar_Daph_AMP3_C30_LCMS_Pos_DIMS_rerun	DAPH	Daphnia magna	whole organism	D-CULT	D-APOL	D-AMP	3	D-C30	D08	D-DIMS	POSITIVE	APOL_AMP_3_C30_POS	DMA of D. magna (2022)	DMA of D. magna
D09_Apolar_Blank_AMP3_C30_LCMS_Pos_DIMS.raw	D09_Apolar_Blank_AMP3_C30_LCMS_Pos_DIMS	BLANK			D-CULT	D-APOL	D-AMP	3	D-C30	D09	D-DIMS	POSITIVE	APOL_AMP_3_C30_POS	DMA of D. magna (2022)	DMA of D. magna
D09_Apolar_Daph_AMP3_C30_LCMS_Pos_DIMS.raw	D09_Apolar_Daph_AMP3_C30_LCMS_Pos_DIMS	DAPH	Daphnia magna	whole organism	D-CULT	D-APOL	D-AMP	3	D-C30	D09	D-DIMS	POSITIVE	APOL_AMP_3_C30_POS	DMA of D. magna (2022)	DMA of D. magna
D10_Apolar_Blank_AMP3_C30_LCMS_Pos_DIMS.raw	D10_Apolar_Blank_AMP3_C30_LCMS_Pos_DIMS	BLANK			D-CULT	D-APOL	D-AMP	3	D-C30	D10	D-DIMS	POSITIVE	APOL_AMP_3_C30_POS	DMA of D. magna (2022)	DMA of D. magna
D10_Apolar_Daph_AMP3_C30_LCMS_Pos_DIMS_rerun.raw	D10_Apolar_Daph_AMP3_C30_LCMS_Pos_DIMS_rerun	DAPH	Daphnia magna	whole organism	D-CULT	D-APOL	D-AMP	3	D-C30	D10	D-DIMS	POSITIVE	APOL_AMP_3_C30_POS	DMA of D. magna (2022)	DMA of D. magna
D11_Apolar_Blank_AMP3_C30_LCMS_Pos_DIMS.raw	D11_Apolar_Blank_AMP3_C30_LCMS_Pos_DIMS	BLANK			D-CULT	D-APOL	D-AMP	3	D-C30	D11	D-DIMS	POSITIVE	APOL_AMP_3_C30_POS	DMA of D. magna (2022)	DMA of D. magna
D11_Apolar_Daph_AMP3_C30_LCMS_Pos_DIMS.raw	D11_Apolar_Daph_AMP3_C30_LCMS_Pos_DIMS	DAPH	Daphnia magna	whole organism	D-CULT	D-APOL	D-AMP	3	D-C30	D11	D-DIMS	POSITIVE	APOL_AMP_3_C30_POS	DMA of D. magna (2022)	DMA of D. magna
D12_Apolar_Blank_AMP3_C30_LCMS_Pos_DIMS.raw	D12_Apolar_Blank_AMP3_C30_LCMS_Pos_DIMS	BLANK			D-CULT	D-APOL	D-AMP	3	D-C30	D12	D-DIMS	POSITIVE	APOL_AMP_3_C30_POS	DMA of D. magna (2022)	DMA of D. magna
D12_Apolar_Daph_AMP3_C30_LCMS_Pos_DIMS.raw	D12_Apolar_Daph_AMP3_C30_LCMS_Pos_DIMS	DAPH	Daphnia magna	whole organism	D-CULT	D-APOL	D-AMP	3	D-C30	D12	D-DIMS	POSITIVE	APOL_AMP_3_C30_POS	DMA of D. magna (2022)	DMA of D. magna
A01_Apolar_Daph_AMP3_C30_LCMS_Pos_DIMSn.raw	A01_Apolar_Daph_AMP3_C30_LCMS_Pos_DIMSn	DAPH	Daphnia magna	whole organism	D-CULT	D-APOL	D-AMP	3	D-C30	A01	D-DIMSn	POSITIVE	APOL_AMP_3_C30_POS	DMA of D. magna (2022)	DMA of D. magna
A01_Apolar_Daph_AMP3_C30_LCMS_Pos_DIMSn_180622015027.raw	A01_Apolar_Daph_AMP3_C30_LCMS_Pos_DIMSn_180622015027	DAPH	Daphnia magna	whole organism	D-CULT	D-APOL	D-AMP	3	D-C30	A01	D-DIMSn	POSITIVE	APOL_AMP_3_C30_POS	DMA of D. magna (2022)	DMA of D. magna
A01_Apolar_Daph_AMP3_C30_LCMS_Pos_DIMSn_rerun2.raw	A01_Apolar_Daph_AMP3_C30_LCMS_Pos_DIMSn_rerun2	DAPH	Daphnia magna	whole organism	D-CULT	D-APOL	D-AMP	3	D-C30	A01	D-DIMSn	POSITIVE	APOL_AMP_3_C30_POS	DMA of D. magna (2022)	DMA of D. magna
A02_Apolar_Daph_AMP3_C30_LCMS_Pos_DIMSn.raw	A02_Apolar_Daph_AMP3_C30_LCMS_Pos_DIMSn	DAPH	Daphnia magna	whole organism	D-CULT	D-APOL	D-AMP	3	D-C30	A02	D-DIMSn	POSITIVE	APOL_AMP_3_C30_POS	DMA of D. magna (2022)	DMA of D. magna
A02_Apolar_Daph_AMP3_C30_LCMS_Pos_DIMSn_rerun.raw	A02_Apolar_Daph_AMP3_C30_LCMS_Pos_DIMSn_rerun	DAPH	Daphnia magna	whole organism	D-CULT	D-APOL	D-AMP	3	D-C30	A02	D-DIMSn	POSITIVE	APOL_AMP_3_C30_POS	DMA of D. magna (2022)	DMA of D. magna
A02_Apolar_Daph_AMP3_C30_LCMS_Pos_DIMSn_rerun2.raw	A02_Apolar_Daph_AMP3_C30_LCMS_Pos_DIMSn_rerun2	DAPH	Daphnia magna	whole organism	D-CULT	D-APOL	D-AMP	3	D-C30	A02	D-DIMSn	POSITIVE	APOL_AMP_3_C30_POS	DMA of D. magna (2022)	DMA of D. magna
A02_Apolar_Daph_AMP3_C30_LCMS_Pos_DIMSn_rerun3.raw	A02_Apolar_Daph_AMP3_C30_LCMS_Pos_DIMSn_rerun3	DAPH	Daphnia magna	whole organism	D-CULT	D-APOL	D-AMP	3	D-C30	A02	D-DIMSn	POSITIVE	APOL_AMP_3_C30_POS	DMA of D. magna (2022)	DMA of D. magna
A03_Apolar_Daph_AMP3_C30_LCMS_Pos_DIMSn.raw	A03_Apolar_Daph_AMP3_C30_LCMS_Pos_DIMSn	DAPH	Daphnia magna	whole organism	D-CULT	D-APOL	D-AMP	3	D-C30	A03	D-DIMSn	POSITIVE	APOL_AMP_3_C30_POS	DMA of D. magna (2022)	DMA of D. magna
A03_Apolar_Daph_AMP3_C30_LCMS_Pos_DIMSn_rerun.raw	A03_Apolar_Daph_AMP3_C30_LCMS_Pos_DIMSn_rerun	DAPH	Daphnia magna	whole organism	D-CULT	D-APOL	D-AMP	3	D-C30	A03	D-DIMSn	POSITIVE	APOL_AMP_3_C30_POS	DMA of D. magna (2022)	DMA of D. magna
A04_Apolar_Daph_AMP3_C30_LCMS_Pos_DIMSn.raw	A04_Apolar_Daph_AMP3_C30_LCMS_Pos_DIMSn	DAPH	Daphnia magna	whole organism	D-CULT	D-APOL	D-AMP	3	D-C30	A04	D-DIMSn	POSITIVE	APOL_AMP_3_C30_POS	DMA of D. magna (2022)	DMA of D. magna
A05_Apolar_Daph_AMP3_C30_LCMS_Pos_DIMSn.raw	A05_Apolar_Daph_AMP3_C30_LCMS_Pos_DIMSn	DAPH	Daphnia magna	whole organism	D-CULT	D-APOL	D-AMP	3	D-C30	A05	D-DIMSn	POSITIVE	APOL_AMP_3_C30_POS	DMA of D. magna (2022)	DMA of D. magna
A05_Apolar_Daph_AMP3_C30_LCMS_Pos_DIMSn_rerun.raw	A05_Apolar_Daph_AMP3_C30_LCMS_Pos_DIMSn_rerun	DAPH	Daphnia magna	whole organism	D-CULT	D-APOL	D-AMP	3	D-C30	A05	D-DIMSn	POSITIVE	APOL_AMP_3_C30_POS	DMA of D. magna (2022)	DMA of D. magna
A06_Apolar_Daph_AMP3_C30_LCMS_Pos_DIMSn.raw	A06_Apolar_Daph_AMP3_C30_LCMS_Pos_DIMSn	DAPH	Daphnia magna	whole organism	D-CULT	D-APOL	D-AMP	3	D-C30	A06	D-DIMSn	POSITIVE	APOL_AMP_3_C30_POS	DMA of D. magna (2022)	DMA of D. magna
A07_Apolar_Daph_AMP3_C30_LCMS_Pos_DIMSn.raw	A07_Apolar_Daph_AMP3_C30_LCMS_Pos_DIMSn	DAPH	Daphnia magna	whole organism	D-CULT	D-APOL	D-AMP	3	D-C30	A07	D-DIMSn	POSITIVE	APOL_AMP_3_C30_POS	DMA of D. magna (2022)	DMA of D. magna
A08_Apolar_Daph_AMP3_C30_LCMS_Pos_DIMSn.raw	A08_Apolar_Daph_AMP3_C30_LCMS_Pos_DIMSn	DAPH	Daphnia magna	whole organism	D-CULT	D-APOL	D-AMP	3	D-C30	A08	D-DIMSn	POSITIVE	APOL_AMP_3_C30_POS	DMA of D. magna (2022)	DMA of D. magna
A09_Apolar_Daph_AMP3_C30_LCMS_Pos_DIMSn.raw	A09_Apolar_Daph_AMP3_C30_LCMS_Pos_DIMSn	DAPH	Daphnia magna	whole organism	D-CULT	D-APOL	D-AMP	3	D-C30	A09	D-DIMSn	POSITIVE	APOL_AMP_3_C30_POS	DMA of D. magna (2022)	DMA of D. magna
A10_Apolar_Daph_AMP3_C30_LCMS_Pos_DIMSn.raw	A10_Apolar_Daph_AMP3_C30_LCMS_Pos_DIMSn	DAPH	Daphnia magna	whole organism	D-CULT	D-APOL	D-AMP	3	D-C30	A10	D-DIMSn	POSITIVE	APOL_AMP_3_C30_POS	DMA of D. magna (2022)	DMA of D. magna
A10_Apolar_Daph_AMP3_C30_LCMS_Pos_DIMSn_CIDonly.raw	A10_Apolar_Daph_AMP3_C30_LCMS_Pos_DIMSn_CIDonly	DAPH	Daphnia magna	whole organism	D-CULT	D-APOL	D-AMP	3	D-C30	A10	D-DIMSn	POSITIVE	APOL_AMP_3_C30_POS	DMA of D. magna (2022)	DMA of D. magna
A10_Apolar_Daph_AMP3_C30_LCMS_Pos_DIMSn_rerun.raw	A10_Apolar_Daph_AMP3_C30_LCMS_Pos_DIMSn_rerun	DAPH	Daphnia magna	whole organism	D-CULT	D-APOL	D-AMP	3	D-C30	A10	D-DIMSn	POSITIVE	APOL_AMP_3_C30_POS	DMA of D. magna (2022)	DMA of D. magna
A10_Apolar_Daph_AMP3_C30_LCMS_Pos_DIMSn_rerun2.raw	A10_Apolar_Daph_AMP3_C30_LCMS_Pos_DIMSn_rerun2	DAPH	Daphnia magna	whole organism	D-CULT	D-APOL	D-AMP	3	D-C30	A10	D-DIMSn	POSITIVE	APOL_AMP_3_C30_POS	DMA of D. magna (2022)	DMA of D. magna
A11_Apolar_Daph_AMP3_C30_LCMS_Pos_DIMSn.raw	A11_Apolar_Daph_AMP3_C30_LCMS_Pos_DIMSn	DAPH	Daphnia magna	whole organism	D-CULT	D-APOL	D-AMP	3	D-C30	A11	D-DIMSn	POSITIVE	APOL_AMP_3_C30_POS	DMA of D. magna (2022)	DMA of D. magna
A12_Apolar_Daph_AMP3_C30_LCMS_Pos_DIMSn.raw	A12_Apolar_Daph_AMP3_C30_LCMS_Pos_DIMSn	DAPH	Daphnia magna	whole organism	D-CULT	D-APOL	D-AMP	3	D-C30	A12	D-DIMSn	POSITIVE	APOL_AMP_3_C30_POS	DMA of D. magna (2022)	DMA of D. magna
B01_Apolar_Daph_AMP3_C30_LCMS_Pos_DIMS_rerun2.raw	B01_Apolar_Daph_AMP3_C30_LCMS_Pos_DIMS_rerun2	DAPH	Daphnia magna	whole organism	D-CULT	D-APOL	D-AMP	3	D-C30	B01	D-DIMSn	POSITIVE	APOL_AMP_3_C30_POS	DMA of D. magna (2022)	DMA of D. magna
B01_Apolar_Daph_AMP3_C30_LCMS_Pos_DIMSn.raw	B01_Apolar_Daph_AMP3_C30_LCMS_Pos_DIMSn	DAPH	Daphnia magna	whole organism	D-CULT	D-APOL	D-AMP	3	D-C30	B01	D-DIMSn	POSITIVE	APOL_AMP_3_C30_POS	DMA of D. magna (2022)	DMA of D. magna
B02_Apolar_Daph_AMP3_C30_LCMS_Pos_DIMSn.raw	B02_Apolar_Daph_AMP3_C30_LCMS_Pos_DIMSn	DAPH	Daphnia magna	whole organism	D-CULT	D-APOL	D-AMP	3	D-C30	B02	D-DIMSn	POSITIVE	APOL_AMP_3_C30_POS	DMA of D. magna (2022)	DMA of D. magna
B02_Apolar_Daph_AMP3_C30_LCMS_Pos_DIMSn_CIDonly.raw	B02_Apolar_Daph_AMP3_C30_LCMS_Pos_DIMSn_CIDonly	DAPH	Daphnia magna	whole organism	D-CULT	D-APOL	D-AMP	3	D-C30	B02	D-DIMSn	POSITIVE	APOL_AMP_3_C30_POS	DMA of D. magna (2022)	DMA of D. magna
B02_Apolar_Daph_AMP3_C30_LCMS_Pos_DIMSn_rerun.raw	B02_Apolar_Daph_AMP3_C30_LCMS_Pos_DIMSn_rerun	DAPH	Daphnia magna	whole organism	D-CULT	D-APOL	D-AMP	3	D-C30	B02	D-DIMSn	POSITIVE	APOL_AMP_3_C30_POS	DMA of D. magna (2022)	DMA of D. magna
B02_Apolar_Daph_AMP3_C30_LCMS_Pos_DIMSn_rerun2.raw	B02_Apolar_Daph_AMP3_C30_LCMS_Pos_DIMSn_rerun2	DAPH	Daphnia magna	whole organism	D-CULT	D-APOL	D-AMP	3	D-C30	B02	D-DIMSn	POSITIVE	APOL_AMP_3_C30_POS	DMA of D. magna (2022)	DMA of D. magna
B03_Apolar_Daph_AMP3_C30_LCMS_Pos_DIMSn.raw	B03_Apolar_Daph_AMP3_C30_LCMS_Pos_DIMSn	DAPH	Daphnia magna	whole organism	D-CULT	D-APOL	D-AMP	3	D-C30	B03	D-DIMSn	POSITIVE	APOL_AMP_3_C30_POS	DMA of D. magna (2022)	DMA of D. magna
B04_Apolar_Daph_AMP3_C30_LCMS_Pos_DIMSn.raw	B04_Apolar_Daph_AMP3_C30_LCMS_Pos_DIMSn	DAPH	Daphnia magna	whole organism	D-CULT	D-APOL	D-AMP	3	D-C30	B04	D-DIMSn	POSITIVE	APOL_AMP_3_C30_POS	DMA of D. magna (2022)	DMA of D. magna
B04_Apolar_Daph_AMP3_C30_LCMS_Pos_DIMSn_CIDonly.raw	B04_Apolar_Daph_AMP3_C30_LCMS_Pos_DIMSn_CIDonly	DAPH	Daphnia magna	whole organism	D-CULT	D-APOL	D-AMP	3	D-C30	B04	D-DIMSn	POSITIVE	APOL_AMP_3_C30_POS	DMA of D. magna (2022)	DMA of D. magna
B04_Apolar_Daph_AMP3_C30_LCMS_Pos_DIMSn_rerun.raw	B04_Apolar_Daph_AMP3_C30_LCMS_Pos_DIMSn_rerun	DAPH	Daphnia magna	whole organism	D-CULT	D-APOL	D-AMP	3	D-C30	B04	D-DIMSn	POSITIVE	APOL_AMP_3_C30_POS	DMA of D. magna (2022)	DMA of D. magna
B04_Apolar_Daph_AMP3_C30_LCMS_Pos_DIMSn_rerun2.raw	B04_Apolar_Daph_AMP3_C30_LCMS_Pos_DIMSn_rerun2	DAPH	Daphnia magna	whole organism	D-CULT	D-APOL	D-AMP	3	D-C30	B04	D-DIMSn	POSITIVE	APOL_AMP_3_C30_POS	DMA of D. magna (2022)	DMA of D. magna
B04_Apolar_Daph_AMP3_C30_LCMS_Pos_DIMSn_rerun3.raw	B04_Apolar_Daph_AMP3_C30_LCMS_Pos_DIMSn_rerun3	DAPH	Daphnia magna	whole organism	D-CULT	D-APOL	D-AMP	3	D-C30	B04	D-DIMSn	POSITIVE	APOL_AMP_3_C30_POS	DMA of D. magna (2022)	DMA of D. magna
B05_Apolar_Daph_AMP3_C30_LCMS_Pos_DIMSn.raw	B05_Apolar_Daph_AMP3_C30_LCMS_Pos_DIMSn	DAPH	Daphnia magna	whole organism	D-CULT	D-APOL	D-AMP	3	D-C30	B05	D-DIMSn	POSITIVE	APOL_AMP_3_C30_POS	DMA of D. magna (2022)	DMA of D. magna
B05_Apolar_Daph_AMP3_C30_LCMS_Pos_DIMSn_rerun.raw	B05_Apolar_Daph_AMP3_C30_LCMS_Pos_DIMSn_rerun	DAPH	Daphnia magna	whole organism	D-CULT	D-APOL	D-AMP	3	D-C30	B05	D-DIMSn	POSITIVE	APOL_AMP_3_C30_POS	DMA of D. magna (2022)	DMA of D. magna
B06_Apolar_Daph_AMP3_C30_LCMS_Pos_DIMSn.raw	B06_Apolar_Daph_AMP3_C30_LCMS_Pos_DIMSn	DAPH	Daphnia magna	whole organism	D-CULT	D-APOL	D-AMP	3	D-C30	B06	D-DIMSn	POSITIVE	APOL_AMP_3_C30_POS	DMA of D. magna (2022)	DMA of D. magna
B07_Apolar_Daph_AMP3_C30_LCMS_Pos_DIMSn.raw	B07_Apolar_Daph_AMP3_C30_LCMS_Pos_DIMSn	DAPH	Daphnia magna	whole organism	D-CULT	D-APOL	D-AMP	3	D-C30	B07	D-DIMSn	POSITIVE	APOL_AMP_3_C30_POS	DMA of D. magna (2022)	DMA of D. magna
B08_Apolar_Daph_AMP3_C30_LCMS_Pos_DIMSn.raw	B08_Apolar_Daph_AMP3_C30_LCMS_Pos_DIMSn	DAPH	Daphnia magna	whole organism	D-CULT	D-APOL	D-AMP	3	D-C30	B08	D-DIMSn	POSITIVE	APOL_AMP_3_C30_POS	DMA of D. magna (2022)	DMA of D. magna
B09_Apolar_Daph_AMP3_C30_LCMS_Pos_DIMSn.raw	B09_Apolar_Daph_AMP3_C30_LCMS_Pos_DIMSn	DAPH	Daphnia magna	whole organism	D-CULT	D-APOL	D-AMP	3	D-C30	B09	D-DIMSn	POSITIVE	APOL_AMP_3_C30_POS	DMA of D. magna (2022)	DMA of D. magna
B09_Apolar_Daph_AMP3_C30_LCMS_Pos_DIMSn_CIDonly.raw	B09_Apolar_Daph_AMP3_C30_LCMS_Pos_DIMSn_CIDonly	DAPH	Daphnia magna	whole organism	D-CULT	D-APOL	D-AMP	3	D-C30	B09	D-DIMSn	POSITIVE	APOL_AMP_3_C30_POS	DMA of D. magna (2022)	DMA of D. magna
B09_Apolar_Daph_AMP3_C30_LCMS_Pos_DIMSn_rerun.raw	B09_Apolar_Daph_AMP3_C30_LCMS_Pos_DIMSn_rerun	DAPH	Daphnia magna	whole organism	D-CULT	D-APOL	D-AMP	3	D-C30	B09	D-DIMSn	POSITIVE	APOL_AMP_3_C30_POS	DMA of D. magna (2022)	DMA of D. magna
B09_Apolar_Daph_AMP3_C30_LCMS_Pos_DIMSn_rerun2.raw	B09_Apolar_Daph_AMP3_C30_LCMS_Pos_DIMSn_rerun2	DAPH	Daphnia magna	whole organism	D-CULT	D-APOL	D-AMP	3	D-C30	B09	D-DIMSn	POSITIVE	APOL_AMP_3_C30_POS	DMA of D. magna (2022)	DMA of D. magna
B10_Apolar_Daph_AMP3_C30_LCMS_Pos_DIMSn.raw	B10_Apolar_Daph_AMP3_C30_LCMS_Pos_DIMSn	DAPH	Daphnia magna	whole organism	D-CULT	D-APOL	D-AMP	3	D-C30	B10	D-DIMSn	POSITIVE	APOL_AMP_3_C30_POS	DMA of D. magna (2022)	DMA of D. magna
B10_Apolar_Daph_AMP3_C30_LCMS_Pos_DIMSn_rerun.raw	B10_Apolar_Daph_AMP3_C30_LCMS_Pos_DIMSn_rerun	DAPH	Daphnia magna	whole organism	D-CULT	D-APOL	D-AMP	3	D-C30	B10	D-DIMSn	POSITIVE	APOL_AMP_3_C30_POS	DMA of D. magna (2022)	DMA of D. magna
B11_Apolar_Daph_AMP3_C30_LCMS_Pos_DIMSn.raw	B11_Apolar_Daph_AMP3_C30_LCMS_Pos_DIMSn	DAPH	Daphnia magna	whole organism	D-CULT	D-APOL	D-AMP	3	D-C30	B11	D-DIMSn	POSITIVE	APOL_AMP_3_C30_POS	DMA of D. magna (2022)	DMA of D. magna
B12_Apolar_Daph_AMP3_C30_LCMS_Pos_DIMSn.raw	B12_Apolar_Daph_AMP3_C30_LCMS_Pos_DIMSn	DAPH	Daphnia magna	whole organism	D-CULT	D-APOL	D-AMP	3	D-C30	B12	D-DIMSn	POSITIVE	APOL_AMP_3_C30_POS	DMA of D. magna (2022)	DMA of D. magna
C01_Apolar_Daph_AMP3_C30_LCMS_Pos_DIMSn.raw	C01_Apolar_Daph_AMP3_C30_LCMS_Pos_DIMSn	DAPH	Daphnia magna	whole organism	D-CULT	D-APOL	D-AMP	3	D-C30	C01	D-DIMSn	POSITIVE	APOL_AMP_3_C30_POS	DMA of D. magna (2022)	DMA of D. magna
C02_Apolar_Daph_AMP3_C30_LCMS_Pos_DIMSn.raw	C02_Apolar_Daph_AMP3_C30_LCMS_Pos_DIMSn	DAPH	Daphnia magna	whole organism	D-CULT	D-APOL	D-AMP	3	D-C30	C02	D-DIMSn	POSITIVE	APOL_AMP_3_C30_POS	DMA of D. magna (2022)	DMA of D. magna
C02_Apolar_Daph_AMP3_C30_LCMS_Pos_DIMSn_rerun.raw	C02_Apolar_Daph_AMP3_C30_LCMS_Pos_DIMSn_rerun	DAPH	Daphnia magna	whole organism	D-CULT	D-APOL	D-AMP	3	D-C30	C02	D-DIMSn	POSITIVE	APOL_AMP_3_C30_POS	DMA of D. magna (2022)	DMA of D. magna
C03_Apolar_Daph_AMP3_C30_LCMS_Pos_DIMSn.raw	C03_Apolar_Daph_AMP3_C30_LCMS_Pos_DIMSn	DAPH	Daphnia magna	whole organism	D-CULT	D-APOL	D-AMP	3	D-C30	C03	D-DIMSn	POSITIVE	APOL_AMP_3_C30_POS	DMA of D. magna (2022)	DMA of D. magna
C03_Apolar_Daph_AMP3_C30_LCMS_Pos_DIMSn_rerun.raw	C03_Apolar_Daph_AMP3_C30_LCMS_Pos_DIMSn_rerun	DAPH	Daphnia magna	whole organism	D-CULT	D-APOL	D-AMP	3	D-C30	C03	D-DIMSn	POSITIVE	APOL_AMP_3_C30_POS	DMA of D. magna (2022)	DMA of D. magna
C04_Apolar_Daph_AMP3_C30_LCMS_Pos_DIMSn.raw	C04_Apolar_Daph_AMP3_C30_LCMS_Pos_DIMSn	DAPH	Daphnia magna	whole organism	D-CULT	D-APOL	D-AMP	3	D-C30	C04	D-DIMSn	POSITIVE	APOL_AMP_3_C30_POS	DMA of D. magna (2022)	DMA of D. magna
C05_Apolar_Daph_AMP3_C30_LCMS_Pos_DIMSn.raw	C05_Apolar_Daph_AMP3_C30_LCMS_Pos_DIMSn	DAPH	Daphnia magna	whole organism	D-CULT	D-APOL	D-AMP	3	D-C30	C05	D-DIMSn	POSITIVE	APOL_AMP_3_C30_POS	DMA of D. magna (2022)	DMA of D. magna
C06_Apolar_Daph_AMP3_C30_LCMS_Pos_DIMSn.raw	C06_Apolar_Daph_AMP3_C30_LCMS_Pos_DIMSn	DAPH	Daphnia magna	whole organism	D-CULT	D-APOL	D-AMP	3	D-C30	C06	D-DIMSn	POSITIVE	APOL_AMP_3_C30_POS	DMA of D. magna (2022)	DMA of D. magna
C07_Apolar_Daph_AMP3_C30_LCMS_Pos_DIMSn.raw	C07_Apolar_Daph_AMP3_C30_LCMS_Pos_DIMSn	DAPH	Daphnia magna	whole organism	D-CULT	D-APOL	D-AMP	3	D-C30	C07	D-DIMSn	POSITIVE	APOL_AMP_3_C30_POS	DMA of D. magna (2022)	DMA of D. magna
C08_Apolar_Daph_AMP3_C30_LCMS_Pos_DIMSn.raw	C08_Apolar_Daph_AMP3_C30_LCMS_Pos_DIMSn	DAPH	Daphnia magna	whole organism	D-CULT	D-APOL	D-AMP	3	D-C30	C08	D-DIMSn	POSITIVE	APOL_AMP_3_C30_POS	DMA of D. magna (2022)	DMA of D. magna
C08_Apolar_Daph_AMP3_C30_LCMS_Pos_DIMSn_rerun.raw	C08_Apolar_Daph_AMP3_C30_LCMS_Pos_DIMSn_rerun	DAPH	Daphnia magna	whole organism	D-CULT	D-APOL	D-AMP	3	D-C30	C08	D-DIMSn	POSITIVE	APOL_AMP_3_C30_POS	DMA of D. magna (2022)	DMA of D. magna
C09_Apolar_Daph_AMP3_C30_LCMS_Pos_DIMSn.raw	C09_Apolar_Daph_AMP3_C30_LCMS_Pos_DIMSn	DAPH	Daphnia magna	whole organism	D-CULT	D-APOL	D-AMP	3	D-C30	C09	D-DIMSn	POSITIVE	APOL_AMP_3_C30_POS	DMA of D. magna (2022)	DMA of D. magna
C09_Apolar_Daph_AMP3_C30_LCMS_Pos_DIMSn_rerun.raw	C09_Apolar_Daph_AMP3_C30_LCMS_Pos_DIMSn_rerun	DAPH	Daphnia magna	whole organism	D-CULT	D-APOL	D-AMP	3	D-C30	C09	D-DIMSn	POSITIVE	APOL_AMP_3_C30_POS	DMA of D. magna (2022)	DMA of D. magna
C09_Apolar_Daph_AMP3_C30_LCMS_Pos_DIMSn_rerun2.raw	C09_Apolar_Daph_AMP3_C30_LCMS_Pos_DIMSn_rerun2	DAPH	Daphnia magna	whole organism	D-CULT	D-APOL	D-AMP	3	D-C30	C09	D-DIMSn	POSITIVE	APOL_AMP_3_C30_POS	DMA of D. magna (2022)	DMA of D. magna
C10_Apolar_Daph_AMP3_C30_LCMS_Pos_DIMSn.raw	C10_Apolar_Daph_AMP3_C30_LCMS_Pos_DIMSn	DAPH	Daphnia magna	whole organism	D-CULT	D-APOL	D-AMP	3	D-C30	C10	D-DIMSn	POSITIVE	APOL_AMP_3_C30_POS	DMA of D. magna (2022)	DMA of D. magna
C11_Apolar_Daph_AMP3_C30_LCMS_Pos_DIMSn.raw	C11_Apolar_Daph_AMP3_C30_LCMS_Pos_DIMSn	DAPH	Daphnia magna	whole organism	D-CULT	D-APOL	D-AMP	3	D-C30	C11	D-DIMSn	POSITIVE	APOL_AMP_3_C30_POS	DMA of D. magna (2022)	DMA of D. magna
C12_Apolar_Daph_AMP3_C30_LCMS_Pos_DIMSn.raw	C12_Apolar_Daph_AMP3_C30_LCMS_Pos_DIMSn	DAPH	Daphnia magna	whole organism	D-CULT	D-APOL	D-AMP	3	D-C30	C12	D-DIMSn	POSITIVE	APOL_AMP_3_C30_POS	DMA of D. magna (2022)	DMA of D. magna
D04_Apolar_Daph_AMP3_C30_LCMS_Pos_DIMSn.raw	D04_Apolar_Daph_AMP3_C30_LCMS_Pos_DIMSn	DAPH	Daphnia magna	whole organism	D-CULT	D-APOL	D-AMP	3	D-C30	D04	D-DIMSn	POSITIVE	APOL_AMP_3_C30_POS	DMA of D. magna (2022)	DMA of D. magna
D04_Apolar_Daph_AMP3_C30_LCMS_Pos_DIMSn_rerun.raw	D04_Apolar_Daph_AMP3_C30_LCMS_Pos_DIMSn_rerun	DAPH	Daphnia magna	whole organism	D-CULT	D-APOL	D-AMP	3	D-C30	D04	D-DIMSn	POSITIVE	APOL_AMP_3_C30_POS	DMA of D. magna (2022)	DMA of D. magna
D04_Apolar_Daph_AMP3_C30_LCMS_Pos_DIMSn_rerun_180623214841.raw	D04_Apolar_Daph_AMP3_C30_LCMS_Pos_DIMSn_rerun_180623214841	DAPH	Daphnia magna	whole organism	D-CULT	D-APOL	D-AMP	3	D-C30	D04	D-DIMSn	POSITIVE	APOL_AMP_3_C30_POS	DMA of D. magna (2022)	DMA of D. magna
D05_Apolar_Daph_AMP3_C30_LCMS_Pos_DIMSn.raw	D05_Apolar_Daph_AMP3_C30_LCMS_Pos_DIMSn	DAPH	Daphnia magna	whole organism	D-CULT	D-APOL	D-AMP	3	D-C30	D05	D-DIMSn	POSITIVE	APOL_AMP_3_C30_POS	DMA of D. magna (2022)	DMA of D. magna
D06_Apolar_Daph_AMP3_C30_LCMS_Pos_DIMSn.raw	D06_Apolar_Daph_AMP3_C30_LCMS_Pos_DIMSn	DAPH	Daphnia magna	whole organism	D-CULT	D-APOL	D-AMP	3	D-C30	D06	D-DIMSn	POSITIVE	APOL_AMP_3_C30_POS	DMA of D. magna (2022)	DMA of D. magna
D07_Apolar_Daph_AMP3_C30_LCMS_Pos_DIMSn.raw	D07_Apolar_Daph_AMP3_C30_LCMS_Pos_DIMSn	DAPH	Daphnia magna	whole organism	D-CULT	D-APOL	D-AMP	3	D-C30	D07	D-DIMSn	POSITIVE	APOL_AMP_3_C30_POS	DMA of D. magna (2022)	DMA of D. magna
D08_Apolar_Daph_AMP3_C30_LCMS_Pos_DIMSn.raw	D08_Apolar_Daph_AMP3_C30_LCMS_Pos_DIMSn	DAPH	Daphnia magna	whole organism	D-CULT	D-APOL	D-AMP	3	D-C30	D08	D-DIMSn	POSITIVE	APOL_AMP_3_C30_POS	DMA of D. magna (2022)	DMA of D. magna
D09_Apolar_Daph_AMP3_C30_LCMS_Pos_DIMSn.raw	D09_Apolar_Daph_AMP3_C30_LCMS_Pos_DIMSn	DAPH	Daphnia magna	whole organism	D-CULT	D-APOL	D-AMP	3	D-C30	D09	D-DIMSn	POSITIVE	APOL_AMP_3_C30_POS	DMA of D. magna (2022)	DMA of D. magna
D09_Apolar_Daph_AMP3_C30_LCMS_Pos_DIMSn_rerun.raw	D09_Apolar_Daph_AMP3_C30_LCMS_Pos_DIMSn_rerun	DAPH	Daphnia magna	whole organism	D-CULT	D-APOL	D-AMP	3	D-C30	D09	D-DIMSn	POSITIVE	APOL_AMP_3_C30_POS	DMA of D. magna (2022)	DMA of D. magna
D09_Apolar_Daph_AMP3_C30_LCMS_Pos_DIMSn_rerun2.raw	D09_Apolar_Daph_AMP3_C30_LCMS_Pos_DIMSn_rerun2	DAPH	Daphnia magna	whole organism	D-CULT	D-APOL	D-AMP	3	D-C30	D09	D-DIMSn	POSITIVE	APOL_AMP_3_C30_POS	DMA of D. magna (2022)	DMA of D. magna
D10_Apolar_Daph_AMP3_C30_LCMS_Pos_DIMSn.raw	D10_Apolar_Daph_AMP3_C30_LCMS_Pos_DIMSn	DAPH	Daphnia magna	whole organism	D-CULT	D-APOL	D-AMP	3	D-C30	D10	D-DIMSn	POSITIVE	APOL_AMP_3_C30_POS	DMA of D. magna (2022)	DMA of D. magna
D10_Apolar_Daph_AMP3_C30_LCMS_Pos_DIMSn_rerun.raw	D10_Apolar_Daph_AMP3_C30_LCMS_Pos_DIMSn_rerun	DAPH	Daphnia magna	whole organism	D-CULT	D-APOL	D-AMP	3	D-C30	D10	D-DIMSn	POSITIVE	APOL_AMP_3_C30_POS	DMA of D. magna (2022)	DMA of D. magna
D10_Apolar_Daph_AMP3_C30_LCMS_Pos_DIMSn_rerun2.raw	D10_Apolar_Daph_AMP3_C30_LCMS_Pos_DIMSn_rerun2	DAPH	Daphnia magna	whole organism	D-CULT	D-APOL	D-AMP	3	D-C30	D10	D-DIMSn	POSITIVE	APOL_AMP_3_C30_POS	DMA of D. magna (2022)	DMA of D. magna
D11_Apolar_Daph_AMP3_C30_LCMS_Pos_DIMSn.raw	D11_Apolar_Daph_AMP3_C30_LCMS_Pos_DIMSn	DAPH	Daphnia magna	whole organism	D-CULT	D-APOL	D-AMP	3	D-C30	D11	D-DIMSn	POSITIVE	APOL_AMP_3_C30_POS	DMA of D. magna (2022)	DMA of D. magna
D11_Apolar_Daph_AMP3_C30_LCMS_Pos_DIMSn_rerun.raw	D11_Apolar_Daph_AMP3_C30_LCMS_Pos_DIMSn_rerun	DAPH	Daphnia magna	whole organism	D-CULT	D-APOL	D-AMP	3	D-C30	D11	D-DIMSn	POSITIVE	APOL_AMP_3_C30_POS	DMA of D. magna (2022)	DMA of D. magna
D11_Apolar_Daph_AMP3_C30_LCMS_Pos_DIMSn_rerun2.raw	D11_Apolar_Daph_AMP3_C30_LCMS_Pos_DIMSn_rerun2	DAPH	Daphnia magna	whole organism	D-CULT	D-APOL	D-AMP	3	D-C30	D11	D-DIMSn	POSITIVE	APOL_AMP_3_C30_POS	DMA of D. magna (2022)	DMA of D. magna
D12_Apolar_Daph_AMP3_C30_LCMS_Pos_DIMSn.raw	D12_Apolar_Daph_AMP3_C30_LCMS_Pos_DIMSn	DAPH	Daphnia magna	whole organism	D-CULT	D-APOL	D-AMP	3	D-C30	D12	D-DIMSn	POSITIVE	APOL_AMP_3_C30_POS	DMA of D. magna (2022)	DMA of D. magna
03_Apolar_BlankExtract_Crude_neg_inj1.raw	03_Apolar_BlankExtract_Crude_neg_inj1	EQUIL_BLANK			D-CULT	NA	NA	NA	D-C30	NA	D-LCMS	NEGATIVE	APOL_AMP_3_C30_NEG	DMA of D. magna (2022)	DMA of D. magna
03_Apolar_BlankExtract_Crude_neg_inj2.raw	03_Apolar_BlankExtract_Crude_neg_inj2	EQUIL_BLANK			D-CULT	NA	NA	NA	D-C30	NA	D-LCMS	NEGATIVE	APOL_AMP_3_C30_NEG	DMA of D. magna (2022)	DMA of D. magna
03_Apolar_BlankExtract_Crude_neg_inj3.raw	03_Apolar_BlankExtract_Crude_neg_inj3	EQUIL_BLANK			D-CULT	NA	NA	NA	D-C30	NA	D-LCMS	NEGATIVE	APOL_AMP_3_C30_NEG	DMA of D. magna (2022)	DMA of D. magna
03_Apolar_BlankExtract_Crude_pos_inj3.raw	03_Apolar_BlankExtract_Crude_pos_inj3	EQUIL_BLANK			D-CULT	NA	NA	NA	D-C30	NA	D-LCMS	POSITIVE	APOL_AMP_3_C30_POS	DMA of D. magna (2022)	DMA of D. magna
03_BlankApolarExtract_inj1.raw	03_BlankApolarExtract_inj1	EQUIL_BLANK			D-CULT	NA	NA	NA	D-C30	NA	D-LCMS	POSITIVE	APOL_AMP_3_C30_POS	DMA of D. magna (2022)	DMA of D. magna		couldn't convert to mzML - not added to Metabolights
03_BlankApolarExtract_inj1_160214182601.raw	03_BlankApolarExtract_inj1_160214182601	EQUIL_BLANK			D-CULT	NA	NA	NA	D-C30	NA	D-LCMS	POSITIVE	APOL_AMP_3_C30_POS	DMA of D. magna (2022)	DMA of D. magna
03_BlankApolarExtract_inj1_160214185815.raw	03_BlankApolarExtract_inj1_160214185815	EQUIL_BLANK			D-CULT	NA	NA	NA	D-C30	NA	D-LCMS	POSITIVE	APOL_AMP_3_C30_POS	DMA of D. magna (2022)	DMA of D. magna
03_BlankApolarExtract_pos_inj2.raw	03_BlankApolarExtract_pos_inj2	EQUIL_BLANK			D-CULT	NA	NA	NA	D-C30	NA	D-LCMS	POSITIVE	APOL_AMP_3_C30_POS	DMA of D. magna (2022)	DMA of D. magna
03_ColumnEquil_DaphApolExtract_inj1.raw	03_ColumnEquil_DaphApolExtract_inj1	EQUIL	Daphnia magna	whole organism	D-CULT	NA	NA	NA	D-C30	NA	D-LCMS	POSITIVE	APOL_AMP_3_C30_POS	DMA of D. magna (2022)	DMA of D. magna		couldn't convert to mzML - not added to Metabolights
03_ColumnEquil_DaphApolExtract_inj1_160214150539.raw	03_ColumnEquil_DaphApolExtract_inj1_160214150539	EQUIL	Daphnia magna	whole organism	D-CULT	NA	NA	NA	D-C30	NA	D-LCMS	POSITIVE	APOL_AMP_3_C30_POS	DMA of D. magna (2022)	DMA of D. magna
03_ColumnEquil_DaphApolExtract_inj2.raw	03_ColumnEquil_DaphApolExtract_inj2	EQUIL	Daphnia magna	whole organism	D-CULT	NA	NA	NA	D-C30	NA	D-LCMS	POSITIVE	APOL_AMP_3_C30_POS	DMA of D. magna (2022)	DMA of D. magna		couldn't convert to mzML - not added to Metabolights
03_ColumnEquil_DaphApolExtract_inj2_160214153758.raw	03_ColumnEquil_DaphApolExtract_inj2_160214153758	EQUIL	Daphnia magna	whole organism	D-CULT	NA	NA	NA	D-C30	NA	D-LCMS	POSITIVE	APOL_AMP_3_C30_POS	DMA of D. magna (2022)	DMA of D. magna
03_ColumnEquil_DaphApolExtract_inj3.raw	03_ColumnEquil_DaphApolExtract_inj3	EQUIL	Daphnia magna	whole organism	D-CULT	NA	NA	NA	D-C30	NA	D-LCMS	POSITIVE	APOL_AMP_3_C30_POS	DMA of D. magna (2022)	DMA of D. magna
03_ColumnEquil_DaphApolExtract_inj4.raw	03_ColumnEquil_DaphApolExtract_inj4	EQUIL	Daphnia magna	whole organism	D-CULT	NA	NA	NA	D-C30	NA	D-LCMS	POSITIVE	APOL_AMP_3_C30_POS	DMA of D. magna (2022)	DMA of D. magna
03_ColumnEquil_DaphApolExtract_inj5.raw	03_ColumnEquil_DaphApolExtract_inj5	EQUIL	Daphnia magna	whole organism	D-CULT	NA	NA	NA	D-C30	NA	D-LCMS	POSITIVE	APOL_AMP_3_C30_POS	DMA of D. magna (2022)	DMA of D. magna
03_ColumnEquil_DaphApolExtract_inj5_160214175341.raw	03_ColumnEquil_DaphApolExtract_inj5_160214175341	EQUIL	Daphnia magna	whole organism	D-CULT	NA	NA	NA	D-C30	NA	D-LCMS	POSITIVE	APOL_AMP_3_C30_POS	DMA of D. magna (2022)	DMA of D. magna
03_ColumnEquil_DaphApolExtract_inj6.raw	03_ColumnEquil_DaphApolExtract_inj6	EQUIL	Daphnia magna	whole organism	D-CULT	NA	NA	NA	D-C30	NA	D-LCMS	POSITIVE	APOL_AMP_3_C30_POS	DMA of D. magna (2022)	DMA of D. magna
03_ColumnEquil_DaphApolExtract_pos_FinalInj.raw	03_ColumnEquil_DaphApolExtract_pos_FinalInj	EQUIL	Daphnia magna	whole organism	D-CULT	NA	NA	NA	D-C30	NA	D-LCMS	POSITIVE	APOL_AMP_3_C30_POS	DMA of D. magna (2022)	DMA of D. magna
03_ColumnEquil_DaphApolExtract_pos_inj10.raw	03_ColumnEquil_DaphApolExtract_pos_inj10	EQUIL	Daphnia magna	whole organism	D-CULT	NA	NA	NA	D-C30	NA	D-LCMS	POSITIVE	APOL_AMP_3_C30_POS	DMA of D. magna (2022)	DMA of D. magna
03_ColumnEquil_DaphApolExtract_pos_inj11_Postfilterchange.raw	03_ColumnEquil_DaphApolExtract_pos_inj11_Postfilterchange	EQUIL	Daphnia magna	whole organism	D-CULT	NA	NA	NA	D-C30	NA	D-LCMS	POSITIVE	APOL_AMP_3_C30_POS	DMA of D. magna (2022)	DMA of D. magna
03_ColumnEquil_DaphApolExtract_pos_inj7.raw	03_ColumnEquil_DaphApolExtract_pos_inj7	EQUIL	Daphnia magna	whole organism	D-CULT	NA	NA	NA	D-C30	NA	D-LCMS	POSITIVE	APOL_AMP_3_C30_POS	DMA of D. magna (2022)	DMA of D. magna
03_EndrunBlank.raw	03_EndrunBlank	MISC			NA	NA	NA	NA	D-C30	NA	D-LCMS	POSITIVE	APOL_AMP_3_C30_POS	DMA of D. magna (2022)	DMA of D. magna
03_SystemCheck_1to1_IPA_MeCN.raw	03_SystemCheck_1to1_IPA_MeCN	MISC			NA	NA	NA	NA	D-C30	NA	D-LCMS	POSITIVE	APOL_AMP_3_C30_POS	DMA of D. magna (2022)	DMA of D. magna		couldn't convert to mzML - not added to Metabolights
03_SystemCheck_1to1_IPA_MeCN_160214130242.raw	03_SystemCheck_1to1_IPA_MeCN_160214130242	MISC			NA	NA	NA	NA	D-C30	NA	D-LCMS	POSITIVE	APOL_AMP_3_C30_POS	DMA of D. magna (2022)	DMA of D. magna
03_SystemCheck_1to1_IPA_MeCN_160214134319.raw	03_SystemCheck_1to1_IPA_MeCN_160214134319	MISC			NA	NA	NA	NA	D-C30	NA	D-LCMS	POSITIVE	APOL_AMP_3_C30_POS	DMA of D. magna (2022)	DMA of D. magna
03_SystemCheck_1to1_IPA_MeCN_160214143108.raw	03_SystemCheck_1to1_IPA_MeCN_160214143108	MISC			NA	NA	NA	NA	D-C30	NA	D-LCMS	POSITIVE	APOL_AMP_3_C30_POS	DMA of D. magna (2022)	DMA of D. magna
03_SystemCheck_1to1_IPA_MeCN_160215212426.raw	03_SystemCheck_1to1_IPA_MeCN_160215212426	MISC			NA	NA	NA	NA	D-C30	NA	D-LCMS	POSITIVE	APOL_AMP_3_C30_POS	DMA of D. magna (2022)	DMA of D. magna
Blank_Apolar_AMPFrac3_C30LCMS_pos_inj1.raw	Blank_Apolar_AMPFrac3_C30LCMS_pos_inj1	BLANK			D-CULT	D-APOL	D-AMP	3	D-C30	NA	D-LCMS	POSITIVE	APOL_AMP_3_C30_POS	DMA of D. magna (2022)	DMA of D. magna
Blank_Apolar_AMPFrac3_C30LCMS_pos_inj2.raw	Blank_Apolar_AMPFrac3_C30LCMS_pos_inj2	BLANK			D-CULT	D-APOL	D-AMP	3	D-C30	NA	D-LCMS	POSITIVE	APOL_AMP_3_C30_POS	DMA of D. magna (2022)	DMA of D. magna
Blank_Apolar_AMPFrac3_C30LCMS_pos_inj3.raw	Blank_Apolar_AMPFrac3_C30LCMS_pos_inj3	BLANK			D-CULT	D-APOL	D-AMP	3	D-C30	NA	D-LCMS	POSITIVE	APOL_AMP_3_C30_POS	DMA of D. magna (2022)	DMA of D. magna
Blank_Apolar_AMPFrac3_C30LCMS_pos_inj4.raw	Blank_Apolar_AMPFrac3_C30LCMS_pos_inj4	BLANK			D-CULT	D-APOL	D-AMP	3	D-C30	NA	D-LCMS	POSITIVE	APOL_AMP_3_C30_POS	DMA of D. magna (2022)	DMA of D. magna
Blank_Apolar_AMPFrac3_C30LCMS_pos_inj5.raw	Blank_Apolar_AMPFrac3_C30LCMS_pos_inj5	BLANK			D-CULT	D-APOL	D-AMP	3	D-C30	NA	D-LCMS	POSITIVE	APOL_AMP_3_C30_POS	DMA of D. magna (2022)	DMA of D. magna
Daph_Apolar_AMPFrac3_C30LCMS_pos_inj1.raw	Daph_Apolar_AMPFrac3_C30LCMS_pos_inj1	DAPH	Daphnia magna	whole organism	D-CULT	D-APOL	D-AMP	3	D-C30	NA	D-LCMS	POSITIVE	APOL_AMP_3_C30_POS	DMA of D. magna (2022)	DMA of D. magna
Daph_Apolar_AMPFrac3_C30LCMS_pos_inj2.raw	Daph_Apolar_AMPFrac3_C30LCMS_pos_inj2	DAPH	Daphnia magna	whole organism	D-CULT	D-APOL	D-AMP	3	D-C30	NA	D-LCMS	POSITIVE	APOL_AMP_3_C30_POS	DMA of D. magna (2022)	DMA of D. magna
Daph_Apolar_AMPFrac3_C30LCMS_pos_inj3.raw	Daph_Apolar_AMPFrac3_C30LCMS_pos_inj3	DAPH	Daphnia magna	whole organism	D-CULT	D-APOL	D-AMP	3	D-C30	NA	D-LCMS	POSITIVE	APOL_AMP_3_C30_POS	DMA of D. magna (2022)	DMA of D. magna
Daph_Apolar_AMPFrac3_C30LCMS_pos_inj4.raw	Daph_Apolar_AMPFrac3_C30LCMS_pos_inj4	DAPH	Daphnia magna	whole organism	D-CULT	D-APOL	D-AMP	3	D-C30	NA	D-LCMS	POSITIVE	APOL_AMP_3_C30_POS	DMA of D. magna (2022)	DMA of D. magna
Daph_Apolar_AMPFrac3_C30LCMS_pos_inj5.raw	Daph_Apolar_AMPFrac3_C30LCMS_pos_inj5	DAPH	Daphnia magna	whole organism	D-CULT	D-APOL	D-AMP	3	D-C30	NA	D-LCMS	POSITIVE	APOL_AMP_3_C30_POS	DMA of D. magna (2022)	DMA of D. magna
Daph_Apolar_AMPFrac3_C30LCMSMS_pos_incl1_inj1.raw	Daph_Apolar_AMPFrac3_C30LCMSMS_pos_incl1_inj1	DAPH	Daphnia magna	whole organism	D-CULT	D-APOL	D-AMP	3	D-C30	NA	D-LCMSMS	POSITIVE	APOL_AMP_3_C30_POS	DMA of D. magna (2022)	DMA of D. magna
Daph_Apolar_AMPFrac3_C30LCMSMS_pos_incl1_inj2.raw	Daph_Apolar_AMPFrac3_C30LCMSMS_pos_incl1_inj2	DAPH	Daphnia magna	whole organism	D-CULT	D-APOL	D-AMP	3	D-C30	NA	D-LCMSMS	POSITIVE	APOL_AMP_3_C30_POS	DMA of D. magna (2022)	DMA of D. magna
Daph_Apolar_AMPFrac3_C30LCMSMS_pos_incl2_inj1.raw	Daph_Apolar_AMPFrac3_C30LCMSMS_pos_incl2_inj1	DAPH	Daphnia magna	whole organism	D-CULT	D-APOL	D-AMP	3	D-C30	NA	D-LCMSMS	POSITIVE	APOL_AMP_3_C30_POS	DMA of D. magna (2022)	DMA of D. magna
Daph_Apolar_AMPFrac3_C30LCMSMS_pos_incl2_inj2.raw	Daph_Apolar_AMPFrac3_C30LCMSMS_pos_incl2_inj2	DAPH	Daphnia magna	whole organism	D-CULT	D-APOL	D-AMP	3	D-C30	NA	D-LCMSMS	POSITIVE	APOL_AMP_3_C30_POS	DMA of D. magna (2022)	DMA of D. magna
MSM_Apolar_AMPFrac4_C30LCMS_neg_inj1.raw	MSM_Apolar_AMPFrac4_C30LCMS_neg_inj1	COMPOUND			D-CULT	D-APOL	D-AMP	4	D-C30	NA	D-LCMS	NEGATIVE	APOL_AMP_4_C30_MSM_NEG	DMA of D. magna (2022)	DMA of D. magna
MSM_Apolar_AMPFrac4_C30LCMS_neg_inj2.raw	MSM_Apolar_AMPFrac4_C30LCMS_neg_inj2	COMPOUND			D-CULT	D-APOL	D-AMP	4	D-C30	NA	D-LCMS	NEGATIVE	APOL_AMP_4_C30_MSM_NEG	DMA of D. magna (2022)	DMA of D. magna
MSM_Apolar_AMPFrac4_C30LCMS_neg_inj3.raw	MSM_Apolar_AMPFrac4_C30LCMS_neg_inj3	COMPOUND			D-CULT	D-APOL	D-AMP	4	D-C30	NA	D-LCMS	NEGATIVE	APOL_AMP_4_C30_MSM_NEG	DMA of D. magna (2022)	DMA of D. magna
MSM_Apolar_AMPFrac4_C30LCMSMS_COMBO_neg_inj1.raw	MSM_Apolar_AMPFrac4_C30LCMSMS_COMBO_neg_inj1	COMPOUND			D-CULT	D-APOL	D-AMP	4	D-C30	NA	D-LCMSMS	NEGATIVE	APOL_AMP_4_C30_MSM_NEG	DMA of D. magna (2022)	DMA of D. magna
MSM_Apolar_AMPFrac4_C30LCMSMS_COMBO_neg_inj2.raw	MSM_Apolar_AMPFrac4_C30LCMSMS_COMBO_neg_inj2	COMPOUND			D-CULT	D-APOL	D-AMP	4	D-C30	NA	D-LCMSMS	NEGATIVE	APOL_AMP_4_C30_MSM_NEG	DMA of D. magna (2022)	DMA of D. magna
MSM_Apolar_AMPFrac4_C30LCMS_pos_inj1.raw	MSM_Apolar_AMPFrac4_C30LCMS_pos_inj1	COMPOUND			D-CULT	D-APOL	D-AMP	4	D-C30	NA	D-LCMS	POSITIVE	APOL_AMP_4_C30_MSM_POS	DMA of D. magna (2022)	DMA of D. magna
MSM_Apolar_AMPFrac4_C30LCMS_pos_inj2.raw	MSM_Apolar_AMPFrac4_C30LCMS_pos_inj2	COMPOUND			D-CULT	D-APOL	D-AMP	4	D-C30	NA	D-LCMS	POSITIVE	APOL_AMP_4_C30_MSM_POS	DMA of D. magna (2022)	DMA of D. magna
MSM_Apolar_AMPFrac4_C30LCMS_pos_inj3.raw	MSM_Apolar_AMPFrac4_C30LCMS_pos_inj3	COMPOUND			D-CULT	D-APOL	D-AMP	4	D-C30	NA	D-LCMS	POSITIVE	APOL_AMP_4_C30_MSM_POS	DMA of D. magna (2022)	DMA of D. magna
MSM_Apolar_AMPFrac4_C30LCMSMS_COMBO_pos_inj1.raw	MSM_Apolar_AMPFrac4_C30LCMSMS_COMBO_pos_inj1	COMPOUND			D-CULT	D-APOL	D-AMP	4	D-C30	NA	D-LCMSMS	POSITIVE	APOL_AMP_4_C30_MSM_POS	DMA of D. magna (2022)	DMA of D. magna
MSM_Apolar_AMPFrac4_C30LCMSMS_COMBO_pos_inj2.raw	MSM_Apolar_AMPFrac4_C30LCMSMS_COMBO_pos_inj2	COMPOUND			D-CULT	D-APOL	D-AMP	4	D-C30	NA	D-LCMSMS	POSITIVE	APOL_AMP_4_C30_MSM_POS	DMA of D. magna (2022)	DMA of D. magna
A01_Apolar_Blank_AMP_4_C30_LCMS_Neg_DIMS_rerun.raw	A01_Apolar_Blank_AMP_4_C30_LCMS_Neg_DIMS_rerun	BLANK			D-CULT	D-APOL	D-AMP	4	D-C30	A01	D-DIMS	NEGATIVE	APOL_AMP_4_C30_NEG	DMA of D. magna (2022)	DMA of D. magna
A01_Apolar_Daph_AMP_4_C30_LCMS_Neg_DIMS.raw	A01_Apolar_Daph_AMP_4_C30_LCMS_Neg_DIMS	DAPH	Daphnia magna	whole organism	D-CULT	D-APOL	D-AMP	4	D-C30	A01	D-DIMS	NEGATIVE	APOL_AMP_4_C30_NEG	DMA of D. magna (2022)	DMA of D. magna
A02_Apolar_Blank_AMP_4_C30_LCMS_Neg_DIMS.raw	A02_Apolar_Blank_AMP_4_C30_LCMS_Neg_DIMS	BLANK			D-CULT	D-APOL	D-AMP	4	D-C30	A02	D-DIMS	NEGATIVE	APOL_AMP_4_C30_NEG	DMA of D. magna (2022)	DMA of D. magna
A02_Apolar_Daph_AMP_4_C30_LCMS_Neg_DIMS.raw	A02_Apolar_Daph_AMP_4_C30_LCMS_Neg_DIMS	DAPH	Daphnia magna	whole organism	D-CULT	D-APOL	D-AMP	4	D-C30	A02	D-DIMS	NEGATIVE	APOL_AMP_4_C30_NEG	DMA of D. magna (2022)	DMA of D. magna
A03_Apolar_Blank_AMP_4_C30_LCMS_Neg_DIMS_rerun4.raw	A03_Apolar_Blank_AMP_4_C30_LCMS_Neg_DIMS_rerun4	BLANK			D-CULT	D-APOL	D-AMP	4	D-C30	A03	D-DIMS	NEGATIVE	APOL_AMP_4_C30_NEG	DMA of D. magna (2022)	DMA of D. magna
A03_Apolar_Daph_AMP_4_C30_LCMS_Neg_DIMS.raw	A03_Apolar_Daph_AMP_4_C30_LCMS_Neg_DIMS	DAPH	Daphnia magna	whole organism	D-CULT	D-APOL	D-AMP	4	D-C30	A03	D-DIMS	NEGATIVE	APOL_AMP_4_C30_NEG	DMA of D. magna (2022)	DMA of D. magna
A04_Apolar_Blank_AMP_4_C30_LCMS_Neg_DIMS_rerun3.raw	A04_Apolar_Blank_AMP_4_C30_LCMS_Neg_DIMS_rerun3	BLANK			D-CULT	D-APOL	D-AMP	4	D-C30	A04	D-DIMS	NEGATIVE	APOL_AMP_4_C30_NEG	DMA of D. magna (2022)	DMA of D. magna
A04_Apolar_Daph_AMP_4_C30_LCMS_Neg_DIMS.raw	A04_Apolar_Daph_AMP_4_C30_LCMS_Neg_DIMS	DAPH	Daphnia magna	whole organism	D-CULT	D-APOL	D-AMP	4	D-C30	A04	D-DIMS	NEGATIVE	APOL_AMP_4_C30_NEG	DMA of D. magna (2022)	DMA of D. magna
A05_Apolar_Blank_AMP_4_C30_LCMS_Neg_DIMS.raw	A05_Apolar_Blank_AMP_4_C30_LCMS_Neg_DIMS	BLANK			D-CULT	D-APOL	D-AMP	4	D-C30	A05	D-DIMS	NEGATIVE	APOL_AMP_4_C30_NEG	DMA of D. magna (2022)	DMA of D. magna
A05_Apolar_Daph_AMP_4_C30_LCMS_Neg_DIMS.raw	A05_Apolar_Daph_AMP_4_C30_LCMS_Neg_DIMS	DAPH	Daphnia magna	whole organism	D-CULT	D-APOL	D-AMP	4	D-C30	A05	D-DIMS	NEGATIVE	APOL_AMP_4_C30_NEG	DMA of D. magna (2022)	DMA of D. magna
A06_Apolar_Blank_AMP_4_C30_LCMS_Neg_DIMS_rerun3.raw	A06_Apolar_Blank_AMP_4_C30_LCMS_Neg_DIMS_rerun3	BLANK			D-CULT	D-APOL	D-AMP	4	D-C30	A06	D-DIMS	NEGATIVE	APOL_AMP_4_C30_NEG	DMA of D. magna (2022)	DMA of D. magna
A06_Apolar_Daph_AMP_4_C30_LCMS_Neg_DIMS_rerun.raw	A06_Apolar_Daph_AMP_4_C30_LCMS_Neg_DIMS_rerun	DAPH	Daphnia magna	whole organism	D-CULT	D-APOL	D-AMP	4	D-C30	A06	D-DIMS	NEGATIVE	APOL_AMP_4_C30_NEG	DMA of D. magna (2022)	DMA of D. magna
A07_Apolar_Blank_AMP_4_C30_LCMS_Neg_DIMS_rerun.raw	A07_Apolar_Blank_AMP_4_C30_LCMS_Neg_DIMS_rerun	BLANK			D-CULT	D-APOL	D-AMP	4	D-C30	A07	D-DIMS	NEGATIVE	APOL_AMP_4_C30_NEG	DMA of D. magna (2022)	DMA of D. magna
A07_Apolar_Daph_AMP_4_C30_LCMS_Neg_DIMS_rerun2_CORRECT.raw	A07_Apolar_Daph_AMP_4_C30_LCMS_Neg_DIMS_rerun2_CORRECT	DAPH	Daphnia magna	whole organism	D-CULT	D-APOL	D-AMP	4	D-C30	A07	D-DIMS	NEGATIVE	APOL_AMP_4_C30_NEG	DMA of D. magna (2022)	DMA of D. magna
A08_Apolar_Blank_AMP_4_C30_LCMS_Neg_DIMS_rerun3.raw	A08_Apolar_Blank_AMP_4_C30_LCMS_Neg_DIMS_rerun3	BLANK			D-CULT	D-APOL	D-AMP	4	D-C30	A08	D-DIMS	NEGATIVE	APOL_AMP_4_C30_NEG	DMA of D. magna (2022)	DMA of D. magna
A08_Apolar_Daph_AMP_4_C30_LCMS_Neg_DIMS_rerun4.raw	A08_Apolar_Daph_AMP_4_C30_LCMS_Neg_DIMS_rerun4	DAPH	Daphnia magna	whole organism	D-CULT	D-APOL	D-AMP	4	D-C30	A08	D-DIMS	NEGATIVE	APOL_AMP_4_C30_NEG	DMA of D. magna (2022)	DMA of D. magna
A09_Apolar_Blank_AMP_4_C30_LCMS_Neg_DIMS_rerun2_180910103205.raw	A09_Apolar_Blank_AMP_4_C30_LCMS_Neg_DIMS_rerun2_180910103205	BLANK			D-CULT	D-APOL	D-AMP	4	D-C30	A09	D-DIMS	NEGATIVE	APOL_AMP_4_C30_NEG	DMA of D. magna (2022)	DMA of D. magna
A09_Apolar_Daph_AMP_4_C30_LCMS_Neg_DIMS.raw	A09_Apolar_Daph_AMP_4_C30_LCMS_Neg_DIMS	DAPH	Daphnia magna	whole organism	D-CULT	D-APOL	D-AMP	4	D-C30	A09	D-DIMS	NEGATIVE	APOL_AMP_4_C30_NEG	DMA of D. magna (2022)	DMA of D. magna
A10_Apolar_Blank_AMP_4_C30_LCMS_Neg_DIMS_rerun.raw	A10_Apolar_Blank_AMP_4_C30_LCMS_Neg_DIMS_rerun	BLANK			D-CULT	D-APOL	D-AMP	4	D-C30	A10	D-DIMS	NEGATIVE	APOL_AMP_4_C30_NEG	DMA of D. magna (2022)	DMA of D. magna
A10_Apolar_Daph_AMP_4_C30_LCMS_Neg_DIMS_rerun3_180910175042.raw	A10_Apolar_Daph_AMP_4_C30_LCMS_Neg_DIMS_rerun3_180910175042	DAPH	Daphnia magna	whole organism	D-CULT	D-APOL	D-AMP	4	D-C30	A10	D-DIMS	NEGATIVE	APOL_AMP_4_C30_NEG	DMA of D. magna (2022)	DMA of D. magna
A11_Apolar_Blank_AMP_4_C30_LCMS_Neg_DIMS_rerun3.raw	A11_Apolar_Blank_AMP_4_C30_LCMS_Neg_DIMS_rerun3	BLANK			D-CULT	D-APOL	D-AMP	4	D-C30	A11	D-DIMS	NEGATIVE	APOL_AMP_4_C30_NEG	DMA of D. magna (2022)	DMA of D. magna
A11_Apolar_Daph_AMP_4_C30_LCMS_Neg_DIMS_rerun3_180910180308.raw	A11_Apolar_Daph_AMP_4_C30_LCMS_Neg_DIMS_rerun3_180910180308	DAPH	Daphnia magna	whole organism	D-CULT	D-APOL	D-AMP	4	D-C30	A11	D-DIMS	NEGATIVE	APOL_AMP_4_C30_NEG	DMA of D. magna (2022)	DMA of D. magna
A12_Apolar_Blank_AMP_4_C30_LCMS_Neg_DIMS.raw	A12_Apolar_Blank_AMP_4_C30_LCMS_Neg_DIMS	BLANK			D-CULT	D-APOL	D-AMP	4	D-C30	A12	D-DIMS	NEGATIVE	APOL_AMP_4_C30_NEG	DMA of D. magna (2022)	DMA of D. magna
A12_Apolar_Daph_AMP_4_C30_LCMS_Neg_DIMS_rerun3.raw	A12_Apolar_Daph_AMP_4_C30_LCMS_Neg_DIMS_rerun3	DAPH	Daphnia magna	whole organism	D-CULT	D-APOL	D-AMP	4	D-C30	A12	D-DIMS	NEGATIVE	APOL_AMP_4_C30_NEG	DMA of D. magna (2022)	DMA of D. magna
B01_Apolar_Blank_AMP_4_C30_LCMS_Neg_DIMS.raw	B01_Apolar_Blank_AMP_4_C30_LCMS_Neg_DIMS	BLANK			D-CULT	D-APOL	D-AMP	4	D-C30	B01	D-DIMS	NEGATIVE	APOL_AMP_4_C30_NEG	DMA of D. magna (2022)	DMA of D. magna
B01_Apolar_Daph_AMP_4_C30_LCMS_Neg_DIMS.raw	B01_Apolar_Daph_AMP_4_C30_LCMS_Neg_DIMS	DAPH	Daphnia magna	whole organism	D-CULT	D-APOL	D-AMP	4	D-C30	B01	D-DIMS	NEGATIVE	APOL_AMP_4_C30_NEG	DMA of D. magna (2022)	DMA of D. magna
B02_Apolar_Blank_AMP_4_C30_LCMS_Neg_DIMS.raw	B02_Apolar_Blank_AMP_4_C30_LCMS_Neg_DIMS	BLANK			D-CULT	D-APOL	D-AMP	4	D-C30	B02	D-DIMS	NEGATIVE	APOL_AMP_4_C30_NEG	DMA of D. magna (2022)	DMA of D. magna
B02_Apolar_Daph_AMP_4_C30_LCMS_Neg_DIMS_rerun.raw	B02_Apolar_Daph_AMP_4_C30_LCMS_Neg_DIMS_rerun	DAPH	Daphnia magna	whole organism	D-CULT	D-APOL	D-AMP	4	D-C30	B02	D-DIMS	NEGATIVE	APOL_AMP_4_C30_NEG	DMA of D. magna (2022)	DMA of D. magna
B03_Apolar_Blank_AMP_4_C30_LCMS_Neg_DIMS_rerun3.raw	B03_Apolar_Blank_AMP_4_C30_LCMS_Neg_DIMS_rerun3	BLANK			D-CULT	D-APOL	D-AMP	4	D-C30	B03	D-DIMS	NEGATIVE	APOL_AMP_4_C30_NEG	DMA of D. magna (2022)	DMA of D. magna
B03_Apolar_Daph_AMP_4_C30_LCMS_Neg_DIMS.raw	B03_Apolar_Daph_AMP_4_C30_LCMS_Neg_DIMS	DAPH	Daphnia magna	whole organism	D-CULT	D-APOL	D-AMP	4	D-C30	B03	D-DIMS	NEGATIVE	APOL_AMP_4_C30_NEG	DMA of D. magna (2022)	DMA of D. magna
B04_Apolar_Blank_AMP_4_C30_LCMS_Neg_DIMS_rerun.raw	B04_Apolar_Blank_AMP_4_C30_LCMS_Neg_DIMS_rerun	BLANK			D-CULT	D-APOL	D-AMP	4	D-C30	B04	D-DIMS	NEGATIVE	APOL_AMP_4_C30_NEG	DMA of D. magna (2022)	DMA of D. magna
B04_Apolar_Daph_AMP_4_C30_LCMS_Neg_DIMS.raw	B04_Apolar_Daph_AMP_4_C30_LCMS_Neg_DIMS	DAPH	Daphnia magna	whole organism	D-CULT	D-APOL	D-AMP	4	D-C30	B04	D-DIMS	NEGATIVE	APOL_AMP_4_C30_NEG	DMA of D. magna (2022)	DMA of D. magna
B05_Apolar_Blank_AMP_4_C30_LCMS_Neg_DIMS_rerun3.raw	B05_Apolar_Blank_AMP_4_C30_LCMS_Neg_DIMS_rerun3	BLANK			D-CULT	D-APOL	D-AMP	4	D-C30	B05	D-DIMS	NEGATIVE	APOL_AMP_4_C30_NEG	DMA of D. magna (2022)	DMA of D. magna
B05_Apolar_Daph_AMP_4_C30_LCMS_Neg_DIMS_rerun3.raw	B05_Apolar_Daph_AMP_4_C30_LCMS_Neg_DIMS_rerun3	DAPH	Daphnia magna	whole organism	D-CULT	D-APOL	D-AMP	4	D-C30	B05	D-DIMS	NEGATIVE	APOL_AMP_4_C30_NEG	DMA of D. magna (2022)	DMA of D. magna
B06_Apolar_Blank_AMP_4_C30_LCMS_Neg_DIMS_rerun4.raw	B06_Apolar_Blank_AMP_4_C30_LCMS_Neg_DIMS_rerun4	BLANK			D-CULT	D-APOL	D-AMP	4	D-C30	B06	D-DIMS	NEGATIVE	APOL_AMP_4_C30_NEG	DMA of D. magna (2022)	DMA of D. magna
B06_Apolar_Daph_AMP_4_C30_LCMS_Neg_DIMS.raw	B06_Apolar_Daph_AMP_4_C30_LCMS_Neg_DIMS	DAPH	Daphnia magna	whole organism	D-CULT	D-APOL	D-AMP	4	D-C30	B06	D-DIMS	NEGATIVE	APOL_AMP_4_C30_NEG	DMA of D. magna (2022)	DMA of D. magna
B07_Apolar_Blank_AMP_4_C30_LCMS_Neg_DIMS_rerun4.raw	B07_Apolar_Blank_AMP_4_C30_LCMS_Neg_DIMS_rerun4	BLANK			D-CULT	D-APOL	D-AMP	4	D-C30	B07	D-DIMS	NEGATIVE	APOL_AMP_4_C30_NEG	DMA of D. magna (2022)	DMA of D. magna
B07_Apolar_Daph_AMP_4_C30_LCMS_Neg_DIMS.raw	B07_Apolar_Daph_AMP_4_C30_LCMS_Neg_DIMS	DAPH	Daphnia magna	whole organism	D-CULT	D-APOL	D-AMP	4	D-C30	B07	D-DIMS	NEGATIVE	APOL_AMP_4_C30_NEG	DMA of D. magna (2022)	DMA of D. magna
B08_Apolar_Blank_AMP_4_C30_LCMS_Neg_DIMS_rerun.raw	B08_Apolar_Blank_AMP_4_C30_LCMS_Neg_DIMS_rerun	BLANK			D-CULT	D-APOL	D-AMP	4	D-C30	B08	D-DIMS	NEGATIVE	APOL_AMP_4_C30_NEG	DMA of D. magna (2022)	DMA of D. magna
B08_Apolar_Daph_AMP_4_C30_LCMS_Neg_DIMS.raw	B08_Apolar_Daph_AMP_4_C30_LCMS_Neg_DIMS	DAPH	Daphnia magna	whole organism	D-CULT	D-APOL	D-AMP	4	D-C30	B08	D-DIMS	NEGATIVE	APOL_AMP_4_C30_NEG	DMA of D. magna (2022)	DMA of D. magna
B09_Apolar_Blank_AMP_4_C30_LCMS_Neg_DIMS_rerun3.raw	B09_Apolar_Blank_AMP_4_C30_LCMS_Neg_DIMS_rerun3	BLANK			D-CULT	D-APOL	D-AMP	4	D-C30	B09	D-DIMS	NEGATIVE	APOL_AMP_4_C30_NEG	DMA of D. magna (2022)	DMA of D. magna
B09_Apolar_Daph_AMP_4_C30_LCMS_Neg_DIMS.raw	B09_Apolar_Daph_AMP_4_C30_LCMS_Neg_DIMS	DAPH	Daphnia magna	whole organism	D-CULT	D-APOL	D-AMP	4	D-C30	B09	D-DIMS	NEGATIVE	APOL_AMP_4_C30_NEG	DMA of D. magna (2022)	DMA of D. magna
B10_Apolar_Blank_AMP_4_C30_LCMS_Neg_DIMS_rerun_CopyOfSubsequent.raw	B10_Apolar_Blank_AMP_4_C30_LCMS_Neg_DIMS_rerun_CopyOfSubsequent	BLANK			D-CULT	D-APOL	D-AMP	4	D-C30	B10	D-DIMS	NEGATIVE	APOL_AMP_4_C30_NEG	DMA of D. magna (2022)	DMA of D. magna
B10_Apolar_Daph_AMP_4_C30_LCMS_Neg_DIMS_rerun3.raw	B10_Apolar_Daph_AMP_4_C30_LCMS_Neg_DIMS_rerun3	DAPH	Daphnia magna	whole organism	D-CULT	D-APOL	D-AMP	4	D-C30	B10	D-DIMS	NEGATIVE	APOL_AMP_4_C30_NEG	DMA of D. magna (2022)	DMA of D. magna
B11_Apolar_Blank_AMP_4_C30_LCMS_Neg_DIMS_rerun.raw	B11_Apolar_Blank_AMP_4_C30_LCMS_Neg_DIMS_rerun	BLANK			D-CULT	D-APOL	D-AMP	4	D-C30	B11	D-DIMS	NEGATIVE	APOL_AMP_4_C30_NEG	DMA of D. magna (2022)	DMA of D. magna
B11_Apolar_Daph_AMP_4_C30_LCMS_Neg_DIMS_rerun2_CORRECT.raw	B11_Apolar_Daph_AMP_4_C30_LCMS_Neg_DIMS_rerun2_CORRECT	DAPH	Daphnia magna	whole organism	D-CULT	D-APOL	D-AMP	4	D-C30	B11	D-DIMS	NEGATIVE	APOL_AMP_4_C30_NEG	DMA of D. magna (2022)	DMA of D. magna
B12_Apolar_Blank_AMP_4_C30_LCMS_Neg_DIMS_rerun.raw	B12_Apolar_Blank_AMP_4_C30_LCMS_Neg_DIMS_rerun	BLANK			D-CULT	D-APOL	D-AMP	4	D-C30	B12	D-DIMS	NEGATIVE	APOL_AMP_4_C30_NEG	DMA of D. magna (2022)	DMA of D. magna
B12_Apolar_Daph_AMP_4_C30_LCMS_Neg_DIMS.raw	B12_Apolar_Daph_AMP_4_C30_LCMS_Neg_DIMS	DAPH	Daphnia magna	whole organism	D-CULT	D-APOL	D-AMP	4	D-C30	B12	D-DIMS	NEGATIVE	APOL_AMP_4_C30_NEG	DMA of D. magna (2022)	DMA of D. magna
C01_Apolar_Blank_AMP_4_C30_LCMS_Neg_DIMS_rerun.raw	C01_Apolar_Blank_AMP_4_C30_LCMS_Neg_DIMS_rerun	BLANK			D-CULT	D-APOL	D-AMP	4	D-C30	C01	D-DIMS	NEGATIVE	APOL_AMP_4_C30_NEG	DMA of D. magna (2022)	DMA of D. magna
C01_Apolar_Daph_AMP_4_C30_LCMS_Neg_DIMS_rerun.raw	C01_Apolar_Daph_AMP_4_C30_LCMS_Neg_DIMS_rerun	DAPH	Daphnia magna	whole organism	D-CULT	D-APOL	D-AMP	4	D-C30	C01	D-DIMS	NEGATIVE	APOL_AMP_4_C30_NEG	DMA of D. magna (2022)	DMA of D. magna
C02_Apolar_Blank_AMP_4_C30_LCMS_Neg_DIMS.raw	C02_Apolar_Blank_AMP_4_C30_LCMS_Neg_DIMS	BLANK			D-CULT	D-APOL	D-AMP	4	D-C30	C02	D-DIMS	NEGATIVE	APOL_AMP_4_C30_NEG	DMA of D. magna (2022)	DMA of D. magna
C02_Apolar_Daph_AMP_4_C30_LCMS_Neg_DIMS_rerun.raw	C02_Apolar_Daph_AMP_4_C30_LCMS_Neg_DIMS_rerun	DAPH	Daphnia magna	whole organism	D-CULT	D-APOL	D-AMP	4	D-C30	C02	D-DIMS	NEGATIVE	APOL_AMP_4_C30_NEG	DMA of D. magna (2022)	DMA of D. magna
C03_Apolar_Blank_AMP_4_C30_LCMS_Neg_DIMS.raw	C03_Apolar_Blank_AMP_4_C30_LCMS_Neg_DIMS	BLANK			D-CULT	D-APOL	D-AMP	4	D-C30	C03	D-DIMS	NEGATIVE	APOL_AMP_4_C30_NEG	DMA of D. magna (2022)	DMA of D. magna
C03_Apolar_Daph_AMP_4_C30_LCMS_Neg_DIMS.raw	C03_Apolar_Daph_AMP_4_C30_LCMS_Neg_DIMS	DAPH	Daphnia magna	whole organism	D-CULT	D-APOL	D-AMP	4	D-C30	C03	D-DIMS	NEGATIVE	APOL_AMP_4_C30_NEG	DMA of D. magna (2022)	DMA of D. magna
C04_Apolar_Blank_AMP_4_C30_LCMS_Neg_DIMS_rerun.raw	C04_Apolar_Blank_AMP_4_C30_LCMS_Neg_DIMS_rerun	BLANK			D-CULT	D-APOL	D-AMP	4	D-C30	C04	D-DIMS	NEGATIVE	APOL_AMP_4_C30_NEG	DMA of D. magna (2022)	DMA of D. magna
C04_Apolar_Daph_AMP_4_C30_LCMS_Neg_DIMS.raw	C04_Apolar_Daph_AMP_4_C30_LCMS_Neg_DIMS	DAPH	Daphnia magna	whole organism	D-CULT	D-APOL	D-AMP	4	D-C30	C04	D-DIMS	NEGATIVE	APOL_AMP_4_C30_NEG	DMA of D. magna (2022)	DMA of D. magna
C05_Apolar_Blank_AMP_4_C30_LCMS_Neg_DIMS.raw	C05_Apolar_Blank_AMP_4_C30_LCMS_Neg_DIMS	BLANK			D-CULT	D-APOL	D-AMP	4	D-C30	C05	D-DIMS	NEGATIVE	APOL_AMP_4_C30_NEG	DMA of D. magna (2022)	DMA of D. magna
C05_Apolar_Daph_AMP_4_C30_LCMS_Neg_DIMS.raw	C05_Apolar_Daph_AMP_4_C30_LCMS_Neg_DIMS	DAPH	Daphnia magna	whole organism	D-CULT	D-APOL	D-AMP	4	D-C30	C05	D-DIMS	NEGATIVE	APOL_AMP_4_C30_NEG	DMA of D. magna (2022)	DMA of D. magna
C06_Apolar_Blank_AMP_4_C30_LCMS_Neg_DIMS_rerun.raw	C06_Apolar_Blank_AMP_4_C30_LCMS_Neg_DIMS_rerun	BLANK			D-CULT	D-APOL	D-AMP	4	D-C30	C06	D-DIMS	NEGATIVE	APOL_AMP_4_C30_NEG	DMA of D. magna (2022)	DMA of D. magna
C06_Apolar_Daph_AMP_4_C30_LCMS_Neg_DIMS.raw	C06_Apolar_Daph_AMP_4_C30_LCMS_Neg_DIMS	DAPH	Daphnia magna	whole organism	D-CULT	D-APOL	D-AMP	4	D-C30	C06	D-DIMS	NEGATIVE	APOL_AMP_4_C30_NEG	DMA of D. magna (2022)	DMA of D. magna
C07_Apolar_Blank_AMP_4_C30_LCMS_Neg_DIMS_rerun3.raw	C07_Apolar_Blank_AMP_4_C30_LCMS_Neg_DIMS_rerun3	BLANK			D-CULT	D-APOL	D-AMP	4	D-C30	C07	D-DIMS	NEGATIVE	APOL_AMP_4_C30_NEG	DMA of D. magna (2022)	DMA of D. magna
C07_Apolar_Daph_AMP_4_C30_LCMS_Neg_DIMS.raw	C07_Apolar_Daph_AMP_4_C30_LCMS_Neg_DIMS	DAPH	Daphnia magna	whole organism	D-CULT	D-APOL	D-AMP	4	D-C30	C07	D-DIMS	NEGATIVE	APOL_AMP_4_C30_NEG	DMA of D. magna (2022)	DMA of D. magna
C08_Apolar_Blank_AMP_4_C30_LCMS_Neg_DIMS_rerun.raw	C08_Apolar_Blank_AMP_4_C30_LCMS_Neg_DIMS_rerun	BLANK			D-CULT	D-APOL	D-AMP	4	D-C30	C08	D-DIMS	NEGATIVE	APOL_AMP_4_C30_NEG	DMA of D. magna (2022)	DMA of D. magna
C08_Apolar_Daph_AMP_4_C30_LCMS_Neg_DIMS_rerun2.raw	C08_Apolar_Daph_AMP_4_C30_LCMS_Neg_DIMS_rerun2	DAPH	Daphnia magna	whole organism	D-CULT	D-APOL	D-AMP	4	D-C30	C08	D-DIMS	NEGATIVE	APOL_AMP_4_C30_NEG	DMA of D. magna (2022)	DMA of D. magna
C09_Apolar_Blank_AMP_4_C30_LCMS_Neg_DIMS_rerun.raw	C09_Apolar_Blank_AMP_4_C30_LCMS_Neg_DIMS_rerun	BLANK			D-CULT	D-APOL	D-AMP	4	D-C30	C09	D-DIMS	NEGATIVE	APOL_AMP_4_C30_NEG	DMA of D. magna (2022)	DMA of D. magna
C09_Apolar_Daph_AMP_4_C30_LCMS_Neg_DIMS_rerun3_180910183228.raw	C09_Apolar_Daph_AMP_4_C30_LCMS_Neg_DIMS_rerun3_180910183228	DAPH	Daphnia magna	whole organism	D-CULT	D-APOL	D-AMP	4	D-C30	C09	D-DIMS	NEGATIVE	APOL_AMP_4_C30_NEG	DMA of D. magna (2022)	DMA of D. magna
C10_Apolar_Blank_AMP_4_C30_LCMS_Neg_DIMS_rerun_CopyOfSubsequent.raw	C10_Apolar_Blank_AMP_4_C30_LCMS_Neg_DIMS_rerun_CopyOfSubsequent	BLANK			D-CULT	D-APOL	D-AMP	4	D-C30	C10	D-DIMS	NEGATIVE	APOL_AMP_4_C30_NEG	DMA of D. magna (2022)	DMA of D. magna
C10_Apolar_Daph_AMP_4_C30_LCMS_Neg_DIMS_rerun.raw	C10_Apolar_Daph_AMP_4_C30_LCMS_Neg_DIMS_rerun	DAPH	Daphnia magna	whole organism	D-CULT	D-APOL	D-AMP	4	D-C30	C10	D-DIMS	NEGATIVE	APOL_AMP_4_C30_NEG	DMA of D. magna (2022)	DMA of D. magna
C11_Apolar_Blank_AMP_4_C30_LCMS_Neg_DIMS_rerun.raw	C11_Apolar_Blank_AMP_4_C30_LCMS_Neg_DIMS_rerun	BLANK			D-CULT	D-APOL	D-AMP	4	D-C30	C11	D-DIMS	NEGATIVE	APOL_AMP_4_C30_NEG	DMA of D. magna (2022)	DMA of D. magna
C11_Apolar_Daph_AMP_4_C30_LCMS_Neg_DIMS.raw	C11_Apolar_Daph_AMP_4_C30_LCMS_Neg_DIMS	DAPH	Daphnia magna	whole organism	D-CULT	D-APOL	D-AMP	4	D-C30	C11	D-DIMS	NEGATIVE	APOL_AMP_4_C30_NEG	DMA of D. magna (2022)	DMA of D. magna
C12_Apolar_Blank_AMP_4_C30_LCMS_Neg_DIMS.raw	C12_Apolar_Blank_AMP_4_C30_LCMS_Neg_DIMS	BLANK			D-CULT	D-APOL	D-AMP	4	D-C30	C12	D-DIMS	NEGATIVE	APOL_AMP_4_C30_NEG	DMA of D. magna (2022)	DMA of D. magna
C12_Apolar_Daph_AMP_4_C30_LCMS_Neg_DIMS.raw	C12_Apolar_Daph_AMP_4_C30_LCMS_Neg_DIMS	DAPH	Daphnia magna	whole organism	D-CULT	D-APOL	D-AMP	4	D-C30	C12	D-DIMS	NEGATIVE	APOL_AMP_4_C30_NEG	DMA of D. magna (2022)	DMA of D. magna
D01_Apolar_Blank_AMP_4_C30_LCMS_Neg_DIMS.raw	D01_Apolar_Blank_AMP_4_C30_LCMS_Neg_DIMS	BLANK			D-CULT	D-APOL	D-AMP	4	D-C30	D01	D-DIMS	NEGATIVE	APOL_AMP_4_C30_NEG	DMA of D. magna (2022)	DMA of D. magna
D01_Apolar_Daph_AMP_4_C30_LCMS_Neg_DIMS_rerun.raw	D01_Apolar_Daph_AMP_4_C30_LCMS_Neg_DIMS_rerun	DAPH	Daphnia magna	whole organism	D-CULT	D-APOL	D-AMP	4	D-C30	D01	D-DIMS	NEGATIVE	APOL_AMP_4_C30_NEG	DMA of D. magna (2022)	DMA of D. magna
D02_Apolar_Blank_AMP_4_C30_LCMS_Neg_DIMS.raw	D02_Apolar_Blank_AMP_4_C30_LCMS_Neg_DIMS	BLANK			D-CULT	D-APOL	D-AMP	4	D-C30	D02	D-DIMS	NEGATIVE	APOL_AMP_4_C30_NEG	DMA of D. magna (2022)	DMA of D. magna
D02_Apolar_Daph_AMP_4_C30_LCMS_Neg_DIMS_rerun.raw	D02_Apolar_Daph_AMP_4_C30_LCMS_Neg_DIMS_rerun	DAPH	Daphnia magna	whole organism	D-CULT	D-APOL	D-AMP	4	D-C30	D02	D-DIMS	NEGATIVE	APOL_AMP_4_C30_NEG	DMA of D. magna (2022)	DMA of D. magna
D03_Apolar_Blank_AMP_4_C30_LCMS_Neg_DIMS.raw	D03_Apolar_Blank_AMP_4_C30_LCMS_Neg_DIMS	BLANK			D-CULT	D-APOL	D-AMP	4	D-C30	D03	D-DIMS	NEGATIVE	APOL_AMP_4_C30_NEG	DMA of D. magna (2022)	DMA of D. magna
D03_Apolar_Daph_AMP_4_C30_LCMS_Neg_DIMS.raw	D03_Apolar_Daph_AMP_4_C30_LCMS_Neg_DIMS	DAPH	Daphnia magna	whole organism	D-CULT	D-APOL	D-AMP	4	D-C30	D03	D-DIMS	NEGATIVE	APOL_AMP_4_C30_NEG	DMA of D. magna (2022)	DMA of D. magna
D04_Apolar_Blank_AMP_4_C30_LCMS_Neg_DIMS.raw	D04_Apolar_Blank_AMP_4_C30_LCMS_Neg_DIMS	BLANK			D-CULT	D-APOL	D-AMP	4	D-C30	D04	D-DIMS	NEGATIVE	APOL_AMP_4_C30_NEG	DMA of D. magna (2022)	DMA of D. magna
D04_Apolar_Daph_AMP_4_C30_LCMS_Neg_DIMS.raw	D04_Apolar_Daph_AMP_4_C30_LCMS_Neg_DIMS	DAPH	Daphnia magna	whole organism	D-CULT	D-APOL	D-AMP	4	D-C30	D04	D-DIMS	NEGATIVE	APOL_AMP_4_C30_NEG	DMA of D. magna (2022)	DMA of D. magna
D05_Apolar_Blank_AMP_4_C30_LCMS_Neg_DIMS_rerun.raw	D05_Apolar_Blank_AMP_4_C30_LCMS_Neg_DIMS_rerun	BLANK			D-CULT	D-APOL	D-AMP	4	D-C30	D05	D-DIMS	NEGATIVE	APOL_AMP_4_C30_NEG	DMA of D. magna (2022)	DMA of D. magna
D05_Apolar_Daph_AMP_4_C30_LCMS_Neg_DIMS.raw	D05_Apolar_Daph_AMP_4_C30_LCMS_Neg_DIMS	DAPH	Daphnia magna	whole organism	D-CULT	D-APOL	D-AMP	4	D-C30	D05	D-DIMS	NEGATIVE	APOL_AMP_4_C30_NEG	DMA of D. magna (2022)	DMA of D. magna
D06_Apolar_Blank_AMP_4_C30_LCMS_Neg_DIMS.raw	D06_Apolar_Blank_AMP_4_C30_LCMS_Neg_DIMS	BLANK			D-CULT	D-APOL	D-AMP	4	D-C30	D06	D-DIMS	NEGATIVE	APOL_AMP_4_C30_NEG	DMA of D. magna (2022)	DMA of D. magna
D06_Apolar_Daph_AMP_4_C30_LCMS_Neg_DIMS.raw	D06_Apolar_Daph_AMP_4_C30_LCMS_Neg_DIMS	DAPH	Daphnia magna	whole organism	D-CULT	D-APOL	D-AMP	4	D-C30	D06	D-DIMS	NEGATIVE	APOL_AMP_4_C30_NEG	DMA of D. magna (2022)	DMA of D. magna
D07_Apolar_Blank_AMP_4_C30_LCMS_Neg_DIMS_rerun4.raw	D07_Apolar_Blank_AMP_4_C30_LCMS_Neg_DIMS_rerun4	BLANK			D-CULT	D-APOL	D-AMP	4	D-C30	D07	D-DIMS	NEGATIVE	APOL_AMP_4_C30_NEG	DMA of D. magna (2022)	DMA of D. magna
D07_Apolar_Daph_AMP_4_C30_LCMS_Neg_DIMS_rerun2.raw	D07_Apolar_Daph_AMP_4_C30_LCMS_Neg_DIMS_rerun2	DAPH	Daphnia magna	whole organism	D-CULT	D-APOL	D-AMP	4	D-C30	D07	D-DIMS	NEGATIVE	APOL_AMP_4_C30_NEG	DMA of D. magna (2022)	DMA of D. magna
D08_Apolar_Blank_AMP_4_C30_LCMS_Neg_DIMS.raw	D08_Apolar_Blank_AMP_4_C30_LCMS_Neg_DIMS	BLANK			D-CULT	D-APOL	D-AMP	4	D-C30	D08	D-DIMS	NEGATIVE	APOL_AMP_4_C30_NEG	DMA of D. magna (2022)	DMA of D. magna
D08_Apolar_Daph_AMP_4_C30_LCMS_Neg_DIMS.raw	D08_Apolar_Daph_AMP_4_C30_LCMS_Neg_DIMS	DAPH	Daphnia magna	whole organism	D-CULT	D-APOL	D-AMP	4	D-C30	D08	D-DIMS	NEGATIVE	APOL_AMP_4_C30_NEG	DMA of D. magna (2022)	DMA of D. magna
D09_Apolar_Blank_AMP_4_C30_LCMS_Neg_DIMS_rerun3.raw	D09_Apolar_Blank_AMP_4_C30_LCMS_Neg_DIMS_rerun3	BLANK			D-CULT	D-APOL	D-AMP	4	D-C30	D09	D-DIMS	NEGATIVE	APOL_AMP_4_C30_NEG	DMA of D. magna (2022)	DMA of D. magna
D09_Apolar_Daph_AMP_4_C30_LCMS_Neg_DIMS.raw	D09_Apolar_Daph_AMP_4_C30_LCMS_Neg_DIMS	DAPH	Daphnia magna	whole organism	D-CULT	D-APOL	D-AMP	4	D-C30	D09	D-DIMS	NEGATIVE	APOL_AMP_4_C30_NEG	DMA of D. magna (2022)	DMA of D. magna
D10_Apolar_Blank_AMP_4_C30_LCMS_Neg_DIMS_rerun.raw	D10_Apolar_Blank_AMP_4_C30_LCMS_Neg_DIMS_rerun	BLANK			D-CULT	D-APOL	D-AMP	4	D-C30	D10	D-DIMS	NEGATIVE	APOL_AMP_4_C30_NEG	DMA of D. magna (2022)	DMA of D. magna
D10_Apolar_Daph_AMP_4_C30_LCMS_Neg_DIMS.raw	D10_Apolar_Daph_AMP_4_C30_LCMS_Neg_DIMS	DAPH	Daphnia magna	whole organism	D-CULT	D-APOL	D-AMP	4	D-C30	D10	D-DIMS	NEGATIVE	APOL_AMP_4_C30_NEG	DMA of D. magna (2022)	DMA of D. magna
D11_Apolar_Blank_AMP_4_C30_LCMS_Neg_DIMS.raw	D11_Apolar_Blank_AMP_4_C30_LCMS_Neg_DIMS	BLANK			D-CULT	D-APOL	D-AMP	4	D-C30	D11	D-DIMS	NEGATIVE	APOL_AMP_4_C30_NEG	DMA of D. magna (2022)	DMA of D. magna
D11_Apolar_Daph_AMP_4_C30_LCMS_Neg_DIMS_rerun3.raw	D11_Apolar_Daph_AMP_4_C30_LCMS_Neg_DIMS_rerun3	DAPH	Daphnia magna	whole organism	D-CULT	D-APOL	D-AMP	4	D-C30	D11	D-DIMS	NEGATIVE	APOL_AMP_4_C30_NEG	DMA of D. magna (2022)	DMA of D. magna
D12_Apolar_Blank_AMP_4_C30_LCMS_Neg_DIMS_rerun2.raw	D12_Apolar_Blank_AMP_4_C30_LCMS_Neg_DIMS_rerun2	BLANK			D-CULT	D-APOL	D-AMP	4	D-C30	D12	D-DIMS	NEGATIVE	APOL_AMP_4_C30_NEG	DMA of D. magna (2022)	DMA of D. magna
D12_Apolar_Daph_AMP_4_C30_LCMS_Neg_DIMS.raw	D12_Apolar_Daph_AMP_4_C30_LCMS_Neg_DIMS	DAPH	Daphnia magna	whole organism	D-CULT	D-APOL	D-AMP	4	D-C30	D12	D-DIMS	NEGATIVE	APOL_AMP_4_C30_NEG	DMA of D. magna (2022)	DMA of D. magna
E01_Apolar_Blank_AMP_4_C30_LCMS_Neg_DIMS_rerun.raw	E01_Apolar_Blank_AMP_4_C30_LCMS_Neg_DIMS_rerun	BLANK			D-CULT	D-APOL	D-AMP	4	D-C30	E01	D-DIMS	NEGATIVE	APOL_AMP_4_C30_NEG	DMA of D. magna (2022)	DMA of D. magna
E01_Apolar_Daph_AMP_4_C30_LCMS_Neg_DIMS.raw	E01_Apolar_Daph_AMP_4_C30_LCMS_Neg_DIMS	DAPH	Daphnia magna	whole organism	D-CULT	D-APOL	D-AMP	4	D-C30	E01	D-DIMS	NEGATIVE	APOL_AMP_4_C30_NEG	DMA of D. magna (2022)	DMA of D. magna
A01_Apolar_Daph_AMP_4_C30_LCMS_Neg_DIMSn.raw	A01_Apolar_Daph_AMP_4_C30_LCMS_Neg_DIMSn	DAPH	Daphnia magna	whole organism	D-CULT	D-APOL	D-AMP	4	D-C30	A01	D-DIMSn	NEGATIVE	APOL_AMP_4_C30_NEG	DMA of D. magna (2022)	DMA of D. magna
A01_Apolar_Daph_AMP_4_C30_LCMS_Neg_DIMSn_rerun.raw	A01_Apolar_Daph_AMP_4_C30_LCMS_Neg_DIMSn_rerun	DAPH	Daphnia magna	whole organism	D-CULT	D-APOL	D-AMP	4	D-C30	A01	D-DIMSn	NEGATIVE	APOL_AMP_4_C30_NEG	DMA of D. magna (2022)	DMA of D. magna
A02_Apolar_Daph_AMP_4_C30_LCMS_Neg_DIMSn.raw	A02_Apolar_Daph_AMP_4_C30_LCMS_Neg_DIMSn	DAPH	Daphnia magna	whole organism	D-CULT	D-APOL	D-AMP	4	D-C30	A02	D-DIMSn	NEGATIVE	APOL_AMP_4_C30_NEG	DMA of D. magna (2022)	DMA of D. magna
A03_Apolar_Daph_AMP_4_C30_LCMS_Neg_DIMSn.raw	A03_Apolar_Daph_AMP_4_C30_LCMS_Neg_DIMSn	DAPH	Daphnia magna	whole organism	D-CULT	D-APOL	D-AMP	4	D-C30	A03	D-DIMSn	NEGATIVE	APOL_AMP_4_C30_NEG	DMA of D. magna (2022)	DMA of D. magna
A04_Apolar_Daph_AMP_4_C30_LCMS_Neg_DIMSn.raw	A04_Apolar_Daph_AMP_4_C30_LCMS_Neg_DIMSn	DAPH	Daphnia magna	whole organism	D-CULT	D-APOL	D-AMP	4	D-C30	A04	D-DIMSn	NEGATIVE	APOL_AMP_4_C30_NEG	DMA of D. magna (2022)	DMA of D. magna
A05_Apolar_Daph_AMP_4_C30_LCMS_Neg_DIMSn.raw	A05_Apolar_Daph_AMP_4_C30_LCMS_Neg_DIMSn	DAPH	Daphnia magna	whole organism	D-CULT	D-APOL	D-AMP	4	D-C30	A05	D-DIMSn	NEGATIVE	APOL_AMP_4_C30_NEG	DMA of D. magna (2022)	DMA of D. magna
A05_Apolar_Daph_AMP_4_C30_LCMS_Neg_DIMSn_rerun.raw	A05_Apolar_Daph_AMP_4_C30_LCMS_Neg_DIMSn_rerun	DAPH	Daphnia magna	whole organism	D-CULT	D-APOL	D-AMP	4	D-C30	A05	D-DIMSn	NEGATIVE	APOL_AMP_4_C30_NEG	DMA of D. magna (2022)	DMA of D. magna
A05_Apolar_Daph_AMP_4_C30_LCMS_Neg_DIMSn_rerun2.raw	A05_Apolar_Daph_AMP_4_C30_LCMS_Neg_DIMSn_rerun2	DAPH	Daphnia magna	whole organism	D-CULT	D-APOL	D-AMP	4	D-C30	A05	D-DIMSn	NEGATIVE	APOL_AMP_4_C30_NEG	DMA of D. magna (2022)	DMA of D. magna
A05_Apolar_Daph_AMP_4_C30_LCMS_Neg_DIMSn_rerun3.raw	A05_Apolar_Daph_AMP_4_C30_LCMS_Neg_DIMSn_rerun3	DAPH	Daphnia magna	whole organism	D-CULT	D-APOL	D-AMP	4	D-C30	A05	D-DIMSn	NEGATIVE	APOL_AMP_4_C30_NEG	DMA of D. magna (2022)	DMA of D. magna
A06_Apolar_Daph_AMP_4_C30_LCMS_Neg_DIMSn.raw	A06_Apolar_Daph_AMP_4_C30_LCMS_Neg_DIMSn	DAPH	Daphnia magna	whole organism	D-CULT	D-APOL	D-AMP	4	D-C30	A06	D-DIMSn	NEGATIVE	APOL_AMP_4_C30_NEG	DMA of D. magna (2022)	DMA of D. magna
A07_Apolar_Daph_AMP_4_C30_LCMS_Neg_DIMSn.raw	A07_Apolar_Daph_AMP_4_C30_LCMS_Neg_DIMSn	DAPH	Daphnia magna	whole organism	D-CULT	D-APOL	D-AMP	4	D-C30	A07	D-DIMSn	NEGATIVE	APOL_AMP_4_C30_NEG	DMA of D. magna (2022)	DMA of D. magna
A08_Apolar_Daph_AMP_4_C30_LCMS_Neg_DIMSn.raw	A08_Apolar_Daph_AMP_4_C30_LCMS_Neg_DIMSn	DAPH	Daphnia magna	whole organism	D-CULT	D-APOL	D-AMP	4	D-C30	A08	D-DIMSn	NEGATIVE	APOL_AMP_4_C30_NEG	DMA of D. magna (2022)	DMA of D. magna
A09_Apolar_Daph_AMP_4_C30_LCMS_Neg_DIMSn.raw	A09_Apolar_Daph_AMP_4_C30_LCMS_Neg_DIMSn	DAPH	Daphnia magna	whole organism	D-CULT	D-APOL	D-AMP	4	D-C30	A09	D-DIMSn	NEGATIVE	APOL_AMP_4_C30_NEG	DMA of D. magna (2022)	DMA of D. magna
A10_Apolar_Daph_AMP_4_C30_LCMS_Neg_DIMSn.raw	A10_Apolar_Daph_AMP_4_C30_LCMS_Neg_DIMSn	DAPH	Daphnia magna	whole organism	D-CULT	D-APOL	D-AMP	4	D-C30	A10	D-DIMSn	NEGATIVE	APOL_AMP_4_C30_NEG	DMA of D. magna (2022)	DMA of D. magna
A11_Apolar_Daph_AMP_4_C30_LCMS_Neg_DIMSn.raw	A11_Apolar_Daph_AMP_4_C30_LCMS_Neg_DIMSn	DAPH	Daphnia magna	whole organism	D-CULT	D-APOL	D-AMP	4	D-C30	A11	D-DIMSn	NEGATIVE	APOL_AMP_4_C30_NEG	DMA of D. magna (2022)	DMA of D. magna
A12_Apolar_Daph_AMP_4_C30_LCMS_Neg_DIMSn.raw	A12_Apolar_Daph_AMP_4_C30_LCMS_Neg_DIMSn	DAPH	Daphnia magna	whole organism	D-CULT	D-APOL	D-AMP	4	D-C30	A12	D-DIMSn	NEGATIVE	APOL_AMP_4_C30_NEG	DMA of D. magna (2022)	DMA of D. magna
B01_Apolar_Daph_AMP_4_C30_LCMS_Neg_DIMSn.raw	B01_Apolar_Daph_AMP_4_C30_LCMS_Neg_DIMSn	DAPH	Daphnia magna	whole organism	D-CULT	D-APOL	D-AMP	4	D-C30	B01	D-DIMSn	NEGATIVE	APOL_AMP_4_C30_NEG	DMA of D. magna (2022)	DMA of D. magna
B02_Apolar_Daph_AMP_4_C30_LCMS_Neg_DIMSn.raw	B02_Apolar_Daph_AMP_4_C30_LCMS_Neg_DIMSn	DAPH	Daphnia magna	whole organism	D-CULT	D-APOL	D-AMP	4	D-C30	B02	D-DIMSn	NEGATIVE	APOL_AMP_4_C30_NEG	DMA of D. magna (2022)	DMA of D. magna
B02_Apolar_Daph_AMP_4_C30_LCMS_Neg_DIMSn_rerun.raw	B02_Apolar_Daph_AMP_4_C30_LCMS_Neg_DIMSn_rerun	DAPH	Daphnia magna	whole organism	D-CULT	D-APOL	D-AMP	4	D-C30	B02	D-DIMSn	NEGATIVE	APOL_AMP_4_C30_NEG	DMA of D. magna (2022)	DMA of D. magna
B03_Apolar_Daph_AMP_4_C30_LCMS_Neg_DIMSn.raw	B03_Apolar_Daph_AMP_4_C30_LCMS_Neg_DIMSn	DAPH	Daphnia magna	whole organism	D-CULT	D-APOL	D-AMP	4	D-C30	B03	D-DIMSn	NEGATIVE	APOL_AMP_4_C30_NEG	DMA of D. magna (2022)	DMA of D. magna
B03_Apolar_Daph_AMP_4_C30_LCMS_Neg_DIMSn_rerun.raw	B03_Apolar_Daph_AMP_4_C30_LCMS_Neg_DIMSn_rerun	DAPH	Daphnia magna	whole organism	D-CULT	D-APOL	D-AMP	4	D-C30	B03	D-DIMSn	NEGATIVE	APOL_AMP_4_C30_NEG	DMA of D. magna (2022)	DMA of D. magna
B04_Apolar_Daph_AMP_4_C30_LCMS_Neg_DIMSn.raw	B04_Apolar_Daph_AMP_4_C30_LCMS_Neg_DIMSn	DAPH	Daphnia magna	whole organism	D-CULT	D-APOL	D-AMP	4	D-C30	B04	D-DIMSn	NEGATIVE	APOL_AMP_4_C30_NEG	DMA of D. magna (2022)	DMA of D. magna
B05_Apolar_Daph_AMP_4_C30_LCMS_Neg_DIMSn.raw	B05_Apolar_Daph_AMP_4_C30_LCMS_Neg_DIMSn	DAPH	Daphnia magna	whole organism	D-CULT	D-APOL	D-AMP	4	D-C30	B05	D-DIMSn	NEGATIVE	APOL_AMP_4_C30_NEG	DMA of D. magna (2022)	DMA of D. magna
B06_Apolar_Daph_AMP_4_C30_LCMS_Neg_DIMSn.raw	B06_Apolar_Daph_AMP_4_C30_LCMS_Neg_DIMSn	DAPH	Daphnia magna	whole organism	D-CULT	D-APOL	D-AMP	4	D-C30	B06	D-DIMSn	NEGATIVE	APOL_AMP_4_C30_NEG	DMA of D. magna (2022)	DMA of D. magna
B07_Apolar_Daph_AMP_4_C30_LCMS_Neg_DIMSn.raw	B07_Apolar_Daph_AMP_4_C30_LCMS_Neg_DIMSn	DAPH	Daphnia magna	whole organism	D-CULT	D-APOL	D-AMP	4	D-C30	B07	D-DIMSn	NEGATIVE	APOL_AMP_4_C30_NEG	DMA of D. magna (2022)	DMA of D. magna
B08_Apolar_Daph_AMP_4_C30_LCMS_Neg_DIMSn.raw	B08_Apolar_Daph_AMP_4_C30_LCMS_Neg_DIMSn	DAPH	Daphnia magna	whole organism	D-CULT	D-APOL	D-AMP	4	D-C30	B08	D-DIMSn	NEGATIVE	APOL_AMP_4_C30_NEG	DMA of D. magna (2022)	DMA of D. magna
B09_Apolar_Daph_AMP_4_C30_LCMS_Neg_DIMSn.raw	B09_Apolar_Daph_AMP_4_C30_LCMS_Neg_DIMSn	DAPH	Daphnia magna	whole organism	D-CULT	D-APOL	D-AMP	4	D-C30	B09	D-DIMSn	NEGATIVE	APOL_AMP_4_C30_NEG	DMA of D. magna (2022)	DMA of D. magna
B09_Apolar_Daph_AMP_4_C30_LCMS_Neg_DIMSn_rerun.raw	B09_Apolar_Daph_AMP_4_C30_LCMS_Neg_DIMSn_rerun	DAPH	Daphnia magna	whole organism	D-CULT	D-APOL	D-AMP	4	D-C30	B09	D-DIMSn	NEGATIVE	APOL_AMP_4_C30_NEG	DMA of D. magna (2022)	DMA of D. magna
B09_Apolar_Daph_AMP_4_C30_LCMS_Neg_DIMSn_rerun2.raw	B09_Apolar_Daph_AMP_4_C30_LCMS_Neg_DIMSn_rerun2	DAPH	Daphnia magna	whole organism	D-CULT	D-APOL	D-AMP	4	D-C30	B09	D-DIMSn	NEGATIVE	APOL_AMP_4_C30_NEG	DMA of D. magna (2022)	DMA of D. magna
B10_Apolar_Daph_AMP_4_C30_LCMS_Neg_DIMSn.raw	B10_Apolar_Daph_AMP_4_C30_LCMS_Neg_DIMSn	DAPH	Daphnia magna	whole organism	D-CULT	D-APOL	D-AMP	4	D-C30	B10	D-DIMSn	NEGATIVE	APOL_AMP_4_C30_NEG	DMA of D. magna (2022)	DMA of D. magna
B11_Apolar_Daph_AMP_4_C30_LCMS_Neg_DIMSn.raw	B11_Apolar_Daph_AMP_4_C30_LCMS_Neg_DIMSn	DAPH	Daphnia magna	whole organism	D-CULT	D-APOL	D-AMP	4	D-C30	B11	D-DIMSn	NEGATIVE	APOL_AMP_4_C30_NEG	DMA of D. magna (2022)	DMA of D. magna
B12_Apolar_Daph_AMP_4_C30_LCMS_Neg_DIMSn.raw	B12_Apolar_Daph_AMP_4_C30_LCMS_Neg_DIMSn	DAPH	Daphnia magna	whole organism	D-CULT	D-APOL	D-AMP	4	D-C30	B12	D-DIMSn	NEGATIVE	APOL_AMP_4_C30_NEG	DMA of D. magna (2022)	DMA of D. magna
B12_Apolar_Daph_AMP_4_C30_LCMS_Neg_DIMSn_rerun.raw	B12_Apolar_Daph_AMP_4_C30_LCMS_Neg_DIMSn_rerun	DAPH	Daphnia magna	whole organism	D-CULT	D-APOL	D-AMP	4	D-C30	B12	D-DIMSn	NEGATIVE	APOL_AMP_4_C30_NEG	DMA of D. magna (2022)	DMA of D. magna
C01_Apolar_Daph_AMP_4_C30_LCMS_Neg_DIMSn.raw	C01_Apolar_Daph_AMP_4_C30_LCMS_Neg_DIMSn	DAPH	Daphnia magna	whole organism	D-CULT	D-APOL	D-AMP	4	D-C30	C01	D-DIMSn	NEGATIVE	APOL_AMP_4_C30_NEG	DMA of D. magna (2022)	DMA of D. magna
C01_Apolar_Daph_AMP_4_C30_LCMS_Neg_DIMSn_rerun.raw	C01_Apolar_Daph_AMP_4_C30_LCMS_Neg_DIMSn_rerun	DAPH	Daphnia magna	whole organism	D-CULT	D-APOL	D-AMP	4	D-C30	C01	D-DIMSn	NEGATIVE	APOL_AMP_4_C30_NEG	DMA of D. magna (2022)	DMA of D. magna
C02_Apolar_Daph_AMP_4_C30_LCMS_Neg_DIMSn.raw	C02_Apolar_Daph_AMP_4_C30_LCMS_Neg_DIMSn	DAPH	Daphnia magna	whole organism	D-CULT	D-APOL	D-AMP	4	D-C30	C02	D-DIMSn	NEGATIVE	APOL_AMP_4_C30_NEG	DMA of D. magna (2022)	DMA of D. magna
C02_Apolar_Daph_AMP_4_C30_LCMS_Neg_DIMSn_rerun.raw	C02_Apolar_Daph_AMP_4_C30_LCMS_Neg_DIMSn_rerun	DAPH	Daphnia magna	whole organism	D-CULT	D-APOL	D-AMP	4	D-C30	C02	D-DIMSn	NEGATIVE	APOL_AMP_4_C30_NEG	DMA of D. magna (2022)	DMA of D. magna
C03_Apolar_Daph_AMP_4_C30_LCMS_Neg_DIMSn.raw	C03_Apolar_Daph_AMP_4_C30_LCMS_Neg_DIMSn	DAPH	Daphnia magna	whole organism	D-CULT	D-APOL	D-AMP	4	D-C30	C03	D-DIMSn	NEGATIVE	APOL_AMP_4_C30_NEG	DMA of D. magna (2022)	DMA of D. magna
C03_Apolar_Daph_AMP_4_C30_LCMS_Neg_DIMSn_rerun.raw	C03_Apolar_Daph_AMP_4_C30_LCMS_Neg_DIMSn_rerun	DAPH	Daphnia magna	whole organism	D-CULT	D-APOL	D-AMP	4	D-C30	C03	D-DIMSn	NEGATIVE	APOL_AMP_4_C30_NEG	DMA of D. magna (2022)	DMA of D. magna
C04_Apolar_Daph_AMP_4_C30_LCMS_Neg_DIMSn.raw	C04_Apolar_Daph_AMP_4_C30_LCMS_Neg_DIMSn	DAPH	Daphnia magna	whole organism	D-CULT	D-APOL	D-AMP	4	D-C30	C04	D-DIMSn	NEGATIVE	APOL_AMP_4_C30_NEG	DMA of D. magna (2022)	DMA of D. magna
C04_Apolar_Daph_AMP_4_C30_LCMS_Neg_DIMSn_rerun.raw	C04_Apolar_Daph_AMP_4_C30_LCMS_Neg_DIMSn_rerun	DAPH	Daphnia magna	whole organism	D-CULT	D-APOL	D-AMP	4	D-C30	C04	D-DIMSn	NEGATIVE	APOL_AMP_4_C30_NEG	DMA of D. magna (2022)	DMA of D. magna
C04_Apolar_Daph_AMP_4_C30_LCMS_Neg_DIMSn_rerun2.raw	C04_Apolar_Daph_AMP_4_C30_LCMS_Neg_DIMSn_rerun2	DAPH	Daphnia magna	whole organism	D-CULT	D-APOL	D-AMP	4	D-C30	C04	D-DIMSn	NEGATIVE	APOL_AMP_4_C30_NEG	DMA of D. magna (2022)	DMA of D. magna
C05_Apolar_Daph_AMP_4_C30_LCMS_Neg_DIMSn.raw	C05_Apolar_Daph_AMP_4_C30_LCMS_Neg_DIMSn	DAPH	Daphnia magna	whole organism	D-CULT	D-APOL	D-AMP	4	D-C30	C05	D-DIMSn	NEGATIVE	APOL_AMP_4_C30_NEG	DMA of D. magna (2022)	DMA of D. magna
C06_Apolar_Daph_AMP_4_C30_LCMS_Neg_DIMSn.raw	C06_Apolar_Daph_AMP_4_C30_LCMS_Neg_DIMSn	DAPH	Daphnia magna	whole organism	D-CULT	D-APOL	D-AMP	4	D-C30	C06	D-DIMSn	NEGATIVE	APOL_AMP_4_C30_NEG	DMA of D. magna (2022)	DMA of D. magna
C06_Apolar_Daph_AMP_4_C30_LCMS_Neg_DIMSn_rerun.raw	C06_Apolar_Daph_AMP_4_C30_LCMS_Neg_DIMSn_rerun	DAPH	Daphnia magna	whole organism	D-CULT	D-APOL	D-AMP	4	D-C30	C06	D-DIMSn	NEGATIVE	APOL_AMP_4_C30_NEG	DMA of D. magna (2022)	DMA of D. magna
C07_Apolar_Daph_AMP_4_C30_LCMS_Neg_DIMSn.raw	C07_Apolar_Daph_AMP_4_C30_LCMS_Neg_DIMSn	DAPH	Daphnia magna	whole organism	D-CULT	D-APOL	D-AMP	4	D-C30	C07	D-DIMSn	NEGATIVE	APOL_AMP_4_C30_NEG	DMA of D. magna (2022)	DMA of D. magna
C08_Apolar_Daph_AMP_4_C30_LCMS_Neg_DIMSn.raw	C08_Apolar_Daph_AMP_4_C30_LCMS_Neg_DIMSn	DAPH	Daphnia magna	whole organism	D-CULT	D-APOL	D-AMP	4	D-C30	C08	D-DIMSn	NEGATIVE	APOL_AMP_4_C30_NEG	DMA of D. magna (2022)	DMA of D. magna
C09_Apolar_Daph_AMP_4_C30_LCMS_Neg_DIMSn.raw	C09_Apolar_Daph_AMP_4_C30_LCMS_Neg_DIMSn	DAPH	Daphnia magna	whole organism	D-CULT	D-APOL	D-AMP	4	D-C30	C09	D-DIMSn	NEGATIVE	APOL_AMP_4_C30_NEG	DMA of D. magna (2022)	DMA of D. magna
C09_Apolar_Daph_AMP_4_C30_LCMS_Neg_DIMSn_rerun.raw	C09_Apolar_Daph_AMP_4_C30_LCMS_Neg_DIMSn_rerun	DAPH	Daphnia magna	whole organism	D-CULT	D-APOL	D-AMP	4	D-C30	C09	D-DIMSn	NEGATIVE	APOL_AMP_4_C30_NEG	DMA of D. magna (2022)	DMA of D. magna
C10_Apolar_Daph_AMP_4_C30_LCMS_Neg_DIMSn.raw	C10_Apolar_Daph_AMP_4_C30_LCMS_Neg_DIMSn	DAPH	Daphnia magna	whole organism	D-CULT	D-APOL	D-AMP	4	D-C30	C10	D-DIMSn	NEGATIVE	APOL_AMP_4_C30_NEG	DMA of D. magna (2022)	DMA of D. magna
C10_Apolar_Daph_AMP_4_C30_LCMS_Neg_DIMSn_rerun.raw	C10_Apolar_Daph_AMP_4_C30_LCMS_Neg_DIMSn_rerun	DAPH	Daphnia magna	whole organism	D-CULT	D-APOL	D-AMP	4	D-C30	C10	D-DIMSn	NEGATIVE	APOL_AMP_4_C30_NEG	DMA of D. magna (2022)	DMA of D. magna
C11_Apolar_Daph_AMP_4_C30_LCMS_Neg_DIMSn.raw	C11_Apolar_Daph_AMP_4_C30_LCMS_Neg_DIMSn	DAPH	Daphnia magna	whole organism	D-CULT	D-APOL	D-AMP	4	D-C30	C11	D-DIMSn	NEGATIVE	APOL_AMP_4_C30_NEG	DMA of D. magna (2022)	DMA of D. magna
C11_Apolar_Daph_AMP_4_C30_LCMS_Neg_DIMSn_rerun.raw	C11_Apolar_Daph_AMP_4_C30_LCMS_Neg_DIMSn_rerun	DAPH	Daphnia magna	whole organism	D-CULT	D-APOL	D-AMP	4	D-C30	C11	D-DIMSn	NEGATIVE	APOL_AMP_4_C30_NEG	DMA of D. magna (2022)	DMA of D. magna
C11_Apolar_Daph_AMP_4_C30_LCMS_Neg_DIMSn_rerun2.raw	C11_Apolar_Daph_AMP_4_C30_LCMS_Neg_DIMSn_rerun2	DAPH	Daphnia magna	whole organism	D-CULT	D-APOL	D-AMP	4	D-C30	C11	D-DIMSn	NEGATIVE	APOL_AMP_4_C30_NEG	DMA of D. magna (2022)	DMA of D. magna
C11_Apolar_Daph_AMP_4_C30_LCMS_Neg_DIMSn_rerun3.raw	C11_Apolar_Daph_AMP_4_C30_LCMS_Neg_DIMSn_rerun3	DAPH	Daphnia magna	whole organism	D-CULT	D-APOL	D-AMP	4	D-C30	C11	D-DIMSn	NEGATIVE	APOL_AMP_4_C30_NEG	DMA of D. magna (2022)	DMA of D. magna
C12_Apolar_Daph_AMP_4_C30_LCMS_Neg_DIMSn.raw	C12_Apolar_Daph_AMP_4_C30_LCMS_Neg_DIMSn	DAPH	Daphnia magna	whole organism	D-CULT	D-APOL	D-AMP	4	D-C30	C12	D-DIMSn	NEGATIVE	APOL_AMP_4_C30_NEG	DMA of D. magna (2022)	DMA of D. magna
C12_Apolar_Daph_AMP_4_C30_LCMS_Neg_DIMSn_rerun.raw	C12_Apolar_Daph_AMP_4_C30_LCMS_Neg_DIMSn_rerun	DAPH	Daphnia magna	whole organism	D-CULT	D-APOL	D-AMP	4	D-C30	C12	D-DIMSn	NEGATIVE	APOL_AMP_4_C30_NEG	DMA of D. magna (2022)	DMA of D. magna
D01_Apolar_Daph_AMP_4_C30_LCMS_Neg_DIMSn.raw	D01_Apolar_Daph_AMP_4_C30_LCMS_Neg_DIMSn	DAPH	Daphnia magna	whole organism	D-CULT	D-APOL	D-AMP	4	D-C30	D01	D-DIMSn	NEGATIVE	APOL_AMP_4_C30_NEG	DMA of D. magna (2022)	DMA of D. magna
D01_Apolar_Daph_AMP_4_C30_LCMS_Neg_DIMSn_rerun.raw	D01_Apolar_Daph_AMP_4_C30_LCMS_Neg_DIMSn_rerun	DAPH	Daphnia magna	whole organism	D-CULT	D-APOL	D-AMP	4	D-C30	D01	D-DIMSn	NEGATIVE	APOL_AMP_4_C30_NEG	DMA of D. magna (2022)	DMA of D. magna
D02_Apolar_Daph_AMP_4_C30_LCMS_Neg_DIMSn.raw	D02_Apolar_Daph_AMP_4_C30_LCMS_Neg_DIMSn	DAPH	Daphnia magna	whole organism	D-CULT	D-APOL	D-AMP	4	D-C30	D02	D-DIMSn	NEGATIVE	APOL_AMP_4_C30_NEG	DMA of D. magna (2022)	DMA of D. magna
D02_Apolar_Daph_AMP_4_C30_LCMS_Neg_DIMSn_rerun.raw	D02_Apolar_Daph_AMP_4_C30_LCMS_Neg_DIMSn_rerun	DAPH	Daphnia magna	whole organism	D-CULT	D-APOL	D-AMP	4	D-C30	D02	D-DIMSn	NEGATIVE	APOL_AMP_4_C30_NEG	DMA of D. magna (2022)	DMA of D. magna
D03_Apolar_Daph_AMP_4_C30_LCMS_Neg_DIMSn.raw	D03_Apolar_Daph_AMP_4_C30_LCMS_Neg_DIMSn	DAPH	Daphnia magna	whole organism	D-CULT	D-APOL	D-AMP	4	D-C30	D03	D-DIMSn	NEGATIVE	APOL_AMP_4_C30_NEG	DMA of D. magna (2022)	DMA of D. magna
D03_Apolar_Daph_AMP_4_C30_LCMS_Neg_DIMSn_rerun.raw	D03_Apolar_Daph_AMP_4_C30_LCMS_Neg_DIMSn_rerun	DAPH	Daphnia magna	whole organism	D-CULT	D-APOL	D-AMP	4	D-C30	D03	D-DIMSn	NEGATIVE	APOL_AMP_4_C30_NEG	DMA of D. magna (2022)	DMA of D. magna
D04_Apolar_Daph_AMP_4_C30_LCMS_Neg_DIMSn.raw	D04_Apolar_Daph_AMP_4_C30_LCMS_Neg_DIMSn	DAPH	Daphnia magna	whole organism	D-CULT	D-APOL	D-AMP	4	D-C30	D04	D-DIMSn	NEGATIVE	APOL_AMP_4_C30_NEG	DMA of D. magna (2022)	DMA of D. magna
D04_Apolar_Daph_AMP_4_C30_LCMS_Neg_DIMSn_rerun.raw	D04_Apolar_Daph_AMP_4_C30_LCMS_Neg_DIMSn_rerun	DAPH	Daphnia magna	whole organism	D-CULT	D-APOL	D-AMP	4	D-C30	D04	D-DIMSn	NEGATIVE	APOL_AMP_4_C30_NEG	DMA of D. magna (2022)	DMA of D. magna
D05_Apolar_Daph_AMP_4_C30_LCMS_Neg_DIMSn.raw	D05_Apolar_Daph_AMP_4_C30_LCMS_Neg_DIMSn	DAPH	Daphnia magna	whole organism	D-CULT	D-APOL	D-AMP	4	D-C30	D05	D-DIMSn	NEGATIVE	APOL_AMP_4_C30_NEG	DMA of D. magna (2022)	DMA of D. magna
D06_Apolar_Daph_AMP_4_C30_LCMS_Neg_DIMSn.raw	D06_Apolar_Daph_AMP_4_C30_LCMS_Neg_DIMSn	DAPH	Daphnia magna	whole organism	D-CULT	D-APOL	D-AMP	4	D-C30	D06	D-DIMSn	NEGATIVE	APOL_AMP_4_C30_NEG	DMA of D. magna (2022)	DMA of D. magna
D06_Apolar_Daph_AMP_4_C30_LCMS_Neg_DIMSn_rerun.raw	D06_Apolar_Daph_AMP_4_C30_LCMS_Neg_DIMSn_rerun	DAPH	Daphnia magna	whole organism	D-CULT	D-APOL	D-AMP	4	D-C30	D06	D-DIMSn	NEGATIVE	APOL_AMP_4_C30_NEG	DMA of D. magna (2022)	DMA of D. magna
D07_Apolar_Daph_AMP_4_C30_LCMS_Neg_DIMSn.raw	D07_Apolar_Daph_AMP_4_C30_LCMS_Neg_DIMSn	DAPH	Daphnia magna	whole organism	D-CULT	D-APOL	D-AMP	4	D-C30	D07	D-DIMSn	NEGATIVE	APOL_AMP_4_C30_NEG	DMA of D. magna (2022)	DMA of D. magna
D08_Apolar_Daph_AMP_4_C30_LCMS_Neg_DIMSn.raw	D08_Apolar_Daph_AMP_4_C30_LCMS_Neg_DIMSn	DAPH	Daphnia magna	whole organism	D-CULT	D-APOL	D-AMP	4	D-C30	D08	D-DIMSn	NEGATIVE	APOL_AMP_4_C30_NEG	DMA of D. magna (2022)	DMA of D. magna
D08_Apolar_Daph_AMP_4_C30_LCMS_Neg_DIMSn_rerun.raw	D08_Apolar_Daph_AMP_4_C30_LCMS_Neg_DIMSn_rerun	DAPH	Daphnia magna	whole organism	D-CULT	D-APOL	D-AMP	4	D-C30	D08	D-DIMSn	NEGATIVE	APOL_AMP_4_C30_NEG	DMA of D. magna (2022)	DMA of D. magna
D09_Apolar_Daph_AMP_4_C30_LCMS_Neg_DIMSn.raw	D09_Apolar_Daph_AMP_4_C30_LCMS_Neg_DIMSn	DAPH	Daphnia magna	whole organism	D-CULT	D-APOL	D-AMP	4	D-C30	D09	D-DIMSn	NEGATIVE	APOL_AMP_4_C30_NEG	DMA of D. magna (2022)	DMA of D. magna
D09_Apolar_Daph_AMP_4_C30_LCMS_Neg_DIMSn_rerun.raw	D09_Apolar_Daph_AMP_4_C30_LCMS_Neg_DIMSn_rerun	DAPH	Daphnia magna	whole organism	D-CULT	D-APOL	D-AMP	4	D-C30	D09	D-DIMSn	NEGATIVE	APOL_AMP_4_C30_NEG	DMA of D. magna (2022)	DMA of D. magna
D09_Apolar_Daph_AMP_4_C30_LCMS_Neg_DIMSn_rerun2.raw	D09_Apolar_Daph_AMP_4_C30_LCMS_Neg_DIMSn_rerun2	DAPH	Daphnia magna	whole organism	D-CULT	D-APOL	D-AMP	4	D-C30	D09	D-DIMSn	NEGATIVE	APOL_AMP_4_C30_NEG	DMA of D. magna (2022)	DMA of D. magna
D09_Apolar_Daph_AMP_4_C30_LCMS_Neg_DIMSn_rerun3.raw	D09_Apolar_Daph_AMP_4_C30_LCMS_Neg_DIMSn_rerun3	DAPH	Daphnia magna	whole organism	D-CULT	D-APOL	D-AMP	4	D-C30	D09	D-DIMSn	NEGATIVE	APOL_AMP_4_C30_NEG	DMA of D. magna (2022)	DMA of D. magna
D10_Apolar_Daph_AMP_4_C30_LCMS_Neg_DIMSn.raw	D10_Apolar_Daph_AMP_4_C30_LCMS_Neg_DIMSn	DAPH	Daphnia magna	whole organism	D-CULT	D-APOL	D-AMP	4	D-C30	D10	D-DIMSn	NEGATIVE	APOL_AMP_4_C30_NEG	DMA of D. magna (2022)	DMA of D. magna
D11_Apolar_Daph_AMP_4_C30_LCMS_Neg_DIMSn.raw	D11_Apolar_Daph_AMP_4_C30_LCMS_Neg_DIMSn	DAPH	Daphnia magna	whole organism	D-CULT	D-APOL	D-AMP	4	D-C30	D11	D-DIMSn	NEGATIVE	APOL_AMP_4_C30_NEG	DMA of D. magna (2022)	DMA of D. magna
D12_Apolar_Daph_AMP_4_C30_LCMS_Neg_DIMSn.raw	D12_Apolar_Daph_AMP_4_C30_LCMS_Neg_DIMSn	DAPH	Daphnia magna	whole organism	D-CULT	D-APOL	D-AMP	4	D-C30	D12	D-DIMSn	NEGATIVE	APOL_AMP_4_C30_NEG	DMA of D. magna (2022)	DMA of D. magna
04_Apolar_BlankExtract_Crude_neg_inj1.raw	04_Apolar_BlankExtract_Crude_neg_inj1	EQUIL_BLANK			D-CULT	NA	NA	NA	D-C30	NA	D-LCMS	NEGATIVE	APOL_AMP_4_C30_NEG	DMA of D. magna (2022)	DMA of D. magna
04_Apolar_BlankExtract_Crude_neg_inj2.raw	04_Apolar_BlankExtract_Crude_neg_inj2	EQUIL_BLANK			D-CULT	NA	NA	NA	D-C30	NA	D-LCMS	NEGATIVE	APOL_AMP_4_C30_NEG	DMA of D. magna (2022)	DMA of D. magna
04_Apolar_BlankExtract_Crude_neg_inj3.raw	04_Apolar_BlankExtract_Crude_neg_inj3	EQUIL_BLANK			D-CULT	NA	NA	NA	D-C30	NA	D-LCMS	NEGATIVE	APOL_AMP_4_C30_NEG	DMA of D. magna (2022)	DMA of D. magna
Blank_Apolar_AMPFrac4_C30LCMS_neg_inj1.raw	Blank_Apolar_AMPFrac4_C30LCMS_neg_inj1	BLANK			D-CULT	D-APOL	D-AMP	4	D-C30	NA	D-LCMS	NEGATIVE	APOL_AMP_4_C30_NEG	DMA of D. magna (2022)	DMA of D. magna
Blank_Apolar_AMPFrac4_C30LCMS_neg_inj2.raw	Blank_Apolar_AMPFrac4_C30LCMS_neg_inj2	BLANK			D-CULT	D-APOL	D-AMP	4	D-C30	NA	D-LCMS	NEGATIVE	APOL_AMP_4_C30_NEG	DMA of D. magna (2022)	DMA of D. magna
Blank_Apolar_AMPFrac4_C30LCMS_neg_inj3.raw	Blank_Apolar_AMPFrac4_C30LCMS_neg_inj3	BLANK			D-CULT	D-APOL	D-AMP	4	D-C30	NA	D-LCMS	NEGATIVE	APOL_AMP_4_C30_NEG	DMA of D. magna (2022)	DMA of D. magna
Blank_Apolar_AMPFrac4_C30LCMS_neg_inj4.raw	Blank_Apolar_AMPFrac4_C30LCMS_neg_inj4	BLANK			D-CULT	D-APOL	D-AMP	4	D-C30	NA	D-LCMS	NEGATIVE	APOL_AMP_4_C30_NEG	DMA of D. magna (2022)	DMA of D. magna
Blank_Apolar_AMPFrac4_C30LCMS_neg_inj5.raw	Blank_Apolar_AMPFrac4_C30LCMS_neg_inj5	BLANK			D-CULT	D-APOL	D-AMP	4	D-C30	NA	D-LCMS	NEGATIVE	APOL_AMP_4_C30_NEG	DMA of D. magna (2022)	DMA of D. magna
Daph_Apolar_AMPFrac4_C30LCMS_neg_inj1.raw	Daph_Apolar_AMPFrac4_C30LCMS_neg_inj1	DAPH	Daphnia magna	whole organism	D-CULT	D-APOL	D-AMP	4	D-C30	NA	D-LCMS	NEGATIVE	APOL_AMP_4_C30_NEG	DMA of D. magna (2022)	DMA of D. magna
Daph_Apolar_AMPFrac4_C30LCMS_neg_inj2.raw	Daph_Apolar_AMPFrac4_C30LCMS_neg_inj2	DAPH	Daphnia magna	whole organism	D-CULT	D-APOL	D-AMP	4	D-C30	NA	D-LCMS	NEGATIVE	APOL_AMP_4_C30_NEG	DMA of D. magna (2022)	DMA of D. magna
Daph_Apolar_AMPFrac4_C30LCMS_neg_inj3.raw	Daph_Apolar_AMPFrac4_C30LCMS_neg_inj3	DAPH	Daphnia magna	whole organism	D-CULT	D-APOL	D-AMP	4	D-C30	NA	D-LCMS	NEGATIVE	APOL_AMP_4_C30_NEG	DMA of D. magna (2022)	DMA of D. magna
Daph_Apolar_AMPFrac4_C30LCMS_neg_inj4.raw	Daph_Apolar_AMPFrac4_C30LCMS_neg_inj4	DAPH	Daphnia magna	whole organism	D-CULT	D-APOL	D-AMP	4	D-C30	NA	D-LCMS	NEGATIVE	APOL_AMP_4_C30_NEG	DMA of D. magna (2022)	DMA of D. magna
Daph_Apolar_AMPFrac4_C30LCMS_neg_inj5.raw	Daph_Apolar_AMPFrac4_C30LCMS_neg_inj5	DAPH	Daphnia magna	whole organism	D-CULT	D-APOL	D-AMP	4	D-C30	NA	D-LCMS	NEGATIVE	APOL_AMP_4_C30_NEG	DMA of D. magna (2022)	DMA of D. magna
Daph_Apolar_AMPFrac4_C30LCMSMS_neg_incl1_inj1.raw	Daph_Apolar_AMPFrac4_C30LCMSMS_neg_incl1_inj1	DAPH	Daphnia magna	whole organism	D-CULT	D-APOL	D-AMP	4	D-C30	NA	D-LCMSMS	NEGATIVE	APOL_AMP_4_C30_NEG	DMA of D. magna (2022)	DMA of D. magna
Daph_Apolar_AMPFrac4_C30LCMSMS_neg_incl1_inj2.raw	Daph_Apolar_AMPFrac4_C30LCMSMS_neg_incl1_inj2	DAPH	Daphnia magna	whole organism	D-CULT	D-APOL	D-AMP	4	D-C30	NA	D-LCMSMS	NEGATIVE	APOL_AMP_4_C30_NEG	DMA of D. magna (2022)	DMA of D. magna
Daph_Apolar_AMPFrac4_C30LCMSMS_neg_incl2_inj1.raw	Daph_Apolar_AMPFrac4_C30LCMSMS_neg_incl2_inj1	DAPH	Daphnia magna	whole organism	D-CULT	D-APOL	D-AMP	4	D-C30	NA	D-LCMSMS	NEGATIVE	APOL_AMP_4_C30_NEG	DMA of D. magna (2022)	DMA of D. magna
Daph_Apolar_AMPFrac4_C30LCMSMS_neg_incl2_inj2.raw	Daph_Apolar_AMPFrac4_C30LCMSMS_neg_incl2_inj2	DAPH	Daphnia magna	whole organism	D-CULT	D-APOL	D-AMP	4	D-C30	NA	D-LCMSMS	NEGATIVE	APOL_AMP_4_C30_NEG	DMA of D. magna (2022)	DMA of D. magna
A01_Apolar_Blank_AMP4_C30_LCMS_Pos_DIMS.raw	A01_Apolar_Blank_AMP4_C30_LCMS_Pos_DIMS	BLANK			D-CULT	D-APOL	D-AMP	4	D-C30	A01	D-DIMS	POSITIVE	APOL_AMP_4_C30_POS	DMA of D. magna (2022)	DMA of D. magna
A01_Apolar_Daph_AMP4_C30_LCMS_Pos_DIMS.raw	A01_Apolar_Daph_AMP4_C30_LCMS_Pos_DIMS	DAPH	Daphnia magna	whole organism	D-CULT	D-APOL	D-AMP	4	D-C30	A01	D-DIMS	POSITIVE	APOL_AMP_4_C30_POS	DMA of D. magna (2022)	DMA of D. magna
A02_Apolar_Blank_AMP4_C30_LCMS_Pos_DIMS.raw	A02_Apolar_Blank_AMP4_C30_LCMS_Pos_DIMS	BLANK			D-CULT	D-APOL	D-AMP	4	D-C30	A02	D-DIMS	POSITIVE	APOL_AMP_4_C30_POS	DMA of D. magna (2022)	DMA of D. magna
A02_Apolar_Daph_AMP4_C30_LCMS_Pos_DIMS.raw	A02_Apolar_Daph_AMP4_C30_LCMS_Pos_DIMS	DAPH	Daphnia magna	whole organism	D-CULT	D-APOL	D-AMP	4	D-C30	A02	D-DIMS	POSITIVE	APOL_AMP_4_C30_POS	DMA of D. magna (2022)	DMA of D. magna
A03_Apolar_Blank_AMP4_C30_LCMS_Pos_DIMS.raw	A03_Apolar_Blank_AMP4_C30_LCMS_Pos_DIMS	BLANK			D-CULT	D-APOL	D-AMP	4	D-C30	A03	D-DIMS	POSITIVE	APOL_AMP_4_C30_POS	DMA of D. magna (2022)	DMA of D. magna
A03_Apolar_Daph_AMP4_C30_LCMS_Pos_DIMS.raw	A03_Apolar_Daph_AMP4_C30_LCMS_Pos_DIMS	DAPH	Daphnia magna	whole organism	D-CULT	D-APOL	D-AMP	4	D-C30	A03	D-DIMS	POSITIVE	APOL_AMP_4_C30_POS	DMA of D. magna (2022)	DMA of D. magna
A04_Apolar_Blank_AMP4_C30_LCMS_Pos_DIMS.raw	A04_Apolar_Blank_AMP4_C30_LCMS_Pos_DIMS	BLANK			D-CULT	D-APOL	D-AMP	4	D-C30	A04	D-DIMS	POSITIVE	APOL_AMP_4_C30_POS	DMA of D. magna (2022)	DMA of D. magna
A04_Apolar_Daph_AMP4_C30_LCMS_Pos_DIMS.raw	A04_Apolar_Daph_AMP4_C30_LCMS_Pos_DIMS	DAPH	Daphnia magna	whole organism	D-CULT	D-APOL	D-AMP	4	D-C30	A04	D-DIMS	POSITIVE	APOL_AMP_4_C30_POS	DMA of D. magna (2022)	DMA of D. magna
A05_Apolar_Blank_AMP4_C30_LCMS_Pos_DIMS_rerun.raw	A05_Apolar_Blank_AMP4_C30_LCMS_Pos_DIMS_rerun	BLANK			D-CULT	D-APOL	D-AMP	4	D-C30	A05	D-DIMS	POSITIVE	APOL_AMP_4_C30_POS	DMA of D. magna (2022)	DMA of D. magna
A05_Apolar_Daph_AMP4_C30_LCMS_Pos_DIMS.raw	A05_Apolar_Daph_AMP4_C30_LCMS_Pos_DIMS	DAPH	Daphnia magna	whole organism	D-CULT	D-APOL	D-AMP	4	D-C30	A05	D-DIMS	POSITIVE	APOL_AMP_4_C30_POS	DMA of D. magna (2022)	DMA of D. magna
A06_Apolar_Blank_AMP4_C30_LCMS_Pos_DIMS.raw	A06_Apolar_Blank_AMP4_C30_LCMS_Pos_DIMS	BLANK			D-CULT	D-APOL	D-AMP	4	D-C30	A06	D-DIMS	POSITIVE	APOL_AMP_4_C30_POS	DMA of D. magna (2022)	DMA of D. magna
A06_Apolar_Daph_AMP4_C30_LCMS_Pos_DIMS.raw	A06_Apolar_Daph_AMP4_C30_LCMS_Pos_DIMS	DAPH	Daphnia magna	whole organism	D-CULT	D-APOL	D-AMP	4	D-C30	A06	D-DIMS	POSITIVE	APOL_AMP_4_C30_POS	DMA of D. magna (2022)	DMA of D. magna
A07_Apolar_Blank_AMP4_C30_LCMS_Pos_DIMS.raw	A07_Apolar_Blank_AMP4_C30_LCMS_Pos_DIMS	BLANK			D-CULT	D-APOL	D-AMP	4	D-C30	A07	D-DIMS	POSITIVE	APOL_AMP_4_C30_POS	DMA of D. magna (2022)	DMA of D. magna
A07_Apolar_Daph_AMP4_C30_LCMS_Pos_DIMS_rerun.raw	A07_Apolar_Daph_AMP4_C30_LCMS_Pos_DIMS_rerun	DAPH	Daphnia magna	whole organism	D-CULT	D-APOL	D-AMP	4	D-C30	A07	D-DIMS	POSITIVE	APOL_AMP_4_C30_POS	DMA of D. magna (2022)	DMA of D. magna
A08_Apolar_Blank_AMP4_C30_LCMS_Pos_DIMS.raw	A08_Apolar_Blank_AMP4_C30_LCMS_Pos_DIMS	BLANK			D-CULT	D-APOL	D-AMP	4	D-C30	A08	D-DIMS	POSITIVE	APOL_AMP_4_C30_POS	DMA of D. magna (2022)	DMA of D. magna
A08_Apolar_Daph_AMP4_C30_LCMS_Pos_DIMS.raw	A08_Apolar_Daph_AMP4_C30_LCMS_Pos_DIMS	DAPH	Daphnia magna	whole organism	D-CULT	D-APOL	D-AMP	4	D-C30	A08	D-DIMS	POSITIVE	APOL_AMP_4_C30_POS	DMA of D. magna (2022)	DMA of D. magna
A09_Apolar_Blank_AMP4_C30_LCMS_Pos_DIMS.raw	A09_Apolar_Blank_AMP4_C30_LCMS_Pos_DIMS	BLANK			D-CULT	D-APOL	D-AMP	4	D-C30	A09	D-DIMS	POSITIVE	APOL_AMP_4_C30_POS	DMA of D. magna (2022)	DMA of D. magna
A09_Apolar_Daph_AMP4_C30_LCMS_Pos_DIMS.raw	A09_Apolar_Daph_AMP4_C30_LCMS_Pos_DIMS	DAPH	Daphnia magna	whole organism	D-CULT	D-APOL	D-AMP	4	D-C30	A09	D-DIMS	POSITIVE	APOL_AMP_4_C30_POS	DMA of D. magna (2022)	DMA of D. magna
A10_Apolar_Blank_AMP4_C30_LCMS_Pos_DIMS_rerun.raw	A10_Apolar_Blank_AMP4_C30_LCMS_Pos_DIMS_rerun	BLANK			D-CULT	D-APOL	D-AMP	4	D-C30	A10	D-DIMS	POSITIVE	APOL_AMP_4_C30_POS	DMA of D. magna (2022)	DMA of D. magna
A10_Apolar_Daph_AMP4_C30_LCMS_Pos_DIMS.raw	A10_Apolar_Daph_AMP4_C30_LCMS_Pos_DIMS	DAPH	Daphnia magna	whole organism	D-CULT	D-APOL	D-AMP	4	D-C30	A10	D-DIMS	POSITIVE	APOL_AMP_4_C30_POS	DMA of D. magna (2022)	DMA of D. magna
A11_Apolar_Blank_AMP4_C30_LCMS_Pos_DIMS.raw	A11_Apolar_Blank_AMP4_C30_LCMS_Pos_DIMS	BLANK			D-CULT	D-APOL	D-AMP	4	D-C30	A11	D-DIMS	POSITIVE	APOL_AMP_4_C30_POS	DMA of D. magna (2022)	DMA of D. magna
A11_Apolar_Daph_AMP4_C30_LCMS_Pos_DIMS.raw	A11_Apolar_Daph_AMP4_C30_LCMS_Pos_DIMS	DAPH	Daphnia magna	whole organism	D-CULT	D-APOL	D-AMP	4	D-C30	A11	D-DIMS	POSITIVE	APOL_AMP_4_C30_POS	DMA of D. magna (2022)	DMA of D. magna
A12_Apolar_Blank_AMP4_C30_LCMS_Pos_DIMS.raw	A12_Apolar_Blank_AMP4_C30_LCMS_Pos_DIMS	BLANK			D-CULT	D-APOL	D-AMP	4	D-C30	A12	D-DIMS	POSITIVE	APOL_AMP_4_C30_POS	DMA of D. magna (2022)	DMA of D. magna
A12_Apolar_Daph_AMP4_C30_LCMS_Pos_DIMS.raw	A12_Apolar_Daph_AMP4_C30_LCMS_Pos_DIMS	DAPH	Daphnia magna	whole organism	D-CULT	D-APOL	D-AMP	4	D-C30	A12	D-DIMS	POSITIVE	APOL_AMP_4_C30_POS	DMA of D. magna (2022)	DMA of D. magna
B01_Apolar_Blank_AMP4_C30_LCMS_Pos_DIMS.raw	B01_Apolar_Blank_AMP4_C30_LCMS_Pos_DIMS	BLANK			D-CULT	D-APOL	D-AMP	4	D-C30	B01	D-DIMS	POSITIVE	APOL_AMP_4_C30_POS	DMA of D. magna (2022)	DMA of D. magna
B01_Apolar_Daph_AMP4_C30_LCMS_Pos_DIMS.raw	B01_Apolar_Daph_AMP4_C30_LCMS_Pos_DIMS	DAPH	Daphnia magna	whole organism	D-CULT	D-APOL	D-AMP	4	D-C30	B01	D-DIMS	POSITIVE	APOL_AMP_4_C30_POS	DMA of D. magna (2022)	DMA of D. magna
B02_Apolar_Blank_AMP4_C30_LCMS_Pos_DIMS.raw	B02_Apolar_Blank_AMP4_C30_LCMS_Pos_DIMS	BLANK			D-CULT	D-APOL	D-AMP	4	D-C30	B02	D-DIMS	POSITIVE	APOL_AMP_4_C30_POS	DMA of D. magna (2022)	DMA of D. magna
B02_Apolar_Daph_AMP4_C30_LCMS_Pos_DIMS.raw	B02_Apolar_Daph_AMP4_C30_LCMS_Pos_DIMS	DAPH	Daphnia magna	whole organism	D-CULT	D-APOL	D-AMP	4	D-C30	B02	D-DIMS	POSITIVE	APOL_AMP_4_C30_POS	DMA of D. magna (2022)	DMA of D. magna
B03_Apolar_Blank_AMP4_C30_LCMS_Pos_DIMS.raw	B03_Apolar_Blank_AMP4_C30_LCMS_Pos_DIMS	BLANK			D-CULT	D-APOL	D-AMP	4	D-C30	B03	D-DIMS	POSITIVE	APOL_AMP_4_C30_POS	DMA of D. magna (2022)	DMA of D. magna
B03_Apolar_Daph_AMP4_C30_LCMS_Pos_DIMS.raw	B03_Apolar_Daph_AMP4_C30_LCMS_Pos_DIMS	DAPH	Daphnia magna	whole organism	D-CULT	D-APOL	D-AMP	4	D-C30	B03	D-DIMS	POSITIVE	APOL_AMP_4_C30_POS	DMA of D. magna (2022)	DMA of D. magna
B04_Apolar_Blank_AMP4_C30_LCMS_Pos_DIMS.raw	B04_Apolar_Blank_AMP4_C30_LCMS_Pos_DIMS	BLANK			D-CULT	D-APOL	D-AMP	4	D-C30	B04	D-DIMS	POSITIVE	APOL_AMP_4_C30_POS	DMA of D. magna (2022)	DMA of D. magna
B04_Apolar_Daph_AMP4_C30_LCMS_Pos_DIMS.raw	B04_Apolar_Daph_AMP4_C30_LCMS_Pos_DIMS	DAPH	Daphnia magna	whole organism	D-CULT	D-APOL	D-AMP	4	D-C30	B04	D-DIMS	POSITIVE	APOL_AMP_4_C30_POS	DMA of D. magna (2022)	DMA of D. magna
B05_Apolar_Blank_AMP4_C30_LCMS_Pos_DIMS.raw	B05_Apolar_Blank_AMP4_C30_LCMS_Pos_DIMS	BLANK			D-CULT	D-APOL	D-AMP	4	D-C30	B05	D-DIMS	POSITIVE	APOL_AMP_4_C30_POS	DMA of D. magna (2022)	DMA of D. magna
B05_Apolar_Daph_AMP4_C30_LCMS_Pos_DIMS.raw	B05_Apolar_Daph_AMP4_C30_LCMS_Pos_DIMS	DAPH	Daphnia magna	whole organism	D-CULT	D-APOL	D-AMP	4	D-C30	B05	D-DIMS	POSITIVE	APOL_AMP_4_C30_POS	DMA of D. magna (2022)	DMA of D. magna
B06_Apolar_Blank_AMP4_C30_LCMS_Pos_DIMS.raw	B06_Apolar_Blank_AMP4_C30_LCMS_Pos_DIMS	BLANK			D-CULT	D-APOL	D-AMP	4	D-C30	B06	D-DIMS	POSITIVE	APOL_AMP_4_C30_POS	DMA of D. magna (2022)	DMA of D. magna
B06_Apolar_Daph_AMP4_C30_LCMS_Pos_DIMS.raw	B06_Apolar_Daph_AMP4_C30_LCMS_Pos_DIMS	DAPH	Daphnia magna	whole organism	D-CULT	D-APOL	D-AMP	4	D-C30	B06	D-DIMS	POSITIVE	APOL_AMP_4_C30_POS	DMA of D. magna (2022)	DMA of D. magna
B07_Apolar_Blank_AMP4_C30_LCMS_Pos_DIMS.raw	B07_Apolar_Blank_AMP4_C30_LCMS_Pos_DIMS	BLANK			D-CULT	D-APOL	D-AMP	4	D-C30	B07	D-DIMS	POSITIVE	APOL_AMP_4_C30_POS	DMA of D. magna (2022)	DMA of D. magna
B07_Apolar_Daph_AMP4_C30_LCMS_Pos_DIMS_rerun.raw	B07_Apolar_Daph_AMP4_C30_LCMS_Pos_DIMS_rerun	DAPH	Daphnia magna	whole organism	D-CULT	D-APOL	D-AMP	4	D-C30	B07	D-DIMS	POSITIVE	APOL_AMP_4_C30_POS	DMA of D. magna (2022)	DMA of D. magna
B08_Apolar_Blank_AMP4_C30_LCMS_Pos_DIMS.raw	B08_Apolar_Blank_AMP4_C30_LCMS_Pos_DIMS	BLANK			D-CULT	D-APOL	D-AMP	4	D-C30	B08	D-DIMS	POSITIVE	APOL_AMP_4_C30_POS	DMA of D. magna (2022)	DMA of D. magna
B08_Apolar_Daph_AMP4_C30_LCMS_Pos_DIMS.raw	B08_Apolar_Daph_AMP4_C30_LCMS_Pos_DIMS	DAPH	Daphnia magna	whole organism	D-CULT	D-APOL	D-AMP	4	D-C30	B08	D-DIMS	POSITIVE	APOL_AMP_4_C30_POS	DMA of D. magna (2022)	DMA of D. magna
B09_Apolar_Blank_AMP4_C30_LCMS_Pos_DIMS_rerun.raw	B09_Apolar_Blank_AMP4_C30_LCMS_Pos_DIMS_rerun	BLANK			D-CULT	D-APOL	D-AMP	4	D-C30	B09	D-DIMS	POSITIVE	APOL_AMP_4_C30_POS	DMA of D. magna (2022)	DMA of D. magna
B09_Apolar_Daph_AMP4_C30_LCMS_Pos_DIMS_rerun.raw	B09_Apolar_Daph_AMP4_C30_LCMS_Pos_DIMS_rerun	DAPH	Daphnia magna	whole organism	D-CULT	D-APOL	D-AMP	4	D-C30	B09	D-DIMS	POSITIVE	APOL_AMP_4_C30_POS	DMA of D. magna (2022)	DMA of D. magna
B10_Apolar_Blank_AMP4_C30_LCMS_Pos_DIMS.raw	B10_Apolar_Blank_AMP4_C30_LCMS_Pos_DIMS	BLANK			D-CULT	D-APOL	D-AMP	4	D-C30	B10	D-DIMS	POSITIVE	APOL_AMP_4_C30_POS	DMA of D. magna (2022)	DMA of D. magna
B10_Apolar_Daph_AMP4_C30_LCMS_Pos_DIMS.raw	B10_Apolar_Daph_AMP4_C30_LCMS_Pos_DIMS	DAPH	Daphnia magna	whole organism	D-CULT	D-APOL	D-AMP	4	D-C30	B10	D-DIMS	POSITIVE	APOL_AMP_4_C30_POS	DMA of D. magna (2022)	DMA of D. magna
B11_Apolar_Blank_AMP4_C30_LCMS_Pos_DIMS.raw	B11_Apolar_Blank_AMP4_C30_LCMS_Pos_DIMS	BLANK			D-CULT	D-APOL	D-AMP	4	D-C30	B11	D-DIMS	POSITIVE	APOL_AMP_4_C30_POS	DMA of D. magna (2022)	DMA of D. magna
B11_Apolar_Daph_AMP4_C30_LCMS_Pos_DIMS.raw	B11_Apolar_Daph_AMP4_C30_LCMS_Pos_DIMS	DAPH	Daphnia magna	whole organism	D-CULT	D-APOL	D-AMP	4	D-C30	B11	D-DIMS	POSITIVE	APOL_AMP_4_C30_POS	DMA of D. magna (2022)	DMA of D. magna
B12_Apolar_Blank_AMP4_C30_LCMS_Pos_DIMS.raw	B12_Apolar_Blank_AMP4_C30_LCMS_Pos_DIMS	BLANK			D-CULT	D-APOL	D-AMP	4	D-C30	B12	D-DIMS	POSITIVE	APOL_AMP_4_C30_POS	DMA of D. magna (2022)	DMA of D. magna
B12_Apolar_Daph_AMP4_C30_LCMS_Pos_DIMS.raw	B12_Apolar_Daph_AMP4_C30_LCMS_Pos_DIMS	DAPH	Daphnia magna	whole organism	D-CULT	D-APOL	D-AMP	4	D-C30	B12	D-DIMS	POSITIVE	APOL_AMP_4_C30_POS	DMA of D. magna (2022)	DMA of D. magna
C01_Apolar_Blank_AMP4_C30_LCMS_Pos_DIMS.raw	C01_Apolar_Blank_AMP4_C30_LCMS_Pos_DIMS	BLANK			D-CULT	D-APOL	D-AMP	4	D-C30	C01	D-DIMS	POSITIVE	APOL_AMP_4_C30_POS	DMA of D. magna (2022)	DMA of D. magna
C01_Apolar_Daph_AMP4_C30_LCMS_Pos_DIMS.raw	C01_Apolar_Daph_AMP4_C30_LCMS_Pos_DIMS	DAPH	Daphnia magna	whole organism	D-CULT	D-APOL	D-AMP	4	D-C30	C01	D-DIMS	POSITIVE	APOL_AMP_4_C30_POS	DMA of D. magna (2022)	DMA of D. magna
C02_Apolar_Blank_AMP4_C30_LCMS_Pos_DIMS.raw	C02_Apolar_Blank_AMP4_C30_LCMS_Pos_DIMS	BLANK			D-CULT	D-APOL	D-AMP	4	D-C30	C02	D-DIMS	POSITIVE	APOL_AMP_4_C30_POS	DMA of D. magna (2022)	DMA of D. magna
C02_Apolar_Daph_AMP4_C30_LCMS_Pos_DIMS.raw	C02_Apolar_Daph_AMP4_C30_LCMS_Pos_DIMS	DAPH	Daphnia magna	whole organism	D-CULT	D-APOL	D-AMP	4	D-C30	C02	D-DIMS	POSITIVE	APOL_AMP_4_C30_POS	DMA of D. magna (2022)	DMA of D. magna
C03_Apolar_Blank_AMP4_C30_LCMS_Pos_DIMS.raw	C03_Apolar_Blank_AMP4_C30_LCMS_Pos_DIMS	BLANK			D-CULT	D-APOL	D-AMP	4	D-C30	C03	D-DIMS	POSITIVE	APOL_AMP_4_C30_POS	DMA of D. magna (2022)	DMA of D. magna
C03_Apolar_Daph_AMP4_C30_LCMS_Pos_DIMS.raw	C03_Apolar_Daph_AMP4_C30_LCMS_Pos_DIMS	DAPH	Daphnia magna	whole organism	D-CULT	D-APOL	D-AMP	4	D-C30	C03	D-DIMS	POSITIVE	APOL_AMP_4_C30_POS	DMA of D. magna (2022)	DMA of D. magna
C04_Apolar_Blank_AMP4_C30_LCMS_Pos_DIMS.raw	C04_Apolar_Blank_AMP4_C30_LCMS_Pos_DIMS	BLANK			D-CULT	D-APOL	D-AMP	4	D-C30	C04	D-DIMS	POSITIVE	APOL_AMP_4_C30_POS	DMA of D. magna (2022)	DMA of D. magna
C04_Apolar_Daph_AMP4_C30_LCMS_Pos_DIMS.raw	C04_Apolar_Daph_AMP4_C30_LCMS_Pos_DIMS	DAPH	Daphnia magna	whole organism	D-CULT	D-APOL	D-AMP	4	D-C30	C04	D-DIMS	POSITIVE	APOL_AMP_4_C30_POS	DMA of D. magna (2022)	DMA of D. magna
C05_Apolar_Blank_AMP4_C30_LCMS_Pos_DIMS.raw	C05_Apolar_Blank_AMP4_C30_LCMS_Pos_DIMS	BLANK			D-CULT	D-APOL	D-AMP	4	D-C30	C05	D-DIMS	POSITIVE	APOL_AMP_4_C30_POS	DMA of D. magna (2022)	DMA of D. magna
C05_Apolar_Daph_AMP4_C30_LCMS_Pos_DIMS.raw	C05_Apolar_Daph_AMP4_C30_LCMS_Pos_DIMS	DAPH	Daphnia magna	whole organism	D-CULT	D-APOL	D-AMP	4	D-C30	C05	D-DIMS	POSITIVE	APOL_AMP_4_C30_POS	DMA of D. magna (2022)	DMA of D. magna
C06_Apolar_Blank_AMP4_C30_LCMS_Pos_DIMS.raw	C06_Apolar_Blank_AMP4_C30_LCMS_Pos_DIMS	BLANK			D-CULT	D-APOL	D-AMP	4	D-C30	C06	D-DIMS	POSITIVE	APOL_AMP_4_C30_POS	DMA of D. magna (2022)	DMA of D. magna
C06_Apolar_Daph_AMP4_C30_LCMS_Pos_DIMS.raw	C06_Apolar_Daph_AMP4_C30_LCMS_Pos_DIMS	DAPH	Daphnia magna	whole organism	D-CULT	D-APOL	D-AMP	4	D-C30	C06	D-DIMS	POSITIVE	APOL_AMP_4_C30_POS	DMA of D. magna (2022)	DMA of D. magna
C07_Apolar_Blank_AMP4_C30_LCMS_Pos_DIMS.raw	C07_Apolar_Blank_AMP4_C30_LCMS_Pos_DIMS	BLANK			D-CULT	D-APOL	D-AMP	4	D-C30	C07	D-DIMS	POSITIVE	APOL_AMP_4_C30_POS	DMA of D. magna (2022)	DMA of D. magna
C07_Apolar_Daph_AMP4_C30_LCMS_Pos_DIMS.raw	C07_Apolar_Daph_AMP4_C30_LCMS_Pos_DIMS	DAPH	Daphnia magna	whole organism	D-CULT	D-APOL	D-AMP	4	D-C30	C07	D-DIMS	POSITIVE	APOL_AMP_4_C30_POS	DMA of D. magna (2022)	DMA of D. magna
C08_Apolar_Blank_AMP4_C30_LCMS_Pos_DIMS.raw	C08_Apolar_Blank_AMP4_C30_LCMS_Pos_DIMS	BLANK			D-CULT	D-APOL	D-AMP	4	D-C30	C08	D-DIMS	POSITIVE	APOL_AMP_4_C30_POS	DMA of D. magna (2022)	DMA of D. magna
C08_Apolar_Daph_AMP4_C30_LCMS_Pos_DIMS.raw	C08_Apolar_Daph_AMP4_C30_LCMS_Pos_DIMS	DAPH	Daphnia magna	whole organism	D-CULT	D-APOL	D-AMP	4	D-C30	C08	D-DIMS	POSITIVE	APOL_AMP_4_C30_POS	DMA of D. magna (2022)	DMA of D. magna
C09_Apolar_Blank_AMP4_C30_LCMS_Pos_DIMS.raw	C09_Apolar_Blank_AMP4_C30_LCMS_Pos_DIMS	BLANK			D-CULT	D-APOL	D-AMP	4	D-C30	C09	D-DIMS	POSITIVE	APOL_AMP_4_C30_POS	DMA of D. magna (2022)	DMA of D. magna
C09_Apolar_Daph_AMP4_C30_LCMS_Pos_DIMS.raw	C09_Apolar_Daph_AMP4_C30_LCMS_Pos_DIMS	DAPH	Daphnia magna	whole organism	D-CULT	D-APOL	D-AMP	4	D-C30	C09	D-DIMS	POSITIVE	APOL_AMP_4_C30_POS	DMA of D. magna (2022)	DMA of D. magna
C10_Apolar_Blank_AMP4_C30_LCMS_Pos_DIMS.raw	C10_Apolar_Blank_AMP4_C30_LCMS_Pos_DIMS	BLANK			D-CULT	D-APOL	D-AMP	4	D-C30	C10	D-DIMS	POSITIVE	APOL_AMP_4_C30_POS	DMA of D. magna (2022)	DMA of D. magna
C10_Apolar_Daph_AMP4_C30_LCMS_Pos_DIMS.raw	C10_Apolar_Daph_AMP4_C30_LCMS_Pos_DIMS	DAPH	Daphnia magna	whole organism	D-CULT	D-APOL	D-AMP	4	D-C30	C10	D-DIMS	POSITIVE	APOL_AMP_4_C30_POS	DMA of D. magna (2022)	DMA of D. magna
D11_Apolar_Blank_AMP4_C30_LCMS_Pos_DIMS.raw	D11_Apolar_Blank_AMP4_C30_LCMS_Pos_DIMS	BLANK			D-CULT	D-APOL	D-AMP	4	D-C30	D11	D-DIMS	POSITIVE	APOL_AMP_4_C30_POS	DMA of D. magna (2022)	DMA of D. magna
D11_Apolar_Daph_AMP4_C30_LCMS_Pos_DIMS.raw	D11_Apolar_Daph_AMP4_C30_LCMS_Pos_DIMS	DAPH	Daphnia magna	whole organism	D-CULT	D-APOL	D-AMP	4	D-C30	D11	D-DIMS	POSITIVE	APOL_AMP_4_C30_POS	DMA of D. magna (2022)	DMA of D. magna
D12_Apolar_Blank_AMP4_C30_LCMS_Pos_DIMS.raw	D12_Apolar_Blank_AMP4_C30_LCMS_Pos_DIMS	BLANK			D-CULT	D-APOL	D-AMP	4	D-C30	D12	D-DIMS	POSITIVE	APOL_AMP_4_C30_POS	DMA of D. magna (2022)	DMA of D. magna
D12_Apolar_Daph_AMP4_C30_LCMS_Pos_DIMS.raw	D12_Apolar_Daph_AMP4_C30_LCMS_Pos_DIMS	DAPH	Daphnia magna	whole organism	D-CULT	D-APOL	D-AMP	4	D-C30	D12	D-DIMS	POSITIVE	APOL_AMP_4_C30_POS	DMA of D. magna (2022)	DMA of D. magna
E01_Apolar_Blank_AMP4_C30_LCMS_Pos_DIMS.raw	E01_Apolar_Blank_AMP4_C30_LCMS_Pos_DIMS	BLANK			D-CULT	D-APOL	D-AMP	4	D-C30	E01	D-DIMS	POSITIVE	APOL_AMP_4_C30_POS	DMA of D. magna (2022)	DMA of D. magna
E01_Apolar_Daph_AMP4_C30_LCMS_Pos_DIMS.raw	E01_Apolar_Daph_AMP4_C30_LCMS_Pos_DIMS	DAPH	Daphnia magna	whole organism	D-CULT	D-APOL	D-AMP	4	D-C30	E01	D-DIMS	POSITIVE	APOL_AMP_4_C30_POS	DMA of D. magna (2022)	DMA of D. magna
E02_Apolar_Blank_AMP4_C30_LCMS_Pos_DIMS.raw	E02_Apolar_Blank_AMP4_C30_LCMS_Pos_DIMS	BLANK			D-CULT	D-APOL	D-AMP	4	D-C30	E02	D-DIMS	POSITIVE	APOL_AMP_4_C30_POS	DMA of D. magna (2022)	DMA of D. magna
E02_Apolar_Daph_AMP4_C30_LCMS_Pos_DIMS.raw	E02_Apolar_Daph_AMP4_C30_LCMS_Pos_DIMS	DAPH	Daphnia magna	whole organism	D-CULT	D-APOL	D-AMP	4	D-C30	E02	D-DIMS	POSITIVE	APOL_AMP_4_C30_POS	DMA of D. magna (2022)	DMA of D. magna
E03_Apolar_Blank_AMP4_C30_LCMS_Pos_DIMS.raw	E03_Apolar_Blank_AMP4_C30_LCMS_Pos_DIMS	BLANK			D-CULT	D-APOL	D-AMP	4	D-C30	E03	D-DIMS	POSITIVE	APOL_AMP_4_C30_POS	DMA of D. magna (2022)	DMA of D. magna
E03_Apolar_Daph_AMP4_C30_LCMS_Pos_DIMS.raw	E03_Apolar_Daph_AMP4_C30_LCMS_Pos_DIMS	DAPH	Daphnia magna	whole organism	D-CULT	D-APOL	D-AMP	4	D-C30	E03	D-DIMS	POSITIVE	APOL_AMP_4_C30_POS	DMA of D. magna (2022)	DMA of D. magna
A01_Apolar_Daph_AMP4_C30_LCMS_Pos_DIMSn_WRONG_AGCs.raw	A01_Apolar_Daph_AMP4_C30_LCMS_Pos_DIMSn_WRONG_AGCs	DAPH	Daphnia magna	whole organism	D-CULT	D-APOL	D-AMP	4	D-C30	A01	D-DIMSn	POSITIVE	APOL_AMP_4_C30_POS	DMA of D. magna (2022)	DMA of D. magna
A02_Apolar_Daph_AMP4_C30_LCMS_Pos_DIMSn.raw	A02_Apolar_Daph_AMP4_C30_LCMS_Pos_DIMSn	DAPH	Daphnia magna	whole organism	D-CULT	D-APOL	D-AMP	4	D-C30	A02	D-DIMSn	POSITIVE	APOL_AMP_4_C30_POS	DMA of D. magna (2022)	DMA of D. magna
A02_Apolar_Daph_AMP4_C30_LCMS_Pos_DIMSn_WRONG_AGCs.raw	A02_Apolar_Daph_AMP4_C30_LCMS_Pos_DIMSn_WRONG_AGCs	DAPH	Daphnia magna	whole organism	D-CULT	D-APOL	D-AMP	4	D-C30	A02	D-DIMSn	POSITIVE	APOL_AMP_4_C30_POS	DMA of D. magna (2022)	DMA of D. magna
A03_Apolar_Daph_AMP4_C30_LCMS_Pos_DIMSn.raw	A03_Apolar_Daph_AMP4_C30_LCMS_Pos_DIMSn	DAPH	Daphnia magna	whole organism	D-CULT	D-APOL	D-AMP	4	D-C30	A03	D-DIMSn	POSITIVE	APOL_AMP_4_C30_POS	DMA of D. magna (2022)	DMA of D. magna
A03_Apolar_Daph_AMP4_C30_LCMS_Pos_DIMSn_rerun2.raw	A03_Apolar_Daph_AMP4_C30_LCMS_Pos_DIMSn_rerun2	DAPH	Daphnia magna	whole organism	D-CULT	D-APOL	D-AMP	4	D-C30	A03	D-DIMSn	POSITIVE	APOL_AMP_4_C30_POS	DMA of D. magna (2022)	DMA of D. magna
A04_Apolar_Daph_AMP4_C30_LCMS_Pos_DIMSn.raw	A04_Apolar_Daph_AMP4_C30_LCMS_Pos_DIMSn	DAPH	Daphnia magna	whole organism	D-CULT	D-APOL	D-AMP	4	D-C30	A04	D-DIMSn	POSITIVE	APOL_AMP_4_C30_POS	DMA of D. magna (2022)	DMA of D. magna
A05_Apolar_Daph_AMP4_C30_LCMS_Pos_DIMSn.raw	A05_Apolar_Daph_AMP4_C30_LCMS_Pos_DIMSn	DAPH	Daphnia magna	whole organism	D-CULT	D-APOL	D-AMP	4	D-C30	A05	D-DIMSn	POSITIVE	APOL_AMP_4_C30_POS	DMA of D. magna (2022)	DMA of D. magna
A06_Apolar_Daph_AMP4_C30_LCMS_Pos_DIMSn.raw	A06_Apolar_Daph_AMP4_C30_LCMS_Pos_DIMSn	DAPH	Daphnia magna	whole organism	D-CULT	D-APOL	D-AMP	4	D-C30	A06	D-DIMSn	POSITIVE	APOL_AMP_4_C30_POS	DMA of D. magna (2022)	DMA of D. magna
A07_Apolar_Daph_AMP4_C30_LCMS_Pos_DIMSn.raw	A07_Apolar_Daph_AMP4_C30_LCMS_Pos_DIMSn	DAPH	Daphnia magna	whole organism	D-CULT	D-APOL	D-AMP	4	D-C30	A07	D-DIMSn	POSITIVE	APOL_AMP_4_C30_POS	DMA of D. magna (2022)	DMA of D. magna
A08_Apolar_Daph_AMP4_C30_LCMS_Pos_DIMSn.raw	A08_Apolar_Daph_AMP4_C30_LCMS_Pos_DIMSn	DAPH	Daphnia magna	whole organism	D-CULT	D-APOL	D-AMP	4	D-C30	A08	D-DIMSn	POSITIVE	APOL_AMP_4_C30_POS	DMA of D. magna (2022)	DMA of D. magna
A09_Apolar_Daph_AMP4_C30_LCMS_Pos_DIMSn.raw	A09_Apolar_Daph_AMP4_C30_LCMS_Pos_DIMSn	DAPH	Daphnia magna	whole organism	D-CULT	D-APOL	D-AMP	4	D-C30	A09	D-DIMSn	POSITIVE	APOL_AMP_4_C30_POS	DMA of D. magna (2022)	DMA of D. magna
A09_Apolar_Daph_AMP4_C30_LCMS_Pos_DIMSn_rerun.raw	A09_Apolar_Daph_AMP4_C30_LCMS_Pos_DIMSn_rerun	DAPH	Daphnia magna	whole organism	D-CULT	D-APOL	D-AMP	4	D-C30	A09	D-DIMSn	POSITIVE	APOL_AMP_4_C30_POS	DMA of D. magna (2022)	DMA of D. magna
A09_Apolar_Daph_AMP4_C30_LCMS_Pos_DIMSn_rerun2.raw	A09_Apolar_Daph_AMP4_C30_LCMS_Pos_DIMSn_rerun2	DAPH	Daphnia magna	whole organism	D-CULT	D-APOL	D-AMP	4	D-C30	A09	D-DIMSn	POSITIVE	APOL_AMP_4_C30_POS	DMA of D. magna (2022)	DMA of D. magna
A10_Apolar_Daph_AMP4_C30_LCMS_Pos_DIMSn.raw	A10_Apolar_Daph_AMP4_C30_LCMS_Pos_DIMSn	DAPH	Daphnia magna	whole organism	D-CULT	D-APOL	D-AMP	4	D-C30	A10	D-DIMSn	POSITIVE	APOL_AMP_4_C30_POS	DMA of D. magna (2022)	DMA of D. magna
A11_Apolar_Daph_AMP4_C30_LCMS_Pos_DIMSn.raw	A11_Apolar_Daph_AMP4_C30_LCMS_Pos_DIMSn	DAPH	Daphnia magna	whole organism	D-CULT	D-APOL	D-AMP	4	D-C30	A11	D-DIMSn	POSITIVE	APOL_AMP_4_C30_POS	DMA of D. magna (2022)	DMA of D. magna
A11_Apolar_Daph_AMP4_C30_LCMS_Pos_DIMSn_rerun.raw	A11_Apolar_Daph_AMP4_C30_LCMS_Pos_DIMSn_rerun	DAPH	Daphnia magna	whole organism	D-CULT	D-APOL	D-AMP	4	D-C30	A11	D-DIMSn	POSITIVE	APOL_AMP_4_C30_POS	DMA of D. magna (2022)	DMA of D. magna
A11_Apolar_Daph_AMP4_C30_LCMS_Pos_DIMSn_rerun2.raw	A11_Apolar_Daph_AMP4_C30_LCMS_Pos_DIMSn_rerun2	DAPH	Daphnia magna	whole organism	D-CULT	D-APOL	D-AMP	4	D-C30	A11	D-DIMSn	POSITIVE	APOL_AMP_4_C30_POS	DMA of D. magna (2022)	DMA of D. magna
A11_Apolar_Daph_AMP4_C30_LCMS_Pos_DIMSn_rerun3.raw	A11_Apolar_Daph_AMP4_C30_LCMS_Pos_DIMSn_rerun3	DAPH	Daphnia magna	whole organism	D-CULT	D-APOL	D-AMP	4	D-C30	A11	D-DIMSn	POSITIVE	APOL_AMP_4_C30_POS	DMA of D. magna (2022)	DMA of D. magna
A12_Apolar_Daph_AMP4_C30_LCMS_Pos_DIMSn.raw	A12_Apolar_Daph_AMP4_C30_LCMS_Pos_DIMSn	DAPH	Daphnia magna	whole organism	D-CULT	D-APOL	D-AMP	4	D-C30	A12	D-DIMSn	POSITIVE	APOL_AMP_4_C30_POS	DMA of D. magna (2022)	DMA of D. magna
A12_Apolar_Daph_AMP4_C30_LCMS_Pos_DIMSn_rerun.raw	A12_Apolar_Daph_AMP4_C30_LCMS_Pos_DIMSn_rerun	DAPH	Daphnia magna	whole organism	D-CULT	D-APOL	D-AMP	4	D-C30	A12	D-DIMSn	POSITIVE	APOL_AMP_4_C30_POS	DMA of D. magna (2022)	DMA of D. magna
B01_Apolar_Daph_AMP4_C30_LCMS_Pos_DIMSn.raw	B01_Apolar_Daph_AMP4_C30_LCMS_Pos_DIMSn	DAPH	Daphnia magna	whole organism	D-CULT	D-APOL	D-AMP	4	D-C30	B01	D-DIMSn	POSITIVE	APOL_AMP_4_C30_POS	DMA of D. magna (2022)	DMA of D. magna
B02_Apolar_Daph_AMP4_C30_LCMS_Pos_DIMSn.raw	B02_Apolar_Daph_AMP4_C30_LCMS_Pos_DIMSn	DAPH	Daphnia magna	whole organism	D-CULT	D-APOL	D-AMP	4	D-C30	B02	D-DIMSn	POSITIVE	APOL_AMP_4_C30_POS	DMA of D. magna (2022)	DMA of D. magna
B02_Apolar_Daph_AMP4_C30_LCMS_Pos_DIMSn_rerun.raw	B02_Apolar_Daph_AMP4_C30_LCMS_Pos_DIMSn_rerun	DAPH	Daphnia magna	whole organism	D-CULT	D-APOL	D-AMP	4	D-C30	B02	D-DIMSn	POSITIVE	APOL_AMP_4_C30_POS	DMA of D. magna (2022)	DMA of D. magna
B03_Apolar_Daph_AMP4_C30_LCMS_Pos_DIMSn.raw	B03_Apolar_Daph_AMP4_C30_LCMS_Pos_DIMSn	DAPH	Daphnia magna	whole organism	D-CULT	D-APOL	D-AMP	4	D-C30	B03	D-DIMSn	POSITIVE	APOL_AMP_4_C30_POS	DMA of D. magna (2022)	DMA of D. magna
B04_Apolar_Daph_AMP4_C30_LCMS_Pos_DIMSn.raw	B04_Apolar_Daph_AMP4_C30_LCMS_Pos_DIMSn	DAPH	Daphnia magna	whole organism	D-CULT	D-APOL	D-AMP	4	D-C30	B04	D-DIMSn	POSITIVE	APOL_AMP_4_C30_POS	DMA of D. magna (2022)	DMA of D. magna
B04_Apolar_Daph_AMP4_C30_LCMS_Pos_DIMSn_rerun.raw	B04_Apolar_Daph_AMP4_C30_LCMS_Pos_DIMSn_rerun	DAPH	Daphnia magna	whole organism	D-CULT	D-APOL	D-AMP	4	D-C30	B04	D-DIMSn	POSITIVE	APOL_AMP_4_C30_POS	DMA of D. magna (2022)	DMA of D. magna
B04_Apolar_Daph_AMP4_C30_LCMS_Pos_DIMSn_rerun2.raw	B04_Apolar_Daph_AMP4_C30_LCMS_Pos_DIMSn_rerun2	DAPH	Daphnia magna	whole organism	D-CULT	D-APOL	D-AMP	4	D-C30	B04	D-DIMSn	POSITIVE	APOL_AMP_4_C30_POS	DMA of D. magna (2022)	DMA of D. magna
B05_Apolar_Daph_AMP4_C30_LCMS_Pos_DIMSn.raw	B05_Apolar_Daph_AMP4_C30_LCMS_Pos_DIMSn	DAPH	Daphnia magna	whole organism	D-CULT	D-APOL	D-AMP	4	D-C30	B05	D-DIMSn	POSITIVE	APOL_AMP_4_C30_POS	DMA of D. magna (2022)	DMA of D. magna
B05_Apolar_Daph_AMP4_C30_LCMS_Pos_DIMSn_rerun.raw	B05_Apolar_Daph_AMP4_C30_LCMS_Pos_DIMSn_rerun	DAPH	Daphnia magna	whole organism	D-CULT	D-APOL	D-AMP	4	D-C30	B05	D-DIMSn	POSITIVE	APOL_AMP_4_C30_POS	DMA of D. magna (2022)	DMA of D. magna
B06_Apolar_Daph_AMP4_C30_LCMS_Pos_DIMSn.raw	B06_Apolar_Daph_AMP4_C30_LCMS_Pos_DIMSn	DAPH	Daphnia magna	whole organism	D-CULT	D-APOL	D-AMP	4	D-C30	B06	D-DIMSn	POSITIVE	APOL_AMP_4_C30_POS	DMA of D. magna (2022)	DMA of D. magna
B07_Apolar_Daph_AMP4_C30_LCMS_Pos_DIMSn.raw	B07_Apolar_Daph_AMP4_C30_LCMS_Pos_DIMSn	DAPH	Daphnia magna	whole organism	D-CULT	D-APOL	D-AMP	4	D-C30	B07	D-DIMSn	POSITIVE	APOL_AMP_4_C30_POS	DMA of D. magna (2022)	DMA of D. magna
B08_Apolar_Daph_AMP4_C30_LCMS_Pos_DIMSn.raw	B08_Apolar_Daph_AMP4_C30_LCMS_Pos_DIMSn	DAPH	Daphnia magna	whole organism	D-CULT	D-APOL	D-AMP	4	D-C30	B08	D-DIMSn	POSITIVE	APOL_AMP_4_C30_POS	DMA of D. magna (2022)	DMA of D. magna
B09_Apolar_Daph_AMP4_C30_LCMS_Pos_DIMSn.raw	B09_Apolar_Daph_AMP4_C30_LCMS_Pos_DIMSn	DAPH	Daphnia magna	whole organism	D-CULT	D-APOL	D-AMP	4	D-C30	B09	D-DIMSn	POSITIVE	APOL_AMP_4_C30_POS	DMA of D. magna (2022)	DMA of D. magna
B10_Apolar_Daph_AMP4_C30_LCMS_Pos_DIMSn.raw	B10_Apolar_Daph_AMP4_C30_LCMS_Pos_DIMSn	DAPH	Daphnia magna	whole organism	D-CULT	D-APOL	D-AMP	4	D-C30	B10	D-DIMSn	POSITIVE	APOL_AMP_4_C30_POS	DMA of D. magna (2022)	DMA of D. magna
B10_Apolar_Daph_AMP4_C30_LCMS_Pos_DIMSn_rerun.raw	B10_Apolar_Daph_AMP4_C30_LCMS_Pos_DIMSn_rerun	DAPH	Daphnia magna	whole organism	D-CULT	D-APOL	D-AMP	4	D-C30	B10	D-DIMSn	POSITIVE	APOL_AMP_4_C30_POS	DMA of D. magna (2022)	DMA of D. magna
B10_Apolar_Daph_AMP4_C30_LCMS_Pos_DIMSn_rerun2.raw	B10_Apolar_Daph_AMP4_C30_LCMS_Pos_DIMSn_rerun2	DAPH	Daphnia magna	whole organism	D-CULT	D-APOL	D-AMP	4	D-C30	B10	D-DIMSn	POSITIVE	APOL_AMP_4_C30_POS	DMA of D. magna (2022)	DMA of D. magna
B10_Apolar_Daph_AMP4_C30_LCMS_Pos_DIMSn_rerun3.raw	B10_Apolar_Daph_AMP4_C30_LCMS_Pos_DIMSn_rerun3	DAPH	Daphnia magna	whole organism	D-CULT	D-APOL	D-AMP	4	D-C30	B10	D-DIMSn	POSITIVE	APOL_AMP_4_C30_POS	DMA of D. magna (2022)	DMA of D. magna
B10_Apolar_Daph_AMP4_C30_LCMS_Pos_DIMSn_rerun4.raw	B10_Apolar_Daph_AMP4_C30_LCMS_Pos_DIMSn_rerun4	DAPH	Daphnia magna	whole organism	D-CULT	D-APOL	D-AMP	4	D-C30	B10	D-DIMSn	POSITIVE	APOL_AMP_4_C30_POS	DMA of D. magna (2022)	DMA of D. magna
B11_Apolar_Daph_AMP4_C30_LCMS_Pos_DIMSn.raw	B11_Apolar_Daph_AMP4_C30_LCMS_Pos_DIMSn	DAPH	Daphnia magna	whole organism	D-CULT	D-APOL	D-AMP	4	D-C30	B11	D-DIMSn	POSITIVE	APOL_AMP_4_C30_POS	DMA of D. magna (2022)	DMA of D. magna
B12_Apolar_Daph_AMP4_C30_LCMS_Pos_DIMSn.raw	B12_Apolar_Daph_AMP4_C30_LCMS_Pos_DIMSn	DAPH	Daphnia magna	whole organism	D-CULT	D-APOL	D-AMP	4	D-C30	B12	D-DIMSn	POSITIVE	APOL_AMP_4_C30_POS	DMA of D. magna (2022)	DMA of D. magna
C01_Apolar_Daph_AMP4_C30_LCMS_Pos_DIMSn.raw	C01_Apolar_Daph_AMP4_C30_LCMS_Pos_DIMSn	DAPH	Daphnia magna	whole organism	D-CULT	D-APOL	D-AMP	4	D-C30	C01	D-DIMSn	POSITIVE	APOL_AMP_4_C30_POS	DMA of D. magna (2022)	DMA of D. magna
C01_Apolar_Daph_AMP4_C30_LCMS_Pos_DIMSn_rerun.raw	C01_Apolar_Daph_AMP4_C30_LCMS_Pos_DIMSn_rerun	DAPH	Daphnia magna	whole organism	D-CULT	D-APOL	D-AMP	4	D-C30	C01	D-DIMSn	POSITIVE	APOL_AMP_4_C30_POS	DMA of D. magna (2022)	DMA of D. magna
C02_Apolar_Daph_AMP4_C30_LCMS_Pos_DIMSn.raw	C02_Apolar_Daph_AMP4_C30_LCMS_Pos_DIMSn	DAPH	Daphnia magna	whole organism	D-CULT	D-APOL	D-AMP	4	D-C30	C02	D-DIMSn	POSITIVE	APOL_AMP_4_C30_POS	DMA of D. magna (2022)	DMA of D. magna
C03_Apolar_Daph_AMP4_C30_LCMS_Pos_DIMSn.raw	C03_Apolar_Daph_AMP4_C30_LCMS_Pos_DIMSn	DAPH	Daphnia magna	whole organism	D-CULT	D-APOL	D-AMP	4	D-C30	C03	D-DIMSn	POSITIVE	APOL_AMP_4_C30_POS	DMA of D. magna (2022)	DMA of D. magna
C04_Apolar_Daph_AMP4_C30_LCMS_Pos_DIMSn.raw	C04_Apolar_Daph_AMP4_C30_LCMS_Pos_DIMSn	DAPH	Daphnia magna	whole organism	D-CULT	D-APOL	D-AMP	4	D-C30	C04	D-DIMSn	POSITIVE	APOL_AMP_4_C30_POS	DMA of D. magna (2022)	DMA of D. magna
C04_Apolar_Daph_AMP4_C30_LCMS_Pos_DIMSn_rerun.raw	C04_Apolar_Daph_AMP4_C30_LCMS_Pos_DIMSn_rerun	DAPH	Daphnia magna	whole organism	D-CULT	D-APOL	D-AMP	4	D-C30	C04	D-DIMSn	POSITIVE	APOL_AMP_4_C30_POS	DMA of D. magna (2022)	DMA of D. magna
C05_Apolar_Daph_AMP4_C30_LCMS_Pos_DIMSn.raw	C05_Apolar_Daph_AMP4_C30_LCMS_Pos_DIMSn	DAPH	Daphnia magna	whole organism	D-CULT	D-APOL	D-AMP	4	D-C30	C05	D-DIMSn	POSITIVE	APOL_AMP_4_C30_POS	DMA of D. magna (2022)	DMA of D. magna
C05_Apolar_Daph_AMP4_C30_LCMS_Pos_DIMSn_rerun.raw	C05_Apolar_Daph_AMP4_C30_LCMS_Pos_DIMSn_rerun	DAPH	Daphnia magna	whole organism	D-CULT	D-APOL	D-AMP	4	D-C30	C05	D-DIMSn	POSITIVE	APOL_AMP_4_C30_POS	DMA of D. magna (2022)	DMA of D. magna
C06_Apolar_Daph_AMP4_C30_LCMS_Pos_DIMSn.raw	C06_Apolar_Daph_AMP4_C30_LCMS_Pos_DIMSn	DAPH	Daphnia magna	whole organism	D-CULT	D-APOL	D-AMP	4	D-C30	C06	D-DIMSn	POSITIVE	APOL_AMP_4_C30_POS	DMA of D. magna (2022)	DMA of D. magna
C06_Apolar_Daph_AMP4_C30_LCMS_Pos_DIMSn_rerun.raw	C06_Apolar_Daph_AMP4_C30_LCMS_Pos_DIMSn_rerun	DAPH	Daphnia magna	whole organism	D-CULT	D-APOL	D-AMP	4	D-C30	C06	D-DIMSn	POSITIVE	APOL_AMP_4_C30_POS	DMA of D. magna (2022)	DMA of D. magna
C06_Apolar_Daph_AMP4_C30_LCMS_Pos_DIMSn_rerun2.raw	C06_Apolar_Daph_AMP4_C30_LCMS_Pos_DIMSn_rerun2	DAPH	Daphnia magna	whole organism	D-CULT	D-APOL	D-AMP	4	D-C30	C06	D-DIMSn	POSITIVE	APOL_AMP_4_C30_POS	DMA of D. magna (2022)	DMA of D. magna
C07_Apolar_Daph_AMP4_C30_LCMS_Pos_DIMSn.raw	C07_Apolar_Daph_AMP4_C30_LCMS_Pos_DIMSn	DAPH	Daphnia magna	whole organism	D-CULT	D-APOL	D-AMP	4	D-C30	C07	D-DIMSn	POSITIVE	APOL_AMP_4_C30_POS	DMA of D. magna (2022)	DMA of D. magna
C08_Apolar_Daph_AMP4_C30_LCMS_Pos_DIMSn.raw	C08_Apolar_Daph_AMP4_C30_LCMS_Pos_DIMSn	DAPH	Daphnia magna	whole organism	D-CULT	D-APOL	D-AMP	4	D-C30	C08	D-DIMSn	POSITIVE	APOL_AMP_4_C30_POS	DMA of D. magna (2022)	DMA of D. magna
C08_Apolar_Daph_AMP4_C30_LCMS_Pos_DIMSn_rerun.raw	C08_Apolar_Daph_AMP4_C30_LCMS_Pos_DIMSn_rerun	DAPH	Daphnia magna	whole organism	D-CULT	D-APOL	D-AMP	4	D-C30	C08	D-DIMSn	POSITIVE	APOL_AMP_4_C30_POS	DMA of D. magna (2022)	DMA of D. magna
C08_Apolar_Daph_AMP4_C30_LCMS_Pos_DIMSn_rerun2.raw	C08_Apolar_Daph_AMP4_C30_LCMS_Pos_DIMSn_rerun2	DAPH	Daphnia magna	whole organism	D-CULT	D-APOL	D-AMP	4	D-C30	C08	D-DIMSn	POSITIVE	APOL_AMP_4_C30_POS	DMA of D. magna (2022)	DMA of D. magna
C09_Apolar_Daph_AMP4_C30_LCMS_Pos_DIMSn.raw	C09_Apolar_Daph_AMP4_C30_LCMS_Pos_DIMSn	DAPH	Daphnia magna	whole organism	D-CULT	D-APOL	D-AMP	4	D-C30	C09	D-DIMSn	POSITIVE	APOL_AMP_4_C30_POS	DMA of D. magna (2022)	DMA of D. magna
C10_Apolar_Daph_AMP4_C30_LCMS_Pos_DIMSn.raw	C10_Apolar_Daph_AMP4_C30_LCMS_Pos_DIMSn	DAPH	Daphnia magna	whole organism	D-CULT	D-APOL	D-AMP	4	D-C30	C10	D-DIMSn	POSITIVE	APOL_AMP_4_C30_POS	DMA of D. magna (2022)	DMA of D. magna
C10_Apolar_Daph_AMP4_C30_LCMS_Pos_DIMSn_rerun.raw	C10_Apolar_Daph_AMP4_C30_LCMS_Pos_DIMSn_rerun	DAPH	Daphnia magna	whole organism	D-CULT	D-APOL	D-AMP	4	D-C30	C10	D-DIMSn	POSITIVE	APOL_AMP_4_C30_POS	DMA of D. magna (2022)	DMA of D. magna
C10_Apolar_Daph_AMP4_C30_LCMS_Pos_DIMSn_rerun2.raw	C10_Apolar_Daph_AMP4_C30_LCMS_Pos_DIMSn_rerun2	DAPH	Daphnia magna	whole organism	D-CULT	D-APOL	D-AMP	4	D-C30	C10	D-DIMSn	POSITIVE	APOL_AMP_4_C30_POS	DMA of D. magna (2022)	DMA of D. magna
C11_Apolar_Daph_AMP4_C30_LCMS_Pos_DIMSn.raw	C11_Apolar_Daph_AMP4_C30_LCMS_Pos_DIMSn	DAPH	Daphnia magna	whole organism	D-CULT	D-APOL	D-AMP	4	D-C30	C11	D-DIMSn	POSITIVE	APOL_AMP_4_C30_POS	DMA of D. magna (2022)	DMA of D. magna
C12_Apolar_Daph_AMP4_C30_LCMS_Pos_DIMSn.raw	C12_Apolar_Daph_AMP4_C30_LCMS_Pos_DIMSn	DAPH	Daphnia magna	whole organism	D-CULT	D-APOL	D-AMP	4	D-C30	C12	D-DIMSn	POSITIVE	APOL_AMP_4_C30_POS	DMA of D. magna (2022)	DMA of D. magna
C12_Apolar_Daph_AMP4_C30_LCMS_Pos_DIMSn_rerun.raw	C12_Apolar_Daph_AMP4_C30_LCMS_Pos_DIMSn_rerun	DAPH	Daphnia magna	whole organism	D-CULT	D-APOL	D-AMP	4	D-C30	C12	D-DIMSn	POSITIVE	APOL_AMP_4_C30_POS	DMA of D. magna (2022)	DMA of D. magna
D01_Apolar_Daph_AMP4_C30_LCMS_Pos_DIMSn.raw	D01_Apolar_Daph_AMP4_C30_LCMS_Pos_DIMSn	DAPH	Daphnia magna	whole organism	D-CULT	D-APOL	D-AMP	4	D-C30	D01	D-DIMSn	POSITIVE	APOL_AMP_4_C30_POS	DMA of D. magna (2022)	DMA of D. magna
D02_Apolar_Daph_AMP4_C30_LCMS_Pos_DIMSn.raw	D02_Apolar_Daph_AMP4_C30_LCMS_Pos_DIMSn	DAPH	Daphnia magna	whole organism	D-CULT	D-APOL	D-AMP	4	D-C30	D02	D-DIMSn	POSITIVE	APOL_AMP_4_C30_POS	DMA of D. magna (2022)	DMA of D. magna
D02_Apolar_Daph_AMP4_C30_LCMS_Pos_DIMSn_rerun.raw	D02_Apolar_Daph_AMP4_C30_LCMS_Pos_DIMSn_rerun	DAPH	Daphnia magna	whole organism	D-CULT	D-APOL	D-AMP	4	D-C30	D02	D-DIMSn	POSITIVE	APOL_AMP_4_C30_POS	DMA of D. magna (2022)	DMA of D. magna
D02_Apolar_Daph_AMP4_C30_LCMS_Pos_DIMSn_rerun2.raw	D02_Apolar_Daph_AMP4_C30_LCMS_Pos_DIMSn_rerun2	DAPH	Daphnia magna	whole organism	D-CULT	D-APOL	D-AMP	4	D-C30	D02	D-DIMSn	POSITIVE	APOL_AMP_4_C30_POS	DMA of D. magna (2022)	DMA of D. magna
D02_Apolar_Daph_AMP4_C30_LCMS_Pos_DIMSn_rerun3.raw	D02_Apolar_Daph_AMP4_C30_LCMS_Pos_DIMSn_rerun3	DAPH	Daphnia magna	whole organism	D-CULT	D-APOL	D-AMP	4	D-C30	D02	D-DIMSn	POSITIVE	APOL_AMP_4_C30_POS	DMA of D. magna (2022)	DMA of D. magna
D03_Apolar_Daph_AMP4_C30_LCMS_Pos_DIMSn.raw	D03_Apolar_Daph_AMP4_C30_LCMS_Pos_DIMSn	DAPH	Daphnia magna	whole organism	D-CULT	D-APOL	D-AMP	4	D-C30	D03	D-DIMSn	POSITIVE	APOL_AMP_4_C30_POS	DMA of D. magna (2022)	DMA of D. magna
D12_Apolar_Daph_AMP4_C30_LCMS_Pos_DIMSn_rerun3.raw	D12_Apolar_Daph_AMP4_C30_LCMS_Pos_DIMSn_rerun3	DAPH	Daphnia magna	whole organism	D-CULT	D-APOL	D-AMP	4	D-C30	D12	D-DIMSn	POSITIVE	APOL_AMP_4_C30_POS	DMA of D. magna (2022)	DMA of D. magna
04_Apolar_BlankExtract_Crude_pos_inj3.raw	04_Apolar_BlankExtract_Crude_pos_inj3	EQUIL_BLANK			D-CULT	NA	NA	NA	D-C30	NA	D-LCMS	POSITIVE	APOL_AMP_4_C30_POS	DMA of D. magna (2022)	DMA of D. magna
04_BlankApolarExtract_inj1.raw	04_BlankApolarExtract_inj1	EQUIL_BLANK			D-CULT	NA	NA	NA	D-C30	NA	D-LCMS	POSITIVE	APOL_AMP_4_C30_POS	DMA of D. magna (2022)	DMA of D. magna
04_BlankApolarExtract_inj1_160216011459.raw	04_BlankApolarExtract_inj1_160216011459	EQUIL_BLANK			D-CULT	NA	NA	NA	D-C30	NA	D-LCMS	POSITIVE	APOL_AMP_4_C30_POS	DMA of D. magna (2022)	DMA of D. magna
04_BlankApolarExtract_pos_inj2.raw	04_BlankApolarExtract_pos_inj2	EQUIL_BLANK			D-CULT	NA	NA	NA	D-C30	NA	D-LCMS	POSITIVE	APOL_AMP_4_C30_POS	DMA of D. magna (2022)	DMA of D. magna
04_ColumnEquil_DaphApolExtract_inj1.raw	04_ColumnEquil_DaphApolExtract_inj1	EQUIL	Daphnia magna	whole organism	D-CULT	NA	NA	NA	D-C30	NA	D-LCMS	POSITIVE	APOL_AMP_4_C30_POS	DMA of D. magna (2022)	DMA of D. magna
04_ColumnEquil_DaphApolExtract_inj2.raw	04_ColumnEquil_DaphApolExtract_inj2	EQUIL	Daphnia magna	whole organism	D-CULT	NA	NA	NA	D-C30	NA	D-LCMS	POSITIVE	APOL_AMP_4_C30_POS	DMA of D. magna (2022)	DMA of D. magna
04_ColumnEquil_DaphApolExtract_inj3.raw	04_ColumnEquil_DaphApolExtract_inj3	EQUIL	Daphnia magna	whole organism	D-CULT	NA	NA	NA	D-C30	NA	D-LCMS	POSITIVE	APOL_AMP_4_C30_POS	DMA of D. magna (2022)	DMA of D. magna
04_ColumnEquil_DaphApolExtract_inj4.raw	04_ColumnEquil_DaphApolExtract_inj4	EQUIL	Daphnia magna	whole organism	D-CULT	NA	NA	NA	D-C30	NA	D-LCMS	POSITIVE	APOL_AMP_4_C30_POS	DMA of D. magna (2022)	DMA of D. magna
04_ColumnEquil_DaphApolExtract_inj5.raw	04_ColumnEquil_DaphApolExtract_inj5	EQUIL	Daphnia magna	whole organism	D-CULT	NA	NA	NA	D-C30	NA	D-LCMS	POSITIVE	APOL_AMP_4_C30_POS	DMA of D. magna (2022)	DMA of D. magna
04_ColumnEquil_DaphApolExtract_inj6.raw	04_ColumnEquil_DaphApolExtract_inj6	EQUIL	Daphnia magna	whole organism	D-CULT	NA	NA	NA	D-C30	NA	D-LCMS	POSITIVE	APOL_AMP_4_C30_POS	DMA of D. magna (2022)	DMA of D. magna
04_ColumnEquil_DaphApolExtract_pos_FinalInj.raw	04_ColumnEquil_DaphApolExtract_pos_FinalInj	EQUIL	Daphnia magna	whole organism	D-CULT	NA	NA	NA	D-C30	NA	D-LCMS	POSITIVE	APOL_AMP_4_C30_POS	DMA of D. magna (2022)	DMA of D. magna
04_ColumnEquil_DaphApolExtract_pos_inj10.raw	04_ColumnEquil_DaphApolExtract_pos_inj10	EQUIL	Daphnia magna	whole organism	D-CULT	NA	NA	NA	D-C30	NA	D-LCMS	POSITIVE	APOL_AMP_4_C30_POS	DMA of D. magna (2022)	DMA of D. magna
04_ColumnEquil_DaphApolExtract_pos_inj11_Postfilterchange.raw	04_ColumnEquil_DaphApolExtract_pos_inj11_Postfilterchange	EQUIL	Daphnia magna	whole organism	D-CULT	NA	NA	NA	D-C30	NA	D-LCMS	POSITIVE	APOL_AMP_4_C30_POS	DMA of D. magna (2022)	DMA of D. magna
04_ColumnEquil_DaphApolExtract_pos_inj7.raw	04_ColumnEquil_DaphApolExtract_pos_inj7	EQUIL	Daphnia magna	whole organism	D-CULT	NA	NA	NA	D-C30	NA	D-LCMS	POSITIVE	APOL_AMP_4_C30_POS	DMA of D. magna (2022)	DMA of D. magna
04_EndrunBlank.raw	04_EndrunBlank	MISC			NA	NA	NA	NA	D-C30	NA	D-LCMS	POSITIVE	APOL_AMP_4_C30_POS	DMA of D. magna (2022)	DMA of D. magna
Blank_Apolar_AMPFrac4_C30LCMS_pos_inj1.raw	Blank_Apolar_AMPFrac4_C30LCMS_pos_inj1	BLANK			D-CULT	D-APOL	D-AMP	4	D-C30	NA	D-LCMS	POSITIVE	APOL_AMP_4_C30_POS	DMA of D. magna (2022)	DMA of D. magna
Blank_Apolar_AMPFrac4_C30LCMS_pos_inj2.raw	Blank_Apolar_AMPFrac4_C30LCMS_pos_inj2	BLANK			D-CULT	D-APOL	D-AMP	4	D-C30	NA	D-LCMS	POSITIVE	APOL_AMP_4_C30_POS	DMA of D. magna (2022)	DMA of D. magna
Blank_Apolar_AMPFrac4_C30LCMS_pos_inj3.raw	Blank_Apolar_AMPFrac4_C30LCMS_pos_inj3	BLANK			D-CULT	D-APOL	D-AMP	4	D-C30	NA	D-LCMS	POSITIVE	APOL_AMP_4_C30_POS	DMA of D. magna (2022)	DMA of D. magna
Blank_Apolar_AMPFrac4_C30LCMS_pos_inj4.raw	Blank_Apolar_AMPFrac4_C30LCMS_pos_inj4	BLANK			D-CULT	D-APOL	D-AMP	4	D-C30	NA	D-LCMS	POSITIVE	APOL_AMP_4_C30_POS	DMA of D. magna (2022)	DMA of D. magna
Blank_Apolar_AMPFrac4_C30LCMS_pos_inj5.raw	Blank_Apolar_AMPFrac4_C30LCMS_pos_inj5	BLANK			D-CULT	D-APOL	D-AMP	4	D-C30	NA	D-LCMS	POSITIVE	APOL_AMP_4_C30_POS	DMA of D. magna (2022)	DMA of D. magna
Daph_Apolar_AMPFrac4_C30LCMS_pos_inj1.raw	Daph_Apolar_AMPFrac4_C30LCMS_pos_inj1	DAPH	Daphnia magna	whole organism	D-CULT	D-APOL	D-AMP	4	D-C30	NA	D-LCMS	POSITIVE	APOL_AMP_4_C30_POS	DMA of D. magna (2022)	DMA of D. magna
Daph_Apolar_AMPFrac4_C30LCMS_pos_inj2.raw	Daph_Apolar_AMPFrac4_C30LCMS_pos_inj2	DAPH	Daphnia magna	whole organism	D-CULT	D-APOL	D-AMP	4	D-C30	NA	D-LCMS	POSITIVE	APOL_AMP_4_C30_POS	DMA of D. magna (2022)	DMA of D. magna
Daph_Apolar_AMPFrac4_C30LCMS_pos_inj3.raw	Daph_Apolar_AMPFrac4_C30LCMS_pos_inj3	DAPH	Daphnia magna	whole organism	D-CULT	D-APOL	D-AMP	4	D-C30	NA	D-LCMS	POSITIVE	APOL_AMP_4_C30_POS	DMA of D. magna (2022)	DMA of D. magna
Daph_Apolar_AMPFrac4_C30LCMS_pos_inj4.raw	Daph_Apolar_AMPFrac4_C30LCMS_pos_inj4	DAPH	Daphnia magna	whole organism	D-CULT	D-APOL	D-AMP	4	D-C30	NA	D-LCMS	POSITIVE	APOL_AMP_4_C30_POS	DMA of D. magna (2022)	DMA of D. magna
Daph_Apolar_AMPFrac4_C30LCMS_pos_inj5.raw	Daph_Apolar_AMPFrac4_C30LCMS_pos_inj5	DAPH	Daphnia magna	whole organism	D-CULT	D-APOL	D-AMP	4	D-C30	NA	D-LCMS	POSITIVE	APOL_AMP_4_C30_POS	DMA of D. magna (2022)	DMA of D. magna
Daph_Apolar_AMPFrac4_C30LCMSMS_pos_incl1_inj1.raw	Daph_Apolar_AMPFrac4_C30LCMSMS_pos_incl1_inj1	DAPH	Daphnia magna	whole organism	D-CULT	D-APOL	D-AMP	4	D-C30	NA	D-LCMSMS	POSITIVE	APOL_AMP_4_C30_POS	DMA of D. magna (2022)	DMA of D. magna
Daph_Apolar_AMPFrac4_C30LCMSMS_pos_incl1_inj2.raw	Daph_Apolar_AMPFrac4_C30LCMSMS_pos_incl1_inj2	DAPH	Daphnia magna	whole organism	D-CULT	D-APOL	D-AMP	4	D-C30	NA	D-LCMSMS	POSITIVE	APOL_AMP_4_C30_POS	DMA of D. magna (2022)	DMA of D. magna
Daph_Apolar_AMPFrac4_C30LCMSMS_pos_incl2_inj1.raw	Daph_Apolar_AMPFrac4_C30LCMSMS_pos_incl2_inj1	DAPH	Daphnia magna	whole organism	D-CULT	D-APOL	D-AMP	4	D-C30	NA	D-LCMSMS	POSITIVE	APOL_AMP_4_C30_POS	DMA of D. magna (2022)	DMA of D. magna
Daph_Apolar_AMPFrac4_C30LCMSMS_pos_incl2_inj2.raw	Daph_Apolar_AMPFrac4_C30LCMSMS_pos_incl2_inj2	DAPH	Daphnia magna	whole organism	D-CULT	D-APOL	D-AMP	4	D-C30	NA	D-LCMSMS	POSITIVE	APOL_AMP_4_C30_POS	DMA of D. magna (2022)	DMA of D. magna
28_Apolar_DaphniaExtract_Crude_inj8_neg.raw	28_Apolar_DaphniaExtract_Crude_inj8_neg	EQUIL	Daphnia magna	whole organism	D-CULT	NA	NA	NA	D-C30	NA	D-LCMS	NEGATIVE	APOL_AMP_NA_C30_MSM_BLANK_OTHER_NEG	DMA of D. magna (2022)	DMA of D. magna
MSM_AMP_Blank_ApolarExtractBlank_C30LCMS_neg_inj1.raw	MSM_AMP_Blank_ApolarExtractBlank_C30LCMS_neg_inj1	BLANK			D-CULT	D-APOL	NA	NA	D-C30	NA	D-LCMS	NEGATIVE	APOL_AMP_NA_C30_MSM_BLANK_OTHER_NEG	DMA of D. magna (2022)	DMA of D. magna
MSM_AMP_Blank_ApolarExtractBlank_C30LCMS_neg_inj2.raw	MSM_AMP_Blank_ApolarExtractBlank_C30LCMS_neg_inj2	BLANK			D-CULT	D-APOL	NA	NA	D-C30	NA	D-LCMS	NEGATIVE	APOL_AMP_NA_C30_MSM_BLANK_OTHER_NEG	DMA of D. magna (2022)	DMA of D. magna
MSM_AMP_Blank_ApolarExtractBlank_C30LCMS_neg_inj3.raw	MSM_AMP_Blank_ApolarExtractBlank_C30LCMS_neg_inj3	BLANK			D-CULT	D-APOL	NA	NA	D-C30	NA	D-LCMS	NEGATIVE	APOL_AMP_NA_C30_MSM_BLANK_OTHER_NEG	DMA of D. magna (2022)	DMA of D. magna
28_Apolar_BlankExtract_Crude_inj3.raw	28_Apolar_BlankExtract_Crude_inj3	EQUIL_BLANK			D-CULT	NA	NA	NA	D-C30	NA	D-LCMS	NEGATIVE	APOL_AMP_NA_C30_MSM_BLANK_OTHER_NEG	DMA of D. magna (2022)	DMA of D. magna
28_Apolar_DaphniaExtract_Crude_EndOfRun.raw	28_Apolar_DaphniaExtract_Crude_EndOfRun	EQUIL	Daphnia magna	whole organism	D-CULT	NA	NA	NA	D-C30	NA	D-LCMS	POSITIVE	APOL_AMP_NA_C30_MSM_BLANK_OTHER_POS	DMA of D. magna (2022)	DMA of D. magna
28_Apolar_DaphniaExtract_Crude_inj6.raw	28_Apolar_DaphniaExtract_Crude_inj6	EQUIL	Daphnia magna	whole organism	D-CULT	NA	NA	NA	D-C30	NA	D-LCMS	POSITIVE	APOL_AMP_NA_C30_MSM_BLANK_OTHER_POS	DMA of D. magna (2022)	DMA of D. magna
28_Apolar_DaphniaExtract_Crude_inj7_pos.raw	28_Apolar_DaphniaExtract_Crude_inj7_pos	EQUIL	Daphnia magna	whole organism	D-CULT	NA	NA	NA	D-C30	NA	D-LCMS	POSITIVE	APOL_AMP_NA_C30_MSM_BLANK_OTHER_POS	DMA of D. magna (2022)	DMA of D. magna
28_Apolar_DaphniaExtract_Crude_injInjectionOfCrudeMix.raw	28_Apolar_DaphniaExtract_Crude_injInjectionOfCrudeMix	EQUIL	Daphnia magna	whole organism	D-CULT	NA	NA	NA	D-C30	NA	D-LCMS	POSITIVE	APOL_AMP_NA_C30_MSM_BLANK_OTHER_POS	DMA of D. magna (2022)	DMA of D. magna
28_ApUpper_Blank_C30LCMS_95H2O5MeOH_pos_inj1.raw	28_ApUpper_Blank_C30LCMS_95H2O5MeOH_pos_inj1	MISC			NA	NA	NA	NA	D-C30	NA	D-LCMS	POSITIVE	APOL_AMP_NA_C30_MSM_BLANK_OTHER_POS	DMA of D. magna (2022)	DMA of D. magna
28_ApUpper_Blank_C30LCMS_95H2O5MeOH_pos_inj2.raw	28_ApUpper_Blank_C30LCMS_95H2O5MeOH_pos_inj2	MISC			NA	NA	NA	NA	D-C30	NA	D-LCMS	POSITIVE	APOL_AMP_NA_C30_MSM_BLANK_OTHER_POS	DMA of D. magna (2022)	DMA of D. magna
28_ApUpper_Blank_C30LCMS_95H2O5MeOH_pos_inj3.raw	28_ApUpper_Blank_C30LCMS_95H2O5MeOH_pos_inj3	MISC			NA	NA	NA	NA	D-C30	NA	D-LCMS	POSITIVE	APOL_AMP_NA_C30_MSM_BLANK_OTHER_POS	DMA of D. magna (2022)	DMA of D. magna
28_ApUpper_Blank_C30LCMS_pos_inj1.raw	28_ApUpper_Blank_C30LCMS_pos_inj1	MISC			NA	NA	NA	NA	D-C30	NA	D-LCMS	POSITIVE	APOL_AMP_NA_C30_MSM_BLANK_OTHER_POS	DMA of D. magna (2022)	DMA of D. magna
28_ApUpper_Blank_C30LCMS_pos_inj2.raw	28_ApUpper_Blank_C30LCMS_pos_inj2	MISC			NA	NA	NA	NA	D-C30	NA	D-LCMS	POSITIVE	APOL_AMP_NA_C30_MSM_BLANK_OTHER_POS	DMA of D. magna (2022)	DMA of D. magna
28_ApUpper_Blank_C30LCMS_pos_inj3.raw	28_ApUpper_Blank_C30LCMS_pos_inj3	MISC			NA	NA	NA	NA	D-C30	NA	D-LCMS	POSITIVE	APOL_AMP_NA_C30_MSM_BLANK_OTHER_POS	DMA of D. magna (2022)	DMA of D. magna
28_ApUpper_Daph_C30LCMS_1IPA1MeCN_pos_LOWERSCANRANGE.raw	28_ApUpper_Daph_C30LCMS_1IPA1MeCN_pos_LOWERSCANRANGE	MISC			NA	NA	NA	NA	D-C30	NA	D-LCMS	POSITIVE	APOL_AMP_NA_C30_MSM_BLANK_OTHER_POS	DMA of D. magna (2022)	DMA of D. magna
28_ApUpper_Daph_C30LCMS_95H2O5MeOH_pos_inj1.raw	28_ApUpper_Daph_C30LCMS_95H2O5MeOH_pos_inj1	MISC			NA	NA	NA	NA	D-C30	NA	D-LCMS	POSITIVE	APOL_AMP_NA_C30_MSM_BLANK_OTHER_POS	DMA of D. magna (2022)	DMA of D. magna
28_ApUpper_Daph_C30LCMS_95H2O5MeOH_pos_inj2.raw	28_ApUpper_Daph_C30LCMS_95H2O5MeOH_pos_inj2	MISC			NA	NA	NA	NA	D-C30	NA	D-LCMS	POSITIVE	APOL_AMP_NA_C30_MSM_BLANK_OTHER_POS	DMA of D. magna (2022)	DMA of D. magna
28_ApUpper_Daph_C30LCMS_95H2O5MeOH_pos_inj3.raw	28_ApUpper_Daph_C30LCMS_95H2O5MeOH_pos_inj3	MISC			NA	NA	NA	NA	D-C30	NA	D-LCMS	POSITIVE	APOL_AMP_NA_C30_MSM_BLANK_OTHER_POS	DMA of D. magna (2022)	DMA of D. magna
28_ApUpper_Daph_C30LCMS_95H2O5MeOH_pos_LOWERSCANRANGE.raw	28_ApUpper_Daph_C30LCMS_95H2O5MeOH_pos_LOWERSCANRANGE	MISC			NA	NA	NA	NA	D-C30	NA	D-LCMS	POSITIVE	APOL_AMP_NA_C30_MSM_BLANK_OTHER_POS	DMA of D. magna (2022)	DMA of D. magna
28_ApUpper_Daph_C30LCMS_pos_inj1.raw	28_ApUpper_Daph_C30LCMS_pos_inj1	MISC			NA	NA	NA	NA	D-C30	NA	D-LCMS	POSITIVE	APOL_AMP_NA_C30_MSM_BLANK_OTHER_POS	DMA of D. magna (2022)	DMA of D. magna
28_ApUpper_Daph_C30LCMS_pos_inj2.raw	28_ApUpper_Daph_C30LCMS_pos_inj2	MISC			NA	NA	NA	NA	D-C30	NA	D-LCMS	POSITIVE	APOL_AMP_NA_C30_MSM_BLANK_OTHER_POS	DMA of D. magna (2022)	DMA of D. magna
28_ApUpper_Daph_C30LCMS_pos_inj3.raw	28_ApUpper_Daph_C30LCMS_pos_inj3	MISC			NA	NA	NA	NA	D-C30	NA	D-LCMS	POSITIVE	APOL_AMP_NA_C30_MSM_BLANK_OTHER_POS	DMA of D. magna (2022)	DMA of D. magna
28_BlankApolarExtract_inj1.raw	28_BlankApolarExtract_inj1	EQUIL_BLANK			D-CULT	NA	NA	NA	D-C30	NA	D-LCMS	POSITIVE	APOL_AMP_NA_C30_MSM_BLANK_OTHER_POS	DMA of D. magna (2022)	DMA of D. magna
28_BlankApolarExtract_inj1_160220143744.raw	28_BlankApolarExtract_inj1_160220143744	EQUIL_BLANK			D-CULT	NA	NA	NA	D-C30	NA	D-LCMS	POSITIVE	APOL_AMP_NA_C30_MSM_BLANK_OTHER_POS	DMA of D. magna (2022)	DMA of D. magna
28_ColumnEquil_DaphApolExtract_inj1.raw	28_ColumnEquil_DaphApolExtract_inj1	EQUIL	Daphnia magna	whole organism	D-CULT	NA	NA	NA	D-C30	NA	D-LCMS	POSITIVE	APOL_AMP_NA_C30_MSM_BLANK_OTHER_POS	DMA of D. magna (2022)	DMA of D. magna
28_ColumnEquil_DaphApolExtract_inj2.raw	28_ColumnEquil_DaphApolExtract_inj2	EQUIL	Daphnia magna	whole organism	D-CULT	NA	NA	NA	D-C30	NA	D-LCMS	POSITIVE	APOL_AMP_NA_C30_MSM_BLANK_OTHER_POS	DMA of D. magna (2022)	DMA of D. magna
28_ColumnEquil_DaphApolExtract_inj3.raw	28_ColumnEquil_DaphApolExtract_inj3	EQUIL	Daphnia magna	whole organism	D-CULT	NA	NA	NA	D-C30	NA	D-LCMS	POSITIVE	APOL_AMP_NA_C30_MSM_BLANK_OTHER_POS	DMA of D. magna (2022)	DMA of D. magna
28_ColumnEquil_DaphApolExtract_inj4.raw	28_ColumnEquil_DaphApolExtract_inj4	EQUIL	Daphnia magna	whole organism	D-CULT	NA	NA	NA	D-C30	NA	D-LCMS	POSITIVE	APOL_AMP_NA_C30_MSM_BLANK_OTHER_POS	DMA of D. magna (2022)	DMA of D. magna
28_ColumnEquil_DaphApolExtract_inj5.raw	28_ColumnEquil_DaphApolExtract_inj5	EQUIL	Daphnia magna	whole organism	D-CULT	NA	NA	NA	D-C30	NA	D-LCMS	POSITIVE	APOL_AMP_NA_C30_MSM_BLANK_OTHER_POS	DMA of D. magna (2022)	DMA of D. magna
28_EndOfRun.raw	28_EndOfRun	MISC			NA	NA	NA	NA	D-C30	NA	D-LCMS	POSITIVE	APOL_AMP_NA_C30_MSM_BLANK_OTHER_POS	DMA of D. magna (2022)	DMA of D. magna
28_SystemCheck_1to1_IPA_MeCN.raw	28_SystemCheck_1to1_IPA_MeCN	MISC			NA	NA	NA	NA	D-C30	NA	D-LCMS	POSITIVE	APOL_AMP_NA_C30_MSM_BLANK_OTHER_POS	DMA of D. magna (2022)	DMA of D. magna
MSM_AMP_Blank_ApolarExtractBlank_C30LCMS_pos_inj1.raw	MSM_AMP_Blank_ApolarExtractBlank_C30LCMS_pos_inj1	BLANK			D-CULT	D-APOL	NA	NA	D-C30	NA	D-LCMS	POSITIVE	APOL_AMP_NA_C30_MSM_BLANK_OTHER_POS	DMA of D. magna (2022)	DMA of D. magna
MSM_AMP_Blank_ApolarExtractBlank_C30LCMS_pos_inj2.raw	MSM_AMP_Blank_ApolarExtractBlank_C30LCMS_pos_inj2	BLANK			D-CULT	D-APOL	NA	NA	D-C30	NA	D-LCMS	POSITIVE	APOL_AMP_NA_C30_MSM_BLANK_OTHER_POS	DMA of D. magna (2022)	DMA of D. magna
MSM_AMP_Blank_ApolarExtractBlank_C30LCMS_pos_inj3.raw	MSM_AMP_Blank_ApolarExtractBlank_C30LCMS_pos_inj3	BLANK			D-CULT	D-APOL	NA	NA	D-C30	NA	D-LCMS	POSITIVE	APOL_AMP_NA_C30_MSM_BLANK_OTHER_POS	DMA of D. magna (2022)	DMA of D. magna
MSM_Apolar_C18Frac1_C30LCMS_neg_inj1.raw	MSM_Apolar_C18Frac1_C30LCMS_neg_inj1	COMPOUND			D-CULT	D-APOL	D-C18	1	D-C30	NA	D-LCMS	NEGATIVE	APOL_C18_1_C30_MSM_NEG	DMA of D. magna (2022)	DMA of D. magna
MSM_Apolar_C18Frac1_C30LCMS_neg_inj2.raw	MSM_Apolar_C18Frac1_C30LCMS_neg_inj2	COMPOUND			D-CULT	D-APOL	D-C18	1	D-C30	NA	D-LCMS	NEGATIVE	APOL_C18_1_C30_MSM_NEG	DMA of D. magna (2022)	DMA of D. magna
MSM_Apolar_C18Frac1_C30LCMS_neg_inj3.raw	MSM_Apolar_C18Frac1_C30LCMS_neg_inj3	COMPOUND			D-CULT	D-APOL	D-C18	1	D-C30	NA	D-LCMS	NEGATIVE	APOL_C18_1_C30_MSM_NEG	DMA of D. magna (2022)	DMA of D. magna
MSM_Apolar_C18Frac1_C30LCMSMS_COMBO_neg_inj1.raw	MSM_Apolar_C18Frac1_C30LCMSMS_COMBO_neg_inj1	COMPOUND			D-CULT	D-APOL	D-C18	1	D-C30	NA	D-LCMSMS	NEGATIVE	APOL_C18_1_C30_MSM_NEG	DMA of D. magna (2022)	DMA of D. magna
MSM_Apolar_C18Frac1_C30LCMSMS_COMBO_neg_inj2.raw	MSM_Apolar_C18Frac1_C30LCMSMS_COMBO_neg_inj2	COMPOUND			D-CULT	D-APOL	D-C18	1	D-C30	NA	D-LCMSMS	NEGATIVE	APOL_C18_1_C30_MSM_NEG	DMA of D. magna (2022)	DMA of D. magna
MSM_Apolar_C18Frac1_C30LCMS_pos_inj1.raw	MSM_Apolar_C18Frac1_C30LCMS_pos_inj1	COMPOUND			D-CULT	D-APOL	D-C18	1	D-C30	NA	D-LCMS	POSITIVE	APOL_C18_1_C30_MSM_POS	DMA of D. magna (2022)	DMA of D. magna
MSM_Apolar_C18Frac1_C30LCMS_pos_inj2.raw	MSM_Apolar_C18Frac1_C30LCMS_pos_inj2	COMPOUND			D-CULT	D-APOL	D-C18	1	D-C30	NA	D-LCMS	POSITIVE	APOL_C18_1_C30_MSM_POS	DMA of D. magna (2022)	DMA of D. magna
MSM_Apolar_C18Frac1_C30LCMS_pos_inj3.raw	MSM_Apolar_C18Frac1_C30LCMS_pos_inj3	COMPOUND			D-CULT	D-APOL	D-C18	1	D-C30	NA	D-LCMS	POSITIVE	APOL_C18_1_C30_MSM_POS	DMA of D. magna (2022)	DMA of D. magna
MSM_Apolar_C18Frac1_C30LCMSMS_COMBO_pos_inj1.raw	MSM_Apolar_C18Frac1_C30LCMSMS_COMBO_pos_inj1	COMPOUND			D-CULT	D-APOL	D-C18	1	D-C30	NA	D-LCMSMS	POSITIVE	APOL_C18_1_C30_MSM_POS	DMA of D. magna (2022)	DMA of D. magna
MSM_Apolar_C18Frac1_C30LCMSMS_COMBO_pos_inj2.raw	MSM_Apolar_C18Frac1_C30LCMSMS_COMBO_pos_inj2	COMPOUND			D-CULT	D-APOL	D-C18	1	D-C30	NA	D-LCMSMS	POSITIVE	APOL_C18_1_C30_MSM_POS	DMA of D. magna (2022)	DMA of D. magna
05_Apolar_BlankExtract_Crude_neg_inj1.raw	05_Apolar_BlankExtract_Crude_neg_inj1	EQUIL_BLANK			D-CULT	NA	NA	NA	D-C30	NA	D-LCMS	NEGATIVE	APOL_C18_1_C30_NEG	DMA of D. magna (2022)	DMA of D. magna
05_Apolar_BlankExtract_Crude_neg_inj2.raw	05_Apolar_BlankExtract_Crude_neg_inj2	EQUIL_BLANK			D-CULT	NA	NA	NA	D-C30	NA	D-LCMS	NEGATIVE	APOL_C18_1_C30_NEG	DMA of D. magna (2022)	DMA of D. magna
05_Apolar_BlankExtract_Crude_neg_inj3.raw	05_Apolar_BlankExtract_Crude_neg_inj3	EQUIL_BLANK			D-CULT	NA	NA	NA	D-C30	NA	D-LCMS	NEGATIVE	APOL_C18_1_C30_NEG	DMA of D. magna (2022)	DMA of D. magna
Blank_Apolar_C18Frac1_LCMS_neg_inj1.raw	Blank_Apolar_C18Frac1_LCMS_neg_inj1	BLANK			D-CULT	D-APOL	D-C18	1	D-C30	NA	D-LCMS	NEGATIVE	APOL_C18_1_C30_NEG	DMA of D. magna (2022)	DMA of D. magna
Blank_Apolar_C18Frac1_LCMS_neg_inj2.raw	Blank_Apolar_C18Frac1_LCMS_neg_inj2	BLANK			D-CULT	D-APOL	D-C18	1	D-C30	NA	D-LCMS	NEGATIVE	APOL_C18_1_C30_NEG	DMA of D. magna (2022)	DMA of D. magna
Blank_Apolar_C18Frac1_LCMS_neg_inj3.raw	Blank_Apolar_C18Frac1_LCMS_neg_inj3	BLANK			D-CULT	D-APOL	D-C18	1	D-C30	NA	D-LCMS	NEGATIVE	APOL_C18_1_C30_NEG	DMA of D. magna (2022)	DMA of D. magna
Blank_Apolar_C18Frac1_LCMS_neg_inj4.raw	Blank_Apolar_C18Frac1_LCMS_neg_inj4	BLANK			D-CULT	D-APOL	D-C18	1	D-C30	NA	D-LCMS	NEGATIVE	APOL_C18_1_C30_NEG	DMA of D. magna (2022)	DMA of D. magna
Blank_Apolar_C18Frac1_LCMS_neg_inj5.raw	Blank_Apolar_C18Frac1_LCMS_neg_inj5	BLANK			D-CULT	D-APOL	D-C18	1	D-C30	NA	D-LCMS	NEGATIVE	APOL_C18_1_C30_NEG	DMA of D. magna (2022)	DMA of D. magna
Daph_Apolar_C18Frac1_LCMS_neg_inj1.raw	Daph_Apolar_C18Frac1_LCMS_neg_inj1	DAPH	Daphnia magna	whole organism	D-CULT	D-APOL	D-C18	1	D-C30	NA	D-LCMS	NEGATIVE	APOL_C18_1_C30_NEG	DMA of D. magna (2022)	DMA of D. magna
Daph_Apolar_C18Frac1_LCMS_neg_inj2.raw	Daph_Apolar_C18Frac1_LCMS_neg_inj2	DAPH	Daphnia magna	whole organism	D-CULT	D-APOL	D-C18	1	D-C30	NA	D-LCMS	NEGATIVE	APOL_C18_1_C30_NEG	DMA of D. magna (2022)	DMA of D. magna
Daph_Apolar_C18Frac1_LCMS_neg_inj3.raw	Daph_Apolar_C18Frac1_LCMS_neg_inj3	DAPH	Daphnia magna	whole organism	D-CULT	D-APOL	D-C18	1	D-C30	NA	D-LCMS	NEGATIVE	APOL_C18_1_C30_NEG	DMA of D. magna (2022)	DMA of D. magna
Daph_Apolar_C18Frac1_LCMS_neg_inj4.raw	Daph_Apolar_C18Frac1_LCMS_neg_inj4	DAPH	Daphnia magna	whole organism	D-CULT	D-APOL	D-C18	1	D-C30	NA	D-LCMS	NEGATIVE	APOL_C18_1_C30_NEG	DMA of D. magna (2022)	DMA of D. magna
Daph_Apolar_C18Frac1_LCMS_neg_inj5.raw	Daph_Apolar_C18Frac1_LCMS_neg_inj5	DAPH	Daphnia magna	whole organism	D-CULT	D-APOL	D-C18	1	D-C30	NA	D-LCMS	NEGATIVE	APOL_C18_1_C30_NEG	DMA of D. magna (2022)	DMA of D. magna
Daph_Apolar_C18Frac1_LCMSMS_neg_inj1.raw	Daph_Apolar_C18Frac1_LCMSMS_neg_inj1	DAPH	Daphnia magna	whole organism	D-CULT	D-APOL	D-C18	1	D-C30	NA	D-LCMSMS	NEGATIVE	APOL_C18_1_C30_NEG	DMA of D. magna (2022)	DMA of D. magna
Daph_Apolar_C18Frac1_LCMSMS_neg_inj2.raw	Daph_Apolar_C18Frac1_LCMSMS_neg_inj2	DAPH	Daphnia magna	whole organism	D-CULT	D-APOL	D-C18	1	D-C30	NA	D-LCMSMS	NEGATIVE	APOL_C18_1_C30_NEG	DMA of D. magna (2022)	DMA of D. magna
Daph_Apolar_C18Frac1_LCMSMS_neg_inj3.raw	Daph_Apolar_C18Frac1_LCMSMS_neg_inj3	DAPH	Daphnia magna	whole organism	D-CULT	D-APOL	D-C18	1	D-C30	NA	D-LCMSMS	NEGATIVE	APOL_C18_1_C30_NEG	DMA of D. magna (2022)	DMA of D. magna
Daph_Apolar_C18Frac1_LCMSMS_neg_inj4.raw	Daph_Apolar_C18Frac1_LCMSMS_neg_inj4	DAPH	Daphnia magna	whole organism	D-CULT	D-APOL	D-C18	1	D-C30	NA	D-LCMSMS	NEGATIVE	APOL_C18_1_C30_NEG	DMA of D. magna (2022)	DMA of D. magna
A01_Apolar_Blank_C18_1_C30_LCMS_Pos_DIMS.raw	A01_Apolar_Blank_C18_1_C30_LCMS_Pos_DIMS	BLANK			D-CULT	D-APOL	D-C18	1	D-C30	A01	D-DIMS	POSITIVE	APOL_C18_1_C30_POS	DMA of D. magna (2022)	DMA of D. magna
A01_Apolar_Daph_C18_1_C30_LCMS_Pos_DIMS.raw	A01_Apolar_Daph_C18_1_C30_LCMS_Pos_DIMS	DAPH	Daphnia magna	whole organism	D-CULT	D-APOL	D-C18	1	D-C30	A01	D-DIMS	POSITIVE	APOL_C18_1_C30_POS	DMA of D. magna (2022)	DMA of D. magna
A02_Apolar_Blank_C18_1_C30_LCMS_Pos_DIMS.raw	A02_Apolar_Blank_C18_1_C30_LCMS_Pos_DIMS	BLANK			D-CULT	D-APOL	D-C18	1	D-C30	A02	D-DIMS	POSITIVE	APOL_C18_1_C30_POS	DMA of D. magna (2022)	DMA of D. magna
A02_Apolar_Daph_C18_1_C30_LCMS_Pos_DIMS.raw	A02_Apolar_Daph_C18_1_C30_LCMS_Pos_DIMS	DAPH	Daphnia magna	whole organism	D-CULT	D-APOL	D-C18	1	D-C30	A02	D-DIMS	POSITIVE	APOL_C18_1_C30_POS	DMA of D. magna (2022)	DMA of D. magna
A03_Apolar_Blank_C18_1_C30_LCMS_Pos_DIMS.raw	A03_Apolar_Blank_C18_1_C30_LCMS_Pos_DIMS	BLANK			D-CULT	D-APOL	D-C18	1	D-C30	A03	D-DIMS	POSITIVE	APOL_C18_1_C30_POS	DMA of D. magna (2022)	DMA of D. magna
A03_Apolar_Daph_C18_1_C30_LCMS_Pos_DIMS.raw	A03_Apolar_Daph_C18_1_C30_LCMS_Pos_DIMS	DAPH	Daphnia magna	whole organism	D-CULT	D-APOL	D-C18	1	D-C30	A03	D-DIMS	POSITIVE	APOL_C18_1_C30_POS	DMA of D. magna (2022)	DMA of D. magna
A04_Apolar_Blank_C18_1_C30_LCMS_Pos_DIMS.raw	A04_Apolar_Blank_C18_1_C30_LCMS_Pos_DIMS	BLANK			D-CULT	D-APOL	D-C18	1	D-C30	A04	D-DIMS	POSITIVE	APOL_C18_1_C30_POS	DMA of D. magna (2022)	DMA of D. magna
A04_Apolar_Daph_C18_1_C30_LCMS_Pos_DIMS.raw	A04_Apolar_Daph_C18_1_C30_LCMS_Pos_DIMS	DAPH	Daphnia magna	whole organism	D-CULT	D-APOL	D-C18	1	D-C30	A04	D-DIMS	POSITIVE	APOL_C18_1_C30_POS	DMA of D. magna (2022)	DMA of D. magna
A05_Apolar_Blank_C18_1_C30_LCMS_Pos_DIMS_rerun.raw	A05_Apolar_Blank_C18_1_C30_LCMS_Pos_DIMS_rerun	BLANK			D-CULT	D-APOL	D-C18	1	D-C30	A05	D-DIMS	POSITIVE	APOL_C18_1_C30_POS	DMA of D. magna (2022)	DMA of D. magna
A05_Apolar_Daph_C18_1_C30_LCMS_Pos_DIMS_rerun.raw	A05_Apolar_Daph_C18_1_C30_LCMS_Pos_DIMS_rerun	DAPH	Daphnia magna	whole organism	D-CULT	D-APOL	D-C18	1	D-C30	A05	D-DIMS	POSITIVE	APOL_C18_1_C30_POS	DMA of D. magna (2022)	DMA of D. magna
A06_Apolar_Blank_C18_1_C30_LCMS_Pos_DIMS.raw	A06_Apolar_Blank_C18_1_C30_LCMS_Pos_DIMS	BLANK			D-CULT	D-APOL	D-C18	1	D-C30	A06	D-DIMS	POSITIVE	APOL_C18_1_C30_POS	DMA of D. magna (2022)	DMA of D. magna
A06_Apolar_Daph_C18_1_C30_LCMS_Pos_DIMS.raw	A06_Apolar_Daph_C18_1_C30_LCMS_Pos_DIMS	DAPH	Daphnia magna	whole organism	D-CULT	D-APOL	D-C18	1	D-C30	A06	D-DIMS	POSITIVE	APOL_C18_1_C30_POS	DMA of D. magna (2022)	DMA of D. magna
A07_Apolar_Blank_C18_1_C30_LCMS_Pos_DIMS_rerun.raw	A07_Apolar_Blank_C18_1_C30_LCMS_Pos_DIMS_rerun	BLANK			D-CULT	D-APOL	D-C18	1	D-C30	A07	D-DIMS	POSITIVE	APOL_C18_1_C30_POS	DMA of D. magna (2022)	DMA of D. magna
A07_Apolar_Daph_C18_1_C30_LCMS_Pos_DIMS.raw	A07_Apolar_Daph_C18_1_C30_LCMS_Pos_DIMS	DAPH	Daphnia magna	whole organism	D-CULT	D-APOL	D-C18	1	D-C30	A07	D-DIMS	POSITIVE	APOL_C18_1_C30_POS	DMA of D. magna (2022)	DMA of D. magna
A08_Apolar_Blank_C18_1_C30_LCMS_Pos_DIMS_rerun.raw	A08_Apolar_Blank_C18_1_C30_LCMS_Pos_DIMS_rerun	BLANK			D-CULT	D-APOL	D-C18	1	D-C30	A08	D-DIMS	POSITIVE	APOL_C18_1_C30_POS	DMA of D. magna (2022)	DMA of D. magna
A08_Apolar_Daph_C18_1_C30_LCMS_Pos_DIMS.raw	A08_Apolar_Daph_C18_1_C30_LCMS_Pos_DIMS	DAPH	Daphnia magna	whole organism	D-CULT	D-APOL	D-C18	1	D-C30	A08	D-DIMS	POSITIVE	APOL_C18_1_C30_POS	DMA of D. magna (2022)	DMA of D. magna
A09_Apolar_Blank_C18_1_C30_LCMS_Pos_DIMS.raw	A09_Apolar_Blank_C18_1_C30_LCMS_Pos_DIMS	BLANK			D-CULT	D-APOL	D-C18	1	D-C30	A09	D-DIMS	POSITIVE	APOL_C18_1_C30_POS	DMA of D. magna (2022)	DMA of D. magna
A09_Apolar_Daph_C18_1_C30_LCMS_Pos_DIMS.raw	A09_Apolar_Daph_C18_1_C30_LCMS_Pos_DIMS	DAPH	Daphnia magna	whole organism	D-CULT	D-APOL	D-C18	1	D-C30	A09	D-DIMS	POSITIVE	APOL_C18_1_C30_POS	DMA of D. magna (2022)	DMA of D. magna
A10_Apolar_Blank_C18_1_C30_LCMS_Pos_DIMS.raw	A10_Apolar_Blank_C18_1_C30_LCMS_Pos_DIMS	BLANK			D-CULT	D-APOL	D-C18	1	D-C30	A10	D-DIMS	POSITIVE	APOL_C18_1_C30_POS	DMA of D. magna (2022)	DMA of D. magna
A10_Apolar_Daph_C18_1_C30_LCMS_Pos_DIMS.raw	A10_Apolar_Daph_C18_1_C30_LCMS_Pos_DIMS	DAPH	Daphnia magna	whole organism	D-CULT	D-APOL	D-C18	1	D-C30	A10	D-DIMS	POSITIVE	APOL_C18_1_C30_POS	DMA of D. magna (2022)	DMA of D. magna
A11_Apolar_Blank_C18_1_C30_LCMS_Pos_DIMS_rerun.raw	A11_Apolar_Blank_C18_1_C30_LCMS_Pos_DIMS_rerun	BLANK			D-CULT	D-APOL	D-C18	1	D-C30	A11	D-DIMS	POSITIVE	APOL_C18_1_C30_POS	DMA of D. magna (2022)	DMA of D. magna
A11_Apolar_Daph_C18_1_C30_LCMS_Pos_DIMS.raw	A11_Apolar_Daph_C18_1_C30_LCMS_Pos_DIMS	DAPH	Daphnia magna	whole organism	D-CULT	D-APOL	D-C18	1	D-C30	A11	D-DIMS	POSITIVE	APOL_C18_1_C30_POS	DMA of D. magna (2022)	DMA of D. magna
A12_Apolar_Blank_C18_1_C30_LCMS_Pos_DIMS_rerun.raw	A12_Apolar_Blank_C18_1_C30_LCMS_Pos_DIMS_rerun	BLANK			D-CULT	D-APOL	D-C18	1	D-C30	A12	D-DIMS	POSITIVE	APOL_C18_1_C30_POS	DMA of D. magna (2022)	DMA of D. magna
A12_Apolar_Daph_C18_1_C30_LCMS_Pos_DIMS.raw	A12_Apolar_Daph_C18_1_C30_LCMS_Pos_DIMS	DAPH	Daphnia magna	whole organism	D-CULT	D-APOL	D-C18	1	D-C30	A12	D-DIMS	POSITIVE	APOL_C18_1_C30_POS	DMA of D. magna (2022)	DMA of D. magna
B01_Apolar_Blank_C18_1_C30_LCMS_Pos_DIMS_rerun.raw	B01_Apolar_Blank_C18_1_C30_LCMS_Pos_DIMS_rerun	BLANK			D-CULT	D-APOL	D-C18	1	D-C30	B01	D-DIMS	POSITIVE	APOL_C18_1_C30_POS	DMA of D. magna (2022)	DMA of D. magna
B01_Apolar_Daph_C18_1_C30_LCMS_Pos_DIMS.raw	B01_Apolar_Daph_C18_1_C30_LCMS_Pos_DIMS	DAPH	Daphnia magna	whole organism	D-CULT	D-APOL	D-C18	1	D-C30	B01	D-DIMS	POSITIVE	APOL_C18_1_C30_POS	DMA of D. magna (2022)	DMA of D. magna
B02_Apolar_Blank_C18_1_C30_LCMS_Pos_DIMS.raw	B02_Apolar_Blank_C18_1_C30_LCMS_Pos_DIMS	BLANK			D-CULT	D-APOL	D-C18	1	D-C30	B02	D-DIMS	POSITIVE	APOL_C18_1_C30_POS	DMA of D. magna (2022)	DMA of D. magna
B02_Apolar_Daph_C18_1_C30_LCMS_Pos_DIMS.raw	B02_Apolar_Daph_C18_1_C30_LCMS_Pos_DIMS	DAPH	Daphnia magna	whole organism	D-CULT	D-APOL	D-C18	1	D-C30	B02	D-DIMS	POSITIVE	APOL_C18_1_C30_POS	DMA of D. magna (2022)	DMA of D. magna
B03_Apolar_Blank_C18_1_C30_LCMS_Pos_DIMS_rerun.raw	B03_Apolar_Blank_C18_1_C30_LCMS_Pos_DIMS_rerun	BLANK			D-CULT	D-APOL	D-C18	1	D-C30	B03	D-DIMS	POSITIVE	APOL_C18_1_C30_POS	DMA of D. magna (2022)	DMA of D. magna
B03_Apolar_Daph_C18_1_C30_LCMS_Pos_DIMS.raw	B03_Apolar_Daph_C18_1_C30_LCMS_Pos_DIMS	DAPH	Daphnia magna	whole organism	D-CULT	D-APOL	D-C18	1	D-C30	B03	D-DIMS	POSITIVE	APOL_C18_1_C30_POS	DMA of D. magna (2022)	DMA of D. magna
B04_Apolar_Blank_C18_1_C30_LCMS_Pos_DIMS_rerun.raw	B04_Apolar_Blank_C18_1_C30_LCMS_Pos_DIMS_rerun	BLANK			D-CULT	D-APOL	D-C18	1	D-C30	B04	D-DIMS	POSITIVE	APOL_C18_1_C30_POS	DMA of D. magna (2022)	DMA of D. magna
B04_Apolar_Daph_C18_1_C30_LCMS_Pos_DIMS.raw	B04_Apolar_Daph_C18_1_C30_LCMS_Pos_DIMS	DAPH	Daphnia magna	whole organism	D-CULT	D-APOL	D-C18	1	D-C30	B04	D-DIMS	POSITIVE	APOL_C18_1_C30_POS	DMA of D. magna (2022)	DMA of D. magna
B05_Apolar_Blank_C18_1_C30_LCMS_Pos_DIMS_rerun.raw	B05_Apolar_Blank_C18_1_C30_LCMS_Pos_DIMS_rerun	BLANK			D-CULT	D-APOL	D-C18	1	D-C30	B05	D-DIMS	POSITIVE	APOL_C18_1_C30_POS	DMA of D. magna (2022)	DMA of D. magna
B05_Apolar_Daph_C18_1_C30_LCMS_Pos_DIMS.raw	B05_Apolar_Daph_C18_1_C30_LCMS_Pos_DIMS	DAPH	Daphnia magna	whole organism	D-CULT	D-APOL	D-C18	1	D-C30	B05	D-DIMS	POSITIVE	APOL_C18_1_C30_POS	DMA of D. magna (2022)	DMA of D. magna
B06_Apolar_Blank_C18_1_C30_LCMS_Pos_DIMS.raw	B06_Apolar_Blank_C18_1_C30_LCMS_Pos_DIMS	BLANK			D-CULT	D-APOL	D-C18	1	D-C30	B06	D-DIMS	POSITIVE	APOL_C18_1_C30_POS	DMA of D. magna (2022)	DMA of D. magna
B06_Apolar_Daph_C18_1_C30_LCMS_Pos_DIMS.raw	B06_Apolar_Daph_C18_1_C30_LCMS_Pos_DIMS	DAPH	Daphnia magna	whole organism	D-CULT	D-APOL	D-C18	1	D-C30	B06	D-DIMS	POSITIVE	APOL_C18_1_C30_POS	DMA of D. magna (2022)	DMA of D. magna
B07_Apolar_Blank_C18_1_C30_LCMS_Pos_DIMS.raw	B07_Apolar_Blank_C18_1_C30_LCMS_Pos_DIMS	BLANK			D-CULT	D-APOL	D-C18	1	D-C30	B07	D-DIMS	POSITIVE	APOL_C18_1_C30_POS	DMA of D. magna (2022)	DMA of D. magna
B07_Apolar_Daph_C18_1_C30_LCMS_Pos_DIMS.raw	B07_Apolar_Daph_C18_1_C30_LCMS_Pos_DIMS	DAPH	Daphnia magna	whole organism	D-CULT	D-APOL	D-C18	1	D-C30	B07	D-DIMS	POSITIVE	APOL_C18_1_C30_POS	DMA of D. magna (2022)	DMA of D. magna
B08_Apolar_Blank_C18_1_C30_LCMS_Pos_DIMS.raw	B08_Apolar_Blank_C18_1_C30_LCMS_Pos_DIMS	BLANK			D-CULT	D-APOL	D-C18	1	D-C30	B08	D-DIMS	POSITIVE	APOL_C18_1_C30_POS	DMA of D. magna (2022)	DMA of D. magna
B08_Apolar_Daph_C18_1_C30_LCMS_Pos_DIMS_rerun.raw	B08_Apolar_Daph_C18_1_C30_LCMS_Pos_DIMS_rerun	DAPH	Daphnia magna	whole organism	D-CULT	D-APOL	D-C18	1	D-C30	B08	D-DIMS	POSITIVE	APOL_C18_1_C30_POS	DMA of D. magna (2022)	DMA of D. magna
B09_Apolar_Blank_C18_1_C30_LCMS_Pos_DIMS.raw	B09_Apolar_Blank_C18_1_C30_LCMS_Pos_DIMS	BLANK			D-CULT	D-APOL	D-C18	1	D-C30	B09	D-DIMS	POSITIVE	APOL_C18_1_C30_POS	DMA of D. magna (2022)	DMA of D. magna
B09_Apolar_Daph_C18_1_C30_LCMS_Pos_DIMS_rerun.raw	B09_Apolar_Daph_C18_1_C30_LCMS_Pos_DIMS_rerun	DAPH	Daphnia magna	whole organism	D-CULT	D-APOL	D-C18	1	D-C30	B09	D-DIMS	POSITIVE	APOL_C18_1_C30_POS	DMA of D. magna (2022)	DMA of D. magna
B10_Apolar_Blank_C18_1_C30_LCMS_Pos_DIMS.raw	B10_Apolar_Blank_C18_1_C30_LCMS_Pos_DIMS	BLANK			D-CULT	D-APOL	D-C18	1	D-C30	B10	D-DIMS	POSITIVE	APOL_C18_1_C30_POS	DMA of D. magna (2022)	DMA of D. magna
B10_Apolar_Daph_C18_1_C30_LCMS_Pos_DIMS.raw	B10_Apolar_Daph_C18_1_C30_LCMS_Pos_DIMS	DAPH	Daphnia magna	whole organism	D-CULT	D-APOL	D-C18	1	D-C30	B10	D-DIMS	POSITIVE	APOL_C18_1_C30_POS	DMA of D. magna (2022)	DMA of D. magna
B11_Apolar_Blank_C18_1_C30_LCMS_Pos_DIMS.raw	B11_Apolar_Blank_C18_1_C30_LCMS_Pos_DIMS	BLANK			D-CULT	D-APOL	D-C18	1	D-C30	B11	D-DIMS	POSITIVE	APOL_C18_1_C30_POS	DMA of D. magna (2022)	DMA of D. magna
B11_Apolar_Daph_C18_1_C30_LCMS_Pos_DIMS.raw	B11_Apolar_Daph_C18_1_C30_LCMS_Pos_DIMS	DAPH	Daphnia magna	whole organism	D-CULT	D-APOL	D-C18	1	D-C30	B11	D-DIMS	POSITIVE	APOL_C18_1_C30_POS	DMA of D. magna (2022)	DMA of D. magna
B12_Apolar_Blank_C18_1_C30_LCMS_Pos_DIMS_rerun.raw	B12_Apolar_Blank_C18_1_C30_LCMS_Pos_DIMS_rerun	BLANK			D-CULT	D-APOL	D-C18	1	D-C30	B12	D-DIMS	POSITIVE	APOL_C18_1_C30_POS	DMA of D. magna (2022)	DMA of D. magna
B12_Apolar_Daph_C18_1_C30_LCMS_Pos_DIMS.raw	B12_Apolar_Daph_C18_1_C30_LCMS_Pos_DIMS	DAPH	Daphnia magna	whole organism	D-CULT	D-APOL	D-C18	1	D-C30	B12	D-DIMS	POSITIVE	APOL_C18_1_C30_POS	DMA of D. magna (2022)	DMA of D. magna
C01_Apolar_Blank_C18_1_C30_LCMS_Pos_DIMS_rerun.raw	C01_Apolar_Blank_C18_1_C30_LCMS_Pos_DIMS_rerun	BLANK			D-CULT	D-APOL	D-C18	1	D-C30	C01	D-DIMS	POSITIVE	APOL_C18_1_C30_POS	DMA of D. magna (2022)	DMA of D. magna
C01_Apolar_Daph_C18_1_C30_LCMS_Pos_DIMS.raw	C01_Apolar_Daph_C18_1_C30_LCMS_Pos_DIMS	DAPH	Daphnia magna	whole organism	D-CULT	D-APOL	D-C18	1	D-C30	C01	D-DIMS	POSITIVE	APOL_C18_1_C30_POS	DMA of D. magna (2022)	DMA of D. magna
C02_Apolar_Blank_C18_1_C30_LCMS_Pos_DIMS.raw	C02_Apolar_Blank_C18_1_C30_LCMS_Pos_DIMS	BLANK			D-CULT	D-APOL	D-C18	1	D-C30	C02	D-DIMS	POSITIVE	APOL_C18_1_C30_POS	DMA of D. magna (2022)	DMA of D. magna
C02_Apolar_Daph_C18_1_C30_LCMS_Pos_DIMS.raw	C02_Apolar_Daph_C18_1_C30_LCMS_Pos_DIMS	DAPH	Daphnia magna	whole organism	D-CULT	D-APOL	D-C18	1	D-C30	C02	D-DIMS	POSITIVE	APOL_C18_1_C30_POS	DMA of D. magna (2022)	DMA of D. magna
C03_Apolar_Blank_C18_1_C30_LCMS_Pos_DIMS_rerun.raw	C03_Apolar_Blank_C18_1_C30_LCMS_Pos_DIMS_rerun	BLANK			D-CULT	D-APOL	D-C18	1	D-C30	C03	D-DIMS	POSITIVE	APOL_C18_1_C30_POS	DMA of D. magna (2022)	DMA of D. magna
C03_Apolar_Daph_C18_1_C30_LCMS_Pos_DIMS.raw	C03_Apolar_Daph_C18_1_C30_LCMS_Pos_DIMS	DAPH	Daphnia magna	whole organism	D-CULT	D-APOL	D-C18	1	D-C30	C03	D-DIMS	POSITIVE	APOL_C18_1_C30_POS	DMA of D. magna (2022)	DMA of D. magna
C04_Apolar_Blank_C18_1_C30_LCMS_Pos_DIMS_rerun.raw	C04_Apolar_Blank_C18_1_C30_LCMS_Pos_DIMS_rerun	BLANK			D-CULT	D-APOL	D-C18	1	D-C30	C04	D-DIMS	POSITIVE	APOL_C18_1_C30_POS	DMA of D. magna (2022)	DMA of D. magna
C04_Apolar_Daph_C18_1_C30_LCMS_Pos_DIMS.raw	C04_Apolar_Daph_C18_1_C30_LCMS_Pos_DIMS	DAPH	Daphnia magna	whole organism	D-CULT	D-APOL	D-C18	1	D-C30	C04	D-DIMS	POSITIVE	APOL_C18_1_C30_POS	DMA of D. magna (2022)	DMA of D. magna
C05_Apolar_Blank_C18_1_C30_LCMS_Pos_DIMS.raw	C05_Apolar_Blank_C18_1_C30_LCMS_Pos_DIMS	BLANK			D-CULT	D-APOL	D-C18	1	D-C30	C05	D-DIMS	POSITIVE	APOL_C18_1_C30_POS	DMA of D. magna (2022)	DMA of D. magna
C05_Apolar_Daph_C18_1_C30_LCMS_Pos_DIMS.raw	C05_Apolar_Daph_C18_1_C30_LCMS_Pos_DIMS	DAPH	Daphnia magna	whole organism	D-CULT	D-APOL	D-C18	1	D-C30	C05	D-DIMS	POSITIVE	APOL_C18_1_C30_POS	DMA of D. magna (2022)	DMA of D. magna
C06_Apolar_Blank_C18_1_C30_LCMS_Pos_DIMS.raw	C06_Apolar_Blank_C18_1_C30_LCMS_Pos_DIMS	BLANK			D-CULT	D-APOL	D-C18	1	D-C30	C06	D-DIMS	POSITIVE	APOL_C18_1_C30_POS	DMA of D. magna (2022)	DMA of D. magna
C06_Apolar_Daph_C18_1_C30_LCMS_Pos_DIMS.raw	C06_Apolar_Daph_C18_1_C30_LCMS_Pos_DIMS	DAPH	Daphnia magna	whole organism	D-CULT	D-APOL	D-C18	1	D-C30	C06	D-DIMS	POSITIVE	APOL_C18_1_C30_POS	DMA of D. magna (2022)	DMA of D. magna
C07_Apolar_Blank_C18_1_C30_LCMS_Pos_DIMS_rerun.raw	C07_Apolar_Blank_C18_1_C30_LCMS_Pos_DIMS_rerun	BLANK			D-CULT	D-APOL	D-C18	1	D-C30	C07	D-DIMS	POSITIVE	APOL_C18_1_C30_POS	DMA of D. magna (2022)	DMA of D. magna
C07_Apolar_Daph_C18_1_C30_LCMS_Pos_DIMS.raw	C07_Apolar_Daph_C18_1_C30_LCMS_Pos_DIMS	DAPH	Daphnia magna	whole organism	D-CULT	D-APOL	D-C18	1	D-C30	C07	D-DIMS	POSITIVE	APOL_C18_1_C30_POS	DMA of D. magna (2022)	DMA of D. magna
C08_Apolar_Blank_C18_1_C30_LCMS_Pos_DIMS_rerun.raw	C08_Apolar_Blank_C18_1_C30_LCMS_Pos_DIMS_rerun	BLANK			D-CULT	D-APOL	D-C18	1	D-C30	C08	D-DIMS	POSITIVE	APOL_C18_1_C30_POS	DMA of D. magna (2022)	DMA of D. magna
C08_Apolar_Daph_C18_1_C30_LCMS_Pos_DIMS.raw	C08_Apolar_Daph_C18_1_C30_LCMS_Pos_DIMS	DAPH	Daphnia magna	whole organism	D-CULT	D-APOL	D-C18	1	D-C30	C08	D-DIMS	POSITIVE	APOL_C18_1_C30_POS	DMA of D. magna (2022)	DMA of D. magna
C09_Apolar_Blank_C18_1_C30_LCMS_Pos_DIMS_rerun.raw	C09_Apolar_Blank_C18_1_C30_LCMS_Pos_DIMS_rerun	BLANK			D-CULT	D-APOL	D-C18	1	D-C30	C09	D-DIMS	POSITIVE	APOL_C18_1_C30_POS	DMA of D. magna (2022)	DMA of D. magna
C09_Apolar_Daph_C18_1_C30_LCMS_Pos_DIMS.raw	C09_Apolar_Daph_C18_1_C30_LCMS_Pos_DIMS	DAPH	Daphnia magna	whole organism	D-CULT	D-APOL	D-C18	1	D-C30	C09	D-DIMS	POSITIVE	APOL_C18_1_C30_POS	DMA of D. magna (2022)	DMA of D. magna
C10_Apolar_Blank_C18_1_C30_LCMS_Pos_DIMS_rerun.raw	C10_Apolar_Blank_C18_1_C30_LCMS_Pos_DIMS_rerun	BLANK			D-CULT	D-APOL	D-C18	1	D-C30	C10	D-DIMS	POSITIVE	APOL_C18_1_C30_POS	DMA of D. magna (2022)	DMA of D. magna
C10_Apolar_Daph_C18_1_C30_LCMS_Pos_DIMS.raw	C10_Apolar_Daph_C18_1_C30_LCMS_Pos_DIMS	DAPH	Daphnia magna	whole organism	D-CULT	D-APOL	D-C18	1	D-C30	C10	D-DIMS	POSITIVE	APOL_C18_1_C30_POS	DMA of D. magna (2022)	DMA of D. magna
C11_Apolar_Blank_C18_1_C30_LCMS_Pos_DIMS_rerun.raw	C11_Apolar_Blank_C18_1_C30_LCMS_Pos_DIMS_rerun	BLANK			D-CULT	D-APOL	D-C18	1	D-C30	C11	D-DIMS	POSITIVE	APOL_C18_1_C30_POS	DMA of D. magna (2022)	DMA of D. magna
C11_Apolar_Daph_C18_1_C30_LCMS_Pos_DIMS.raw	C11_Apolar_Daph_C18_1_C30_LCMS_Pos_DIMS	DAPH	Daphnia magna	whole organism	D-CULT	D-APOL	D-C18	1	D-C30	C11	D-DIMS	POSITIVE	APOL_C18_1_C30_POS	DMA of D. magna (2022)	DMA of D. magna
C12_Apolar_Blank_C18_1_C30_LCMS_Pos_DIMS_rerun.raw	C12_Apolar_Blank_C18_1_C30_LCMS_Pos_DIMS_rerun	BLANK			D-CULT	D-APOL	D-C18	1	D-C30	C12	D-DIMS	POSITIVE	APOL_C18_1_C30_POS	DMA of D. magna (2022)	DMA of D. magna
C12_Apolar_Daph_C18_1_C30_LCMS_Pos_DIMS.raw	C12_Apolar_Daph_C18_1_C30_LCMS_Pos_DIMS	DAPH	Daphnia magna	whole organism	D-CULT	D-APOL	D-C18	1	D-C30	C12	D-DIMS	POSITIVE	APOL_C18_1_C30_POS	DMA of D. magna (2022)	DMA of D. magna
D01_Apolar_Blank_C18_1_C30_LCMS_Pos_DIMS.raw	D01_Apolar_Blank_C18_1_C30_LCMS_Pos_DIMS	BLANK			D-CULT	D-APOL	D-C18	1	D-C30	D01	D-DIMS	POSITIVE	APOL_C18_1_C30_POS	DMA of D. magna (2022)	DMA of D. magna
D01_Apolar_Daph_C18_1_C30_LCMS_Pos_DIMS.raw	D01_Apolar_Daph_C18_1_C30_LCMS_Pos_DIMS	DAPH	Daphnia magna	whole organism	D-CULT	D-APOL	D-C18	1	D-C30	D01	D-DIMS	POSITIVE	APOL_C18_1_C30_POS	DMA of D. magna (2022)	DMA of D. magna
D02_Apolar_Blank_C18_1_C30_LCMS_Pos_DIMS.raw	D02_Apolar_Blank_C18_1_C30_LCMS_Pos_DIMS	BLANK			D-CULT	D-APOL	D-C18	1	D-C30	D02	D-DIMS	POSITIVE	APOL_C18_1_C30_POS	DMA of D. magna (2022)	DMA of D. magna
D02_Apolar_Daph_C18_1_C30_LCMS_Pos_DIMS.raw	D02_Apolar_Daph_C18_1_C30_LCMS_Pos_DIMS	DAPH	Daphnia magna	whole organism	D-CULT	D-APOL	D-C18	1	D-C30	D02	D-DIMS	POSITIVE	APOL_C18_1_C30_POS	DMA of D. magna (2022)	DMA of D. magna
D03_Apolar_Blank_C18_1_C30_LCMS_Pos_DIMS.raw	D03_Apolar_Blank_C18_1_C30_LCMS_Pos_DIMS	BLANK			D-CULT	D-APOL	D-C18	1	D-C30	D03	D-DIMS	POSITIVE	APOL_C18_1_C30_POS	DMA of D. magna (2022)	DMA of D. magna
D03_Apolar_Daph_C18_1_C30_LCMS_Pos_DIMS.raw	D03_Apolar_Daph_C18_1_C30_LCMS_Pos_DIMS	DAPH	Daphnia magna	whole organism	D-CULT	D-APOL	D-C18	1	D-C30	D03	D-DIMS	POSITIVE	APOL_C18_1_C30_POS	DMA of D. magna (2022)	DMA of D. magna
D04_Apolar_Blank_C18_1_C30_LCMS_Pos_DIMS.raw	D04_Apolar_Blank_C18_1_C30_LCMS_Pos_DIMS	BLANK			D-CULT	D-APOL	D-C18	1	D-C30	D04	D-DIMS	POSITIVE	APOL_C18_1_C30_POS	DMA of D. magna (2022)	DMA of D. magna
D04_Apolar_Daph_C18_1_C30_LCMS_Pos_DIMS.raw	D04_Apolar_Daph_C18_1_C30_LCMS_Pos_DIMS	DAPH	Daphnia magna	whole organism	D-CULT	D-APOL	D-C18	1	D-C30	D04	D-DIMS	POSITIVE	APOL_C18_1_C30_POS	DMA of D. magna (2022)	DMA of D. magna
D05_Apolar_Blank_C18_1_C30_LCMS_Pos_DIMS.raw	D05_Apolar_Blank_C18_1_C30_LCMS_Pos_DIMS	BLANK			D-CULT	D-APOL	D-C18	1	D-C30	D05	D-DIMS	POSITIVE	APOL_C18_1_C30_POS	DMA of D. magna (2022)	DMA of D. magna
D05_Apolar_Daph_C18_1_C30_LCMS_Pos_DIMS.raw	D05_Apolar_Daph_C18_1_C30_LCMS_Pos_DIMS	DAPH	Daphnia magna	whole organism	D-CULT	D-APOL	D-C18	1	D-C30	D05	D-DIMS	POSITIVE	APOL_C18_1_C30_POS	DMA of D. magna (2022)	DMA of D. magna
D06_Apolar_Blank_C18_1_C30_LCMS_Pos_DIMS.raw	D06_Apolar_Blank_C18_1_C30_LCMS_Pos_DIMS	BLANK			D-CULT	D-APOL	D-C18	1	D-C30	D06	D-DIMS	POSITIVE	APOL_C18_1_C30_POS	DMA of D. magna (2022)	DMA of D. magna
D06_Apolar_Daph_C18_1_C30_LCMS_Pos_DIMS.raw	D06_Apolar_Daph_C18_1_C30_LCMS_Pos_DIMS	DAPH	Daphnia magna	whole organism	D-CULT	D-APOL	D-C18	1	D-C30	D06	D-DIMS	POSITIVE	APOL_C18_1_C30_POS	DMA of D. magna (2022)	DMA of D. magna
D07_Apolar_Blank_C18_1_C30_LCMS_Pos_DIMS_rerun.raw	D07_Apolar_Blank_C18_1_C30_LCMS_Pos_DIMS_rerun	BLANK			D-CULT	D-APOL	D-C18	1	D-C30	D07	D-DIMS	POSITIVE	APOL_C18_1_C30_POS	DMA of D. magna (2022)	DMA of D. magna
D07_Apolar_Daph_C18_1_C30_LCMS_Pos_DIMS.raw	D07_Apolar_Daph_C18_1_C30_LCMS_Pos_DIMS	DAPH	Daphnia magna	whole organism	D-CULT	D-APOL	D-C18	1	D-C30	D07	D-DIMS	POSITIVE	APOL_C18_1_C30_POS	DMA of D. magna (2022)	DMA of D. magna
D08_Apolar_Blank_C18_1_C30_LCMS_Pos_DIMS.raw	D08_Apolar_Blank_C18_1_C30_LCMS_Pos_DIMS	BLANK			D-CULT	D-APOL	D-C18	1	D-C30	D08	D-DIMS	POSITIVE	APOL_C18_1_C30_POS	DMA of D. magna (2022)	DMA of D. magna
D08_Apolar_Daph_C18_1_C30_LCMS_Pos_DIMS.raw	D08_Apolar_Daph_C18_1_C30_LCMS_Pos_DIMS	DAPH	Daphnia magna	whole organism	D-CULT	D-APOL	D-C18	1	D-C30	D08	D-DIMS	POSITIVE	APOL_C18_1_C30_POS	DMA of D. magna (2022)	DMA of D. magna
D09_Apolar_Blank_C18_1_C30_LCMS_Pos_DIMS.raw	D09_Apolar_Blank_C18_1_C30_LCMS_Pos_DIMS	BLANK			D-CULT	D-APOL	D-C18	1	D-C30	D09	D-DIMS	POSITIVE	APOL_C18_1_C30_POS	DMA of D. magna (2022)	DMA of D. magna
D09_Apolar_Daph_C18_1_C30_LCMS_Pos_DIMS.raw	D09_Apolar_Daph_C18_1_C30_LCMS_Pos_DIMS	DAPH	Daphnia magna	whole organism	D-CULT	D-APOL	D-C18	1	D-C30	D09	D-DIMS	POSITIVE	APOL_C18_1_C30_POS	DMA of D. magna (2022)	DMA of D. magna
D10_Apolar_Blank_C18_1_C30_LCMS_Pos_DIMS.raw	D10_Apolar_Blank_C18_1_C30_LCMS_Pos_DIMS	BLANK			D-CULT	D-APOL	D-C18	1	D-C30	D10	D-DIMS	POSITIVE	APOL_C18_1_C30_POS	DMA of D. magna (2022)	DMA of D. magna
D10_Apolar_Daph_C18_1_C30_LCMS_Pos_DIMS.raw	D10_Apolar_Daph_C18_1_C30_LCMS_Pos_DIMS	DAPH	Daphnia magna	whole organism	D-CULT	D-APOL	D-C18	1	D-C30	D10	D-DIMS	POSITIVE	APOL_C18_1_C30_POS	DMA of D. magna (2022)	DMA of D. magna
D11_Apolar_Blank_C18_1_C30_LCMS_Pos_DIMS.raw	D11_Apolar_Blank_C18_1_C30_LCMS_Pos_DIMS	BLANK			D-CULT	D-APOL	D-C18	1	D-C30	D11	D-DIMS	POSITIVE	APOL_C18_1_C30_POS	DMA of D. magna (2022)	DMA of D. magna
D11_Apolar_Daph_C18_1_C30_LCMS_Pos_DIMS.raw	D11_Apolar_Daph_C18_1_C30_LCMS_Pos_DIMS	DAPH	Daphnia magna	whole organism	D-CULT	D-APOL	D-C18	1	D-C30	D11	D-DIMS	POSITIVE	APOL_C18_1_C30_POS	DMA of D. magna (2022)	DMA of D. magna
D12_Apolar_Blank_C18_1_C30_LCMS_Pos_DIMS.raw	D12_Apolar_Blank_C18_1_C30_LCMS_Pos_DIMS	BLANK			D-CULT	D-APOL	D-C18	1	D-C30	D12	D-DIMS	POSITIVE	APOL_C18_1_C30_POS	DMA of D. magna (2022)	DMA of D. magna
D12_Apolar_Daph_C18_1_C30_LCMS_Pos_DIMS.raw	D12_Apolar_Daph_C18_1_C30_LCMS_Pos_DIMS	DAPH	Daphnia magna	whole organism	D-CULT	D-APOL	D-C18	1	D-C30	D12	D-DIMS	POSITIVE	APOL_C18_1_C30_POS	DMA of D. magna (2022)	DMA of D. magna
E01_Apolar_Blank_C18_1_C30_LCMS_Pos_DIMS.raw	E01_Apolar_Blank_C18_1_C30_LCMS_Pos_DIMS	BLANK			D-CULT	D-APOL	D-C18	1	D-C30	E01	D-DIMS	POSITIVE	APOL_C18_1_C30_POS	DMA of D. magna (2022)	DMA of D. magna
E01_Apolar_Daph_C18_1_C30_LCMS_Pos_DIMS.raw	E01_Apolar_Daph_C18_1_C30_LCMS_Pos_DIMS	DAPH	Daphnia magna	whole organism	D-CULT	D-APOL	D-C18	1	D-C30	E01	D-DIMS	POSITIVE	APOL_C18_1_C30_POS	DMA of D. magna (2022)	DMA of D. magna
E02_Apolar_Blank_C18_1_C30_LCMS_Pos_DIMS.raw	E02_Apolar_Blank_C18_1_C30_LCMS_Pos_DIMS	BLANK			D-CULT	D-APOL	D-C18	1	D-C30	E02	D-DIMS	POSITIVE	APOL_C18_1_C30_POS	DMA of D. magna (2022)	DMA of D. magna
E02_Apolar_Daph_C18_1_C30_LCMS_Pos_DIMS.raw	E02_Apolar_Daph_C18_1_C30_LCMS_Pos_DIMS	DAPH	Daphnia magna	whole organism	D-CULT	D-APOL	D-C18	1	D-C30	E02	D-DIMS	POSITIVE	APOL_C18_1_C30_POS	DMA of D. magna (2022)	DMA of D. magna
E03_Apolar_Blank_C18_1_C30_LCMS_Pos_DIMS.raw	E03_Apolar_Blank_C18_1_C30_LCMS_Pos_DIMS	BLANK			D-CULT	D-APOL	D-C18	1	D-C30	E03	D-DIMS	POSITIVE	APOL_C18_1_C30_POS	DMA of D. magna (2022)	DMA of D. magna
E03_Apolar_Daph_C18_1_C30_LCMS_Pos_DIMS.raw	E03_Apolar_Daph_C18_1_C30_LCMS_Pos_DIMS	DAPH	Daphnia magna	whole organism	D-CULT	D-APOL	D-C18	1	D-C30	E03	D-DIMS	POSITIVE	APOL_C18_1_C30_POS	DMA of D. magna (2022)	DMA of D. magna
E04_Apolar_Blank_C18_1_C30_LCMS_Pos_DIMS.raw	E04_Apolar_Blank_C18_1_C30_LCMS_Pos_DIMS	BLANK			D-CULT	D-APOL	D-C18	1	D-C30	E04	D-DIMS	POSITIVE	APOL_C18_1_C30_POS	DMA of D. magna (2022)	DMA of D. magna
E04_Apolar_Daph_C18_1_C30_LCMS_Pos_DIMS.raw	E04_Apolar_Daph_C18_1_C30_LCMS_Pos_DIMS	DAPH	Daphnia magna	whole organism	D-CULT	D-APOL	D-C18	1	D-C30	E04	D-DIMS	POSITIVE	APOL_C18_1_C30_POS	DMA of D. magna (2022)	DMA of D. magna
E05_Apolar_Blank_C18_1_C30_LCMS_Pos_DIMS.raw	E05_Apolar_Blank_C18_1_C30_LCMS_Pos_DIMS	BLANK			D-CULT	D-APOL	D-C18	1	D-C30	E05	D-DIMS	POSITIVE	APOL_C18_1_C30_POS	DMA of D. magna (2022)	DMA of D. magna
E05_Apolar_Daph_C18_1_C30_LCMS_Pos_DIMS.raw	E05_Apolar_Daph_C18_1_C30_LCMS_Pos_DIMS	DAPH	Daphnia magna	whole organism	D-CULT	D-APOL	D-C18	1	D-C30	E05	D-DIMS	POSITIVE	APOL_C18_1_C30_POS	DMA of D. magna (2022)	DMA of D. magna
E06_Apolar_Blank_C18_1_C30_LCMS_Pos_DIMS.raw	E06_Apolar_Blank_C18_1_C30_LCMS_Pos_DIMS	BLANK			D-CULT	D-APOL	D-C18	1	D-C30	E06	D-DIMS	POSITIVE	APOL_C18_1_C30_POS	DMA of D. magna (2022)	DMA of D. magna
E06_Apolar_Daph_C18_1_C30_LCMS_Pos_DIMS.raw	E06_Apolar_Daph_C18_1_C30_LCMS_Pos_DIMS	DAPH	Daphnia magna	whole organism	D-CULT	D-APOL	D-C18	1	D-C30	E06	D-DIMS	POSITIVE	APOL_C18_1_C30_POS	DMA of D. magna (2022)	DMA of D. magna
E07_Apolar_Blank_C18_1_C30_LCMS_Pos_DIMS.raw	E07_Apolar_Blank_C18_1_C30_LCMS_Pos_DIMS	BLANK			D-CULT	D-APOL	D-C18	1	D-C30	E07	D-DIMS	POSITIVE	APOL_C18_1_C30_POS	DMA of D. magna (2022)	DMA of D. magna
E07_Apolar_Daph_C18_1_C30_LCMS_Pos_DIMS_rerun.raw	E07_Apolar_Daph_C18_1_C30_LCMS_Pos_DIMS_rerun	DAPH	Daphnia magna	whole organism	D-CULT	D-APOL	D-C18	1	D-C30	E07	D-DIMS	POSITIVE	APOL_C18_1_C30_POS	DMA of D. magna (2022)	DMA of D. magna
E08_Apolar_Blank_C18_1_C30_LCMS_Pos_DIMS.raw	E08_Apolar_Blank_C18_1_C30_LCMS_Pos_DIMS	BLANK			D-CULT	D-APOL	D-C18	1	D-C30	E08	D-DIMS	POSITIVE	APOL_C18_1_C30_POS	DMA of D. magna (2022)	DMA of D. magna
E08_Apolar_Daph_C18_1_C30_LCMS_Pos_DIMS.raw	E08_Apolar_Daph_C18_1_C30_LCMS_Pos_DIMS	DAPH	Daphnia magna	whole organism	D-CULT	D-APOL	D-C18	1	D-C30	E08	D-DIMS	POSITIVE	APOL_C18_1_C30_POS	DMA of D. magna (2022)	DMA of D. magna
E09_Apolar_Blank_C18_1_C30_LCMS_Pos_DIMS.raw	E09_Apolar_Blank_C18_1_C30_LCMS_Pos_DIMS	BLANK			D-CULT	D-APOL	D-C18	1	D-C30	E09	D-DIMS	POSITIVE	APOL_C18_1_C30_POS	DMA of D. magna (2022)	DMA of D. magna
E09_Apolar_Daph_C18_1_C30_LCMS_Pos_DIMS.raw	E09_Apolar_Daph_C18_1_C30_LCMS_Pos_DIMS	DAPH	Daphnia magna	whole organism	D-CULT	D-APOL	D-C18	1	D-C30	E09	D-DIMS	POSITIVE	APOL_C18_1_C30_POS	DMA of D. magna (2022)	DMA of D. magna
E10_Apolar_Blank_C18_1_C30_LCMS_Pos_DIMS.raw	E10_Apolar_Blank_C18_1_C30_LCMS_Pos_DIMS	BLANK			D-CULT	D-APOL	D-C18	1	D-C30	E10	D-DIMS	POSITIVE	APOL_C18_1_C30_POS	DMA of D. magna (2022)	DMA of D. magna
E10_Apolar_Daph_C18_1_C30_LCMS_Pos_DIMS.raw	E10_Apolar_Daph_C18_1_C30_LCMS_Pos_DIMS	DAPH	Daphnia magna	whole organism	D-CULT	D-APOL	D-C18	1	D-C30	E10	D-DIMS	POSITIVE	APOL_C18_1_C30_POS	DMA of D. magna (2022)	DMA of D. magna
E11_Apolar_Blank_C18_1_C30_LCMS_Pos_DIMS.raw	E11_Apolar_Blank_C18_1_C30_LCMS_Pos_DIMS	BLANK			D-CULT	D-APOL	D-C18	1	D-C30	E11	D-DIMS	POSITIVE	APOL_C18_1_C30_POS	DMA of D. magna (2022)	DMA of D. magna
E11_Apolar_Daph_C18_1_C30_LCMS_Pos_DIMS.raw	E11_Apolar_Daph_C18_1_C30_LCMS_Pos_DIMS	DAPH	Daphnia magna	whole organism	D-CULT	D-APOL	D-C18	1	D-C30	E11	D-DIMS	POSITIVE	APOL_C18_1_C30_POS	DMA of D. magna (2022)	DMA of D. magna
E12_Apolar_Blank_C18_1_C30_LCMS_Pos_DIMS.raw	E12_Apolar_Blank_C18_1_C30_LCMS_Pos_DIMS	BLANK			D-CULT	D-APOL	D-C18	1	D-C30	E12	D-DIMS	POSITIVE	APOL_C18_1_C30_POS	DMA of D. magna (2022)	DMA of D. magna
E12_Apolar_Daph_C18_1_C30_LCMS_Pos_DIMS.raw	E12_Apolar_Daph_C18_1_C30_LCMS_Pos_DIMS	DAPH	Daphnia magna	whole organism	D-CULT	D-APOL	D-C18	1	D-C30	E12	D-DIMS	POSITIVE	APOL_C18_1_C30_POS	DMA of D. magna (2022)	DMA of D. magna
F02_Apolar_Blank_C18_1_C30_LCMS_Pos_DIMS.raw	F02_Apolar_Blank_C18_1_C30_LCMS_Pos_DIMS	BLANK			D-CULT	D-APOL	D-C18	1	D-C30	F02	D-DIMS	POSITIVE	APOL_C18_1_C30_POS	DMA of D. magna (2022)	DMA of D. magna
F02_Apolar_Daph_C18_1_C30_LCMS_Pos_DIMS.raw	F02_Apolar_Daph_C18_1_C30_LCMS_Pos_DIMS	DAPH	Daphnia magna	whole organism	D-CULT	D-APOL	D-C18	1	D-C30	F02	D-DIMS	POSITIVE	APOL_C18_1_C30_POS	DMA of D. magna (2022)	DMA of D. magna
F03_Apolar_Blank_C18_1_C30_LCMS_Pos_DIMS.raw	F03_Apolar_Blank_C18_1_C30_LCMS_Pos_DIMS	BLANK			D-CULT	D-APOL	D-C18	1	D-C30	F03	D-DIMS	POSITIVE	APOL_C18_1_C30_POS	DMA of D. magna (2022)	DMA of D. magna
F03_Apolar_Daph_C18_1_C30_LCMS_Pos_DIMS.raw	F03_Apolar_Daph_C18_1_C30_LCMS_Pos_DIMS	DAPH	Daphnia magna	whole organism	D-CULT	D-APOL	D-C18	1	D-C30	F03	D-DIMS	POSITIVE	APOL_C18_1_C30_POS	DMA of D. magna (2022)	DMA of D. magna
F04_Apolar_Blank_C18_1_C30_LCMS_Pos_DIMS.raw	F04_Apolar_Blank_C18_1_C30_LCMS_Pos_DIMS	BLANK			D-CULT	D-APOL	D-C18	1	D-C30	F04	D-DIMS	POSITIVE	APOL_C18_1_C30_POS	DMA of D. magna (2022)	DMA of D. magna
F04_Apolar_Daph_C18_1_C30_LCMS_Pos_DIMS.raw	F04_Apolar_Daph_C18_1_C30_LCMS_Pos_DIMS	DAPH	Daphnia magna	whole organism	D-CULT	D-APOL	D-C18	1	D-C30	F04	D-DIMS	POSITIVE	APOL_C18_1_C30_POS	DMA of D. magna (2022)	DMA of D. magna
F05_Apolar_Blank_C18_1_C30_LCMS_Pos_DIMS.raw	F05_Apolar_Blank_C18_1_C30_LCMS_Pos_DIMS	BLANK			D-CULT	D-APOL	D-C18	1	D-C30	F05	D-DIMS	POSITIVE	APOL_C18_1_C30_POS	DMA of D. magna (2022)	DMA of D. magna
F05_Apolar_Daph_C18_1_C30_LCMS_Pos_DIMS.raw	F05_Apolar_Daph_C18_1_C30_LCMS_Pos_DIMS	DAPH	Daphnia magna	whole organism	D-CULT	D-APOL	D-C18	1	D-C30	F05	D-DIMS	POSITIVE	APOL_C18_1_C30_POS	DMA of D. magna (2022)	DMA of D. magna
F06_Apolar_Blank_C18_1_C30_LCMS_Pos_DIMS.raw	F06_Apolar_Blank_C18_1_C30_LCMS_Pos_DIMS	BLANK			D-CULT	D-APOL	D-C18	1	D-C30	F06	D-DIMS	POSITIVE	APOL_C18_1_C30_POS	DMA of D. magna (2022)	DMA of D. magna
F06_Apolar_Daph_C18_1_C30_LCMS_Pos_DIMS.raw	F06_Apolar_Daph_C18_1_C30_LCMS_Pos_DIMS	DAPH	Daphnia magna	whole organism	D-CULT	D-APOL	D-C18	1	D-C30	F06	D-DIMS	POSITIVE	APOL_C18_1_C30_POS	DMA of D. magna (2022)	DMA of D. magna
F07_Apolar_Blank_C18_1_C30_LCMS_Pos_DIMS.raw	F07_Apolar_Blank_C18_1_C30_LCMS_Pos_DIMS	BLANK			D-CULT	D-APOL	D-C18	1	D-C30	F07	D-DIMS	POSITIVE	APOL_C18_1_C30_POS	DMA of D. magna (2022)	DMA of D. magna
F07_Apolar_Daph_C18_1_C30_LCMS_Pos_DIMS.raw	F07_Apolar_Daph_C18_1_C30_LCMS_Pos_DIMS	DAPH	Daphnia magna	whole organism	D-CULT	D-APOL	D-C18	1	D-C30	F07	D-DIMS	POSITIVE	APOL_C18_1_C30_POS	DMA of D. magna (2022)	DMA of D. magna
F08_Apolar_Blank_C18_1_C30_LCMS_Pos_DIMS.raw	F08_Apolar_Blank_C18_1_C30_LCMS_Pos_DIMS	BLANK			D-CULT	D-APOL	D-C18	1	D-C30	F08	D-DIMS	POSITIVE	APOL_C18_1_C30_POS	DMA of D. magna (2022)	DMA of D. magna
F08_Apolar_Daph_C18_1_C30_LCMS_Pos_DIMS.raw	F08_Apolar_Daph_C18_1_C30_LCMS_Pos_DIMS	DAPH	Daphnia magna	whole organism	D-CULT	D-APOL	D-C18	1	D-C30	F08	D-DIMS	POSITIVE	APOL_C18_1_C30_POS	DMA of D. magna (2022)	DMA of D. magna
F09_Apolar_Blank_C18_1_C30_LCMS_Pos_DIMS.raw	F09_Apolar_Blank_C18_1_C30_LCMS_Pos_DIMS	BLANK			D-CULT	D-APOL	D-C18	1	D-C30	F09	D-DIMS	POSITIVE	APOL_C18_1_C30_POS	DMA of D. magna (2022)	DMA of D. magna
F09_Apolar_Daph_C18_1_C30_LCMS_Pos_DIMS_rerun.raw	F09_Apolar_Daph_C18_1_C30_LCMS_Pos_DIMS_rerun	DAPH	Daphnia magna	whole organism	D-CULT	D-APOL	D-C18	1	D-C30	F09	D-DIMS	POSITIVE	APOL_C18_1_C30_POS	DMA of D. magna (2022)	DMA of D. magna
F10_Apolar_Blank_C18_1_C30_LCMS_Pos_DIMS.raw	F10_Apolar_Blank_C18_1_C30_LCMS_Pos_DIMS	BLANK			D-CULT	D-APOL	D-C18	1	D-C30	F10	D-DIMS	POSITIVE	APOL_C18_1_C30_POS	DMA of D. magna (2022)	DMA of D. magna
F10_Apolar_Daph_C18_1_C30_LCMS_Pos_DIMS_rerun.raw	F10_Apolar_Daph_C18_1_C30_LCMS_Pos_DIMS_rerun	DAPH	Daphnia magna	whole organism	D-CULT	D-APOL	D-C18	1	D-C30	F10	D-DIMS	POSITIVE	APOL_C18_1_C30_POS	DMA of D. magna (2022)	DMA of D. magna
F11_Apolar_Blank_C18_1_C30_LCMS_Pos_DIMS.raw	F11_Apolar_Blank_C18_1_C30_LCMS_Pos_DIMS	BLANK			D-CULT	D-APOL	D-C18	1	D-C30	F11	D-DIMS	POSITIVE	APOL_C18_1_C30_POS	DMA of D. magna (2022)	DMA of D. magna
F11_Apolar_Daph_C18_1_C30_LCMS_Pos_DIMS.raw	F11_Apolar_Daph_C18_1_C30_LCMS_Pos_DIMS	DAPH	Daphnia magna	whole organism	D-CULT	D-APOL	D-C18	1	D-C30	F11	D-DIMS	POSITIVE	APOL_C18_1_C30_POS	DMA of D. magna (2022)	DMA of D. magna
F12_Apolar_Blank_C18_1_C30_LCMS_Pos_DIMS.raw	F12_Apolar_Blank_C18_1_C30_LCMS_Pos_DIMS	BLANK			D-CULT	D-APOL	D-C18	1	D-C30	F12	D-DIMS	POSITIVE	APOL_C18_1_C30_POS	DMA of D. magna (2022)	DMA of D. magna
F12_Apolar_Daph_C18_1_C30_LCMS_Pos_DIMS_rerun.raw	F12_Apolar_Daph_C18_1_C30_LCMS_Pos_DIMS_rerun	DAPH	Daphnia magna	whole organism	D-CULT	D-APOL	D-C18	1	D-C30	F12	D-DIMS	POSITIVE	APOL_C18_1_C30_POS	DMA of D. magna (2022)	DMA of D. magna
A01_Apolar_Daph_C18_1_C30_LCMS_Pos_DIMSn.raw	A01_Apolar_Daph_C18_1_C30_LCMS_Pos_DIMSn	DAPH	Daphnia magna	whole organism	D-CULT	D-APOL	D-C18	1	D-C30	A01	D-DIMSn	POSITIVE	APOL_C18_1_C30_POS	DMA of D. magna (2022)	DMA of D. magna
A02_Apolar_Daph_C18_1_C30_LCMS_Pos_DIMSn.raw	A02_Apolar_Daph_C18_1_C30_LCMS_Pos_DIMSn	DAPH	Daphnia magna	whole organism	D-CULT	D-APOL	D-C18	1	D-C30	A02	D-DIMSn	POSITIVE	APOL_C18_1_C30_POS	DMA of D. magna (2022)	DMA of D. magna
A03_Apolar_Daph_C18_1_C30_LCMS_Pos_DIMSn.raw	A03_Apolar_Daph_C18_1_C30_LCMS_Pos_DIMSn	DAPH	Daphnia magna	whole organism	D-CULT	D-APOL	D-C18	1	D-C30	A03	D-DIMSn	POSITIVE	APOL_C18_1_C30_POS	DMA of D. magna (2022)	DMA of D. magna
A04_Apolar_Daph_C18_1_C30_LCMS_Pos_DIMSn.raw	A04_Apolar_Daph_C18_1_C30_LCMS_Pos_DIMSn	DAPH	Daphnia magna	whole organism	D-CULT	D-APOL	D-C18	1	D-C30	A04	D-DIMSn	POSITIVE	APOL_C18_1_C30_POS	DMA of D. magna (2022)	DMA of D. magna
A05_Apolar_Daph_C18_1_C30_LCMS_Pos_DIMSn.raw	A05_Apolar_Daph_C18_1_C30_LCMS_Pos_DIMSn	DAPH	Daphnia magna	whole organism	D-CULT	D-APOL	D-C18	1	D-C30	A05	D-DIMSn	POSITIVE	APOL_C18_1_C30_POS	DMA of D. magna (2022)	DMA of D. magna
A06_Apolar_Daph_C18_1_C30_LCMS_Pos_DIMSn.raw	A06_Apolar_Daph_C18_1_C30_LCMS_Pos_DIMSn	DAPH	Daphnia magna	whole organism	D-CULT	D-APOL	D-C18	1	D-C30	A06	D-DIMSn	POSITIVE	APOL_C18_1_C30_POS	DMA of D. magna (2022)	DMA of D. magna
A07_Apolar_Daph_C18_1_C30_LCMS_Pos_DIMSn.raw	A07_Apolar_Daph_C18_1_C30_LCMS_Pos_DIMSn	DAPH	Daphnia magna	whole organism	D-CULT	D-APOL	D-C18	1	D-C30	A07	D-DIMSn	POSITIVE	APOL_C18_1_C30_POS	DMA of D. magna (2022)	DMA of D. magna
A08_Apolar_Daph_C18_1_C30_LCMS_Pos_DIMSn.raw	A08_Apolar_Daph_C18_1_C30_LCMS_Pos_DIMSn	DAPH	Daphnia magna	whole organism	D-CULT	D-APOL	D-C18	1	D-C30	A08	D-DIMSn	POSITIVE	APOL_C18_1_C30_POS	DMA of D. magna (2022)	DMA of D. magna
A09_Apolar_Daph_C18_1_C30_LCMS_Pos_DIMSn.raw	A09_Apolar_Daph_C18_1_C30_LCMS_Pos_DIMSn	DAPH	Daphnia magna	whole organism	D-CULT	D-APOL	D-C18	1	D-C30	A09	D-DIMSn	POSITIVE	APOL_C18_1_C30_POS	DMA of D. magna (2022)	DMA of D. magna
A10_Apolar_Daph_C18_1_C30_LCMS_Pos_DIMSn.raw	A10_Apolar_Daph_C18_1_C30_LCMS_Pos_DIMSn	DAPH	Daphnia magna	whole organism	D-CULT	D-APOL	D-C18	1	D-C30	A10	D-DIMSn	POSITIVE	APOL_C18_1_C30_POS	DMA of D. magna (2022)	DMA of D. magna
A11_Apolar_Daph_C18_1_C30_LCMS_Pos_DIMSn.raw	A11_Apolar_Daph_C18_1_C30_LCMS_Pos_DIMSn	DAPH	Daphnia magna	whole organism	D-CULT	D-APOL	D-C18	1	D-C30	A11	D-DIMSn	POSITIVE	APOL_C18_1_C30_POS	DMA of D. magna (2022)	DMA of D. magna
A12_Apolar_Daph_C18_1_C30_LCMS_Pos_DIMSn.raw	A12_Apolar_Daph_C18_1_C30_LCMS_Pos_DIMSn	DAPH	Daphnia magna	whole organism	D-CULT	D-APOL	D-C18	1	D-C30	A12	D-DIMSn	POSITIVE	APOL_C18_1_C30_POS	DMA of D. magna (2022)	DMA of D. magna
B01_Apolar_Daph_C18_1_C30_LCMS_Pos_DIMSn.raw	B01_Apolar_Daph_C18_1_C30_LCMS_Pos_DIMSn	DAPH	Daphnia magna	whole organism	D-CULT	D-APOL	D-C18	1	D-C30	B01	D-DIMSn	POSITIVE	APOL_C18_1_C30_POS	DMA of D. magna (2022)	DMA of D. magna
B02_Apolar_Daph_C18_1_C30_LCMS_Pos_DIMSn.raw	B02_Apolar_Daph_C18_1_C30_LCMS_Pos_DIMSn	DAPH	Daphnia magna	whole organism	D-CULT	D-APOL	D-C18	1	D-C30	B02	D-DIMSn	POSITIVE	APOL_C18_1_C30_POS	DMA of D. magna (2022)	DMA of D. magna
B03_Apolar_Daph_C18_1_C30_LCMS_Pos_DIMSn.raw	B03_Apolar_Daph_C18_1_C30_LCMS_Pos_DIMSn	DAPH	Daphnia magna	whole organism	D-CULT	D-APOL	D-C18	1	D-C30	B03	D-DIMSn	POSITIVE	APOL_C18_1_C30_POS	DMA of D. magna (2022)	DMA of D. magna
B04_Apolar_Daph_C18_1_C30_LCMS_Pos_DIMSn.raw	B04_Apolar_Daph_C18_1_C30_LCMS_Pos_DIMSn	DAPH	Daphnia magna	whole organism	D-CULT	D-APOL	D-C18	1	D-C30	B04	D-DIMSn	POSITIVE	APOL_C18_1_C30_POS	DMA of D. magna (2022)	DMA of D. magna
B05_Apolar_Daph_C18_1_C30_LCMS_Pos_DIMSn.raw	B05_Apolar_Daph_C18_1_C30_LCMS_Pos_DIMSn	DAPH	Daphnia magna	whole organism	D-CULT	D-APOL	D-C18	1	D-C30	B05	D-DIMSn	POSITIVE	APOL_C18_1_C30_POS	DMA of D. magna (2022)	DMA of D. magna
B06_Apolar_Daph_C18_1_C30_LCMS_Pos_DIMSn.raw	B06_Apolar_Daph_C18_1_C30_LCMS_Pos_DIMSn	DAPH	Daphnia magna	whole organism	D-CULT	D-APOL	D-C18	1	D-C30	B06	D-DIMSn	POSITIVE	APOL_C18_1_C30_POS	DMA of D. magna (2022)	DMA of D. magna
B07_Apolar_Daph_C18_1_C30_LCMS_Pos_DIMSn.raw	B07_Apolar_Daph_C18_1_C30_LCMS_Pos_DIMSn	DAPH	Daphnia magna	whole organism	D-CULT	D-APOL	D-C18	1	D-C30	B07	D-DIMSn	POSITIVE	APOL_C18_1_C30_POS	DMA of D. magna (2022)	DMA of D. magna
B08_Apolar_Daph_C18_1_C30_LCMS_Pos_DIMSn.raw	B08_Apolar_Daph_C18_1_C30_LCMS_Pos_DIMSn	DAPH	Daphnia magna	whole organism	D-CULT	D-APOL	D-C18	1	D-C30	B08	D-DIMSn	POSITIVE	APOL_C18_1_C30_POS	DMA of D. magna (2022)	DMA of D. magna
B09_Apolar_Daph_C18_1_C30_LCMS_Pos_DIMSn.raw	B09_Apolar_Daph_C18_1_C30_LCMS_Pos_DIMSn	DAPH	Daphnia magna	whole organism	D-CULT	D-APOL	D-C18	1	D-C30	B09	D-DIMSn	POSITIVE	APOL_C18_1_C30_POS	DMA of D. magna (2022)	DMA of D. magna
B10_Apolar_Daph_C18_1_C30_LCMS_Pos_DIMSn.raw	B10_Apolar_Daph_C18_1_C30_LCMS_Pos_DIMSn	DAPH	Daphnia magna	whole organism	D-CULT	D-APOL	D-C18	1	D-C30	B10	D-DIMSn	POSITIVE	APOL_C18_1_C30_POS	DMA of D. magna (2022)	DMA of D. magna
B11_Apolar_Daph_C18_1_C30_LCMS_Pos_DIMSn.raw	B11_Apolar_Daph_C18_1_C30_LCMS_Pos_DIMSn	DAPH	Daphnia magna	whole organism	D-CULT	D-APOL	D-C18	1	D-C30	B11	D-DIMSn	POSITIVE	APOL_C18_1_C30_POS	DMA of D. magna (2022)	DMA of D. magna
B12_Apolar_Daph_C18_1_C30_LCMS_Pos_DIMSn.raw	B12_Apolar_Daph_C18_1_C30_LCMS_Pos_DIMSn	DAPH	Daphnia magna	whole organism	D-CULT	D-APOL	D-C18	1	D-C30	B12	D-DIMSn	POSITIVE	APOL_C18_1_C30_POS	DMA of D. magna (2022)	DMA of D. magna
C01_Apolar_Daph_C18_1_C30_LCMS_Pos_DIMSn.raw	C01_Apolar_Daph_C18_1_C30_LCMS_Pos_DIMSn	DAPH	Daphnia magna	whole organism	D-CULT	D-APOL	D-C18	1	D-C30	C01	D-DIMSn	POSITIVE	APOL_C18_1_C30_POS	DMA of D. magna (2022)	DMA of D. magna
C02_Apolar_Daph_C18_1_C30_LCMS_Pos_DIMSn.raw	C02_Apolar_Daph_C18_1_C30_LCMS_Pos_DIMSn	DAPH	Daphnia magna	whole organism	D-CULT	D-APOL	D-C18	1	D-C30	C02	D-DIMSn	POSITIVE	APOL_C18_1_C30_POS	DMA of D. magna (2022)	DMA of D. magna
C03_Apolar_Daph_C18_1_C30_LCMS_Pos_DIMSn.raw	C03_Apolar_Daph_C18_1_C30_LCMS_Pos_DIMSn	DAPH	Daphnia magna	whole organism	D-CULT	D-APOL	D-C18	1	D-C30	C03	D-DIMSn	POSITIVE	APOL_C18_1_C30_POS	DMA of D. magna (2022)	DMA of D. magna
C04_Apolar_Daph_C18_1_C30_LCMS_Pos_DIMSn.raw	C04_Apolar_Daph_C18_1_C30_LCMS_Pos_DIMSn	DAPH	Daphnia magna	whole organism	D-CULT	D-APOL	D-C18	1	D-C30	C04	D-DIMSn	POSITIVE	APOL_C18_1_C30_POS	DMA of D. magna (2022)	DMA of D. magna
C05_Apolar_Daph_C18_1_C30_LCMS_Pos_DIMSn.raw	C05_Apolar_Daph_C18_1_C30_LCMS_Pos_DIMSn	DAPH	Daphnia magna	whole organism	D-CULT	D-APOL	D-C18	1	D-C30	C05	D-DIMSn	POSITIVE	APOL_C18_1_C30_POS	DMA of D. magna (2022)	DMA of D. magna
C06_Apolar_Daph_C18_1_C30_LCMS_Pos_DIMSn.raw	C06_Apolar_Daph_C18_1_C30_LCMS_Pos_DIMSn	DAPH	Daphnia magna	whole organism	D-CULT	D-APOL	D-C18	1	D-C30	C06	D-DIMSn	POSITIVE	APOL_C18_1_C30_POS	DMA of D. magna (2022)	DMA of D. magna
C07_Apolar_Daph_C18_1_C30_LCMS_Pos_DIMSn.raw	C07_Apolar_Daph_C18_1_C30_LCMS_Pos_DIMSn	DAPH	Daphnia magna	whole organism	D-CULT	D-APOL	D-C18	1	D-C30	C07	D-DIMSn	POSITIVE	APOL_C18_1_C30_POS	DMA of D. magna (2022)	DMA of D. magna
C08_Apolar_Daph_C18_1_C30_LCMS_Pos_DIMSn.raw	C08_Apolar_Daph_C18_1_C30_LCMS_Pos_DIMSn	DAPH	Daphnia magna	whole organism	D-CULT	D-APOL	D-C18	1	D-C30	C08	D-DIMSn	POSITIVE	APOL_C18_1_C30_POS	DMA of D. magna (2022)	DMA of D. magna
C09_Apolar_Daph_C18_1_C30_LCMS_Pos_DIMSn.raw	C09_Apolar_Daph_C18_1_C30_LCMS_Pos_DIMSn	DAPH	Daphnia magna	whole organism	D-CULT	D-APOL	D-C18	1	D-C30	C09	D-DIMSn	POSITIVE	APOL_C18_1_C30_POS	DMA of D. magna (2022)	DMA of D. magna
C10_Apolar_Daph_C18_1_C30_LCMS_Pos_DIMSn.raw	C10_Apolar_Daph_C18_1_C30_LCMS_Pos_DIMSn	DAPH	Daphnia magna	whole organism	D-CULT	D-APOL	D-C18	1	D-C30	C10	D-DIMSn	POSITIVE	APOL_C18_1_C30_POS	DMA of D. magna (2022)	DMA of D. magna
C11_Apolar_Daph_C18_1_C30_LCMS_Pos_DIMSn.raw	C11_Apolar_Daph_C18_1_C30_LCMS_Pos_DIMSn	DAPH	Daphnia magna	whole organism	D-CULT	D-APOL	D-C18	1	D-C30	C11	D-DIMSn	POSITIVE	APOL_C18_1_C30_POS	DMA of D. magna (2022)	DMA of D. magna
C12_Apolar_Daph_C18_1_C30_LCMS_Pos_DIMSn.raw	C12_Apolar_Daph_C18_1_C30_LCMS_Pos_DIMSn	DAPH	Daphnia magna	whole organism	D-CULT	D-APOL	D-C18	1	D-C30	C12	D-DIMSn	POSITIVE	APOL_C18_1_C30_POS	DMA of D. magna (2022)	DMA of D. magna
D01_Apolar_Daph_C18_1_C30_LCMS_Pos_DIMSn.raw	D01_Apolar_Daph_C18_1_C30_LCMS_Pos_DIMSn	DAPH	Daphnia magna	whole organism	D-CULT	D-APOL	D-C18	1	D-C30	D01	D-DIMSn	POSITIVE	APOL_C18_1_C30_POS	DMA of D. magna (2022)	DMA of D. magna
D02_Apolar_Daph_C18_1_C30_LCMS_Pos_DIMSn.raw	D02_Apolar_Daph_C18_1_C30_LCMS_Pos_DIMSn	DAPH	Daphnia magna	whole organism	D-CULT	D-APOL	D-C18	1	D-C30	D02	D-DIMSn	POSITIVE	APOL_C18_1_C30_POS	DMA of D. magna (2022)	DMA of D. magna
D03_Apolar_Daph_C18_1_C30_LCMS_Pos_DIMSn.raw	D03_Apolar_Daph_C18_1_C30_LCMS_Pos_DIMSn	DAPH	Daphnia magna	whole organism	D-CULT	D-APOL	D-C18	1	D-C30	D03	D-DIMSn	POSITIVE	APOL_C18_1_C30_POS	DMA of D. magna (2022)	DMA of D. magna
D04_Apolar_Daph_C18_1_C30_LCMS_Pos_DIMSn.raw	D04_Apolar_Daph_C18_1_C30_LCMS_Pos_DIMSn	DAPH	Daphnia magna	whole organism	D-CULT	D-APOL	D-C18	1	D-C30	D04	D-DIMSn	POSITIVE	APOL_C18_1_C30_POS	DMA of D. magna (2022)	DMA of D. magna
D05_Apolar_Daph_C18_1_C30_LCMS_Pos_DIMSn.raw	D05_Apolar_Daph_C18_1_C30_LCMS_Pos_DIMSn	DAPH	Daphnia magna	whole organism	D-CULT	D-APOL	D-C18	1	D-C30	D05	D-DIMSn	POSITIVE	APOL_C18_1_C30_POS	DMA of D. magna (2022)	DMA of D. magna
D06_Apolar_Daph_C18_1_C30_LCMS_Pos_DIMSn.raw	D06_Apolar_Daph_C18_1_C30_LCMS_Pos_DIMSn	DAPH	Daphnia magna	whole organism	D-CULT	D-APOL	D-C18	1	D-C30	D06	D-DIMSn	POSITIVE	APOL_C18_1_C30_POS	DMA of D. magna (2022)	DMA of D. magna
D07_Apolar_Daph_C18_1_C30_LCMS_Pos_DIMSn.raw	D07_Apolar_Daph_C18_1_C30_LCMS_Pos_DIMSn	DAPH	Daphnia magna	whole organism	D-CULT	D-APOL	D-C18	1	D-C30	D07	D-DIMSn	POSITIVE	APOL_C18_1_C30_POS	DMA of D. magna (2022)	DMA of D. magna
D08_Apolar_Daph_C18_1_C30_LCMS_Pos_DIMSn.raw	D08_Apolar_Daph_C18_1_C30_LCMS_Pos_DIMSn	DAPH	Daphnia magna	whole organism	D-CULT	D-APOL	D-C18	1	D-C30	D08	D-DIMSn	POSITIVE	APOL_C18_1_C30_POS	DMA of D. magna (2022)	DMA of D. magna
D09_Apolar_Daph_C18_1_C30_LCMS_Pos_DIMSn.raw	D09_Apolar_Daph_C18_1_C30_LCMS_Pos_DIMSn	DAPH	Daphnia magna	whole organism	D-CULT	D-APOL	D-C18	1	D-C30	D09	D-DIMSn	POSITIVE	APOL_C18_1_C30_POS	DMA of D. magna (2022)	DMA of D. magna
D10_Apolar_Daph_C18_1_C30_LCMS_Pos_DIMSn.raw	D10_Apolar_Daph_C18_1_C30_LCMS_Pos_DIMSn	DAPH	Daphnia magna	whole organism	D-CULT	D-APOL	D-C18	1	D-C30	D10	D-DIMSn	POSITIVE	APOL_C18_1_C30_POS	DMA of D. magna (2022)	DMA of D. magna
D11_Apolar_Daph_C18_1_C30_LCMS_Pos_DIMSn.raw	D11_Apolar_Daph_C18_1_C30_LCMS_Pos_DIMSn	DAPH	Daphnia magna	whole organism	D-CULT	D-APOL	D-C18	1	D-C30	D11	D-DIMSn	POSITIVE	APOL_C18_1_C30_POS	DMA of D. magna (2022)	DMA of D. magna
D12_Apolar_Daph_C18_1_C30_LCMS_Pos_DIMSn.raw	D12_Apolar_Daph_C18_1_C30_LCMS_Pos_DIMSn	DAPH	Daphnia magna	whole organism	D-CULT	D-APOL	D-C18	1	D-C30	D12	D-DIMSn	POSITIVE	APOL_C18_1_C30_POS	DMA of D. magna (2022)	DMA of D. magna
E01_Apolar_Daph_C18_1_C30_LCMS_Pos_DIMSn.raw	E01_Apolar_Daph_C18_1_C30_LCMS_Pos_DIMSn	DAPH	Daphnia magna	whole organism	D-CULT	D-APOL	D-C18	1	D-C30	E01	D-DIMSn	POSITIVE	APOL_C18_1_C30_POS	DMA of D. magna (2022)	DMA of D. magna
E02_Apolar_Daph_C18_1_C30_LCMS_Pos_DIMSn.raw	E02_Apolar_Daph_C18_1_C30_LCMS_Pos_DIMSn	DAPH	Daphnia magna	whole organism	D-CULT	D-APOL	D-C18	1	D-C30	E02	D-DIMSn	POSITIVE	APOL_C18_1_C30_POS	DMA of D. magna (2022)	DMA of D. magna
E03_Apolar_Daph_C18_1_C30_LCMS_Pos_DIMSn.raw	E03_Apolar_Daph_C18_1_C30_LCMS_Pos_DIMSn	DAPH	Daphnia magna	whole organism	D-CULT	D-APOL	D-C18	1	D-C30	E03	D-DIMSn	POSITIVE	APOL_C18_1_C30_POS	DMA of D. magna (2022)	DMA of D. magna
E04_Apolar_Daph_C18_1_C30_LCMS_Pos_DIMSn.raw	E04_Apolar_Daph_C18_1_C30_LCMS_Pos_DIMSn	DAPH	Daphnia magna	whole organism	D-CULT	D-APOL	D-C18	1	D-C30	E04	D-DIMSn	POSITIVE	APOL_C18_1_C30_POS	DMA of D. magna (2022)	DMA of D. magna
E05_Apolar_Daph_C18_1_C30_LCMS_Pos_DIMSn.raw	E05_Apolar_Daph_C18_1_C30_LCMS_Pos_DIMSn	DAPH	Daphnia magna	whole organism	D-CULT	D-APOL	D-C18	1	D-C30	E05	D-DIMSn	POSITIVE	APOL_C18_1_C30_POS	DMA of D. magna (2022)	DMA of D. magna
E06_Apolar_Daph_C18_1_C30_LCMS_Pos_DIMSn.raw	E06_Apolar_Daph_C18_1_C30_LCMS_Pos_DIMSn	DAPH	Daphnia magna	whole organism	D-CULT	D-APOL	D-C18	1	D-C30	E06	D-DIMSn	POSITIVE	APOL_C18_1_C30_POS	DMA of D. magna (2022)	DMA of D. magna
E07_Apolar_Daph_C18_1_C30_LCMS_Pos_DIMSn.raw	E07_Apolar_Daph_C18_1_C30_LCMS_Pos_DIMSn	DAPH	Daphnia magna	whole organism	D-CULT	D-APOL	D-C18	1	D-C30	E07	D-DIMSn	POSITIVE	APOL_C18_1_C30_POS	DMA of D. magna (2022)	DMA of D. magna
E08_Apolar_Daph_C18_1_C30_LCMS_Pos_DIMSn.raw	E08_Apolar_Daph_C18_1_C30_LCMS_Pos_DIMSn	DAPH	Daphnia magna	whole organism	D-CULT	D-APOL	D-C18	1	D-C30	E08	D-DIMSn	POSITIVE	APOL_C18_1_C30_POS	DMA of D. magna (2022)	DMA of D. magna
E09_Apolar_Daph_C18_1_C30_LCMS_Pos_DIMSn.raw	E09_Apolar_Daph_C18_1_C30_LCMS_Pos_DIMSn	DAPH	Daphnia magna	whole organism	D-CULT	D-APOL	D-C18	1	D-C30	E09	D-DIMSn	POSITIVE	APOL_C18_1_C30_POS	DMA of D. magna (2022)	DMA of D. magna
E10_Apolar_Daph_C18_1_C30_LCMS_Pos_DIMSn.raw	E10_Apolar_Daph_C18_1_C30_LCMS_Pos_DIMSn	DAPH	Daphnia magna	whole organism	D-CULT	D-APOL	D-C18	1	D-C30	E10	D-DIMSn	POSITIVE	APOL_C18_1_C30_POS	DMA of D. magna (2022)	DMA of D. magna
E11_Apolar_Daph_C18_1_C30_LCMS_Pos_DIMSn.raw	E11_Apolar_Daph_C18_1_C30_LCMS_Pos_DIMSn	DAPH	Daphnia magna	whole organism	D-CULT	D-APOL	D-C18	1	D-C30	E11	D-DIMSn	POSITIVE	APOL_C18_1_C30_POS	DMA of D. magna (2022)	DMA of D. magna
E12_Apolar_Daph_C18_1_C30_LCMS_Pos_DIMSn.raw	E12_Apolar_Daph_C18_1_C30_LCMS_Pos_DIMSn	DAPH	Daphnia magna	whole organism	D-CULT	D-APOL	D-C18	1	D-C30	E12	D-DIMSn	POSITIVE	APOL_C18_1_C30_POS	DMA of D. magna (2022)	DMA of D. magna
F02_Apolar_Daph_C18_1_C30_LCMS_Pos_DIMSn.raw	F02_Apolar_Daph_C18_1_C30_LCMS_Pos_DIMSn	DAPH	Daphnia magna	whole organism	D-CULT	D-APOL	D-C18	1	D-C30	F02	D-DIMSn	POSITIVE	APOL_C18_1_C30_POS	DMA of D. magna (2022)	DMA of D. magna
F03_Apolar_Daph_C18_1_C30_LCMS_Pos_DIMSn.raw	F03_Apolar_Daph_C18_1_C30_LCMS_Pos_DIMSn	DAPH	Daphnia magna	whole organism	D-CULT	D-APOL	D-C18	1	D-C30	F03	D-DIMSn	POSITIVE	APOL_C18_1_C30_POS	DMA of D. magna (2022)	DMA of D. magna
F04_Apolar_Daph_C18_1_C30_LCMS_Pos_DIMSn.raw	F04_Apolar_Daph_C18_1_C30_LCMS_Pos_DIMSn	DAPH	Daphnia magna	whole organism	D-CULT	D-APOL	D-C18	1	D-C30	F04	D-DIMSn	POSITIVE	APOL_C18_1_C30_POS	DMA of D. magna (2022)	DMA of D. magna
F05_Apolar_Daph_C18_1_C30_LCMS_Pos_DIMSn.raw	F05_Apolar_Daph_C18_1_C30_LCMS_Pos_DIMSn	DAPH	Daphnia magna	whole organism	D-CULT	D-APOL	D-C18	1	D-C30	F05	D-DIMSn	POSITIVE	APOL_C18_1_C30_POS	DMA of D. magna (2022)	DMA of D. magna
F06_Apolar_Daph_C18_1_C30_LCMS_Pos_DIMSn.raw	F06_Apolar_Daph_C18_1_C30_LCMS_Pos_DIMSn	DAPH	Daphnia magna	whole organism	D-CULT	D-APOL	D-C18	1	D-C30	F06	D-DIMSn	POSITIVE	APOL_C18_1_C30_POS	DMA of D. magna (2022)	DMA of D. magna
F07_Apolar_Daph_C18_1_C30_LCMS_Pos_DIMSn.raw	F07_Apolar_Daph_C18_1_C30_LCMS_Pos_DIMSn	DAPH	Daphnia magna	whole organism	D-CULT	D-APOL	D-C18	1	D-C30	F07	D-DIMSn	POSITIVE	APOL_C18_1_C30_POS	DMA of D. magna (2022)	DMA of D. magna
F08_Apolar_Daph_C18_1_C30_LCMS_Pos_DIMSn.raw	F08_Apolar_Daph_C18_1_C30_LCMS_Pos_DIMSn	DAPH	Daphnia magna	whole organism	D-CULT	D-APOL	D-C18	1	D-C30	F08	D-DIMSn	POSITIVE	APOL_C18_1_C30_POS	DMA of D. magna (2022)	DMA of D. magna
F09_Apolar_Daph_C18_1_C30_LCMS_Pos_DIMSn.raw	F09_Apolar_Daph_C18_1_C30_LCMS_Pos_DIMSn	DAPH	Daphnia magna	whole organism	D-CULT	D-APOL	D-C18	1	D-C30	F09	D-DIMSn	POSITIVE	APOL_C18_1_C30_POS	DMA of D. magna (2022)	DMA of D. magna
F10_Apolar_Daph_C18_1_C30_LCMS_Pos_DIMSn.raw	F10_Apolar_Daph_C18_1_C30_LCMS_Pos_DIMSn	DAPH	Daphnia magna	whole organism	D-CULT	D-APOL	D-C18	1	D-C30	F10	D-DIMSn	POSITIVE	APOL_C18_1_C30_POS	DMA of D. magna (2022)	DMA of D. magna
F11_Apolar_Daph_C18_1_C30_LCMS_Pos_DIMSn.raw	F11_Apolar_Daph_C18_1_C30_LCMS_Pos_DIMSn	DAPH	Daphnia magna	whole organism	D-CULT	D-APOL	D-C18	1	D-C30	F11	D-DIMSn	POSITIVE	APOL_C18_1_C30_POS	DMA of D. magna (2022)	DMA of D. magna
F12_Apolar_Daph_C18_1_C30_LCMS_Pos_DIMSn.raw	F12_Apolar_Daph_C18_1_C30_LCMS_Pos_DIMSn	DAPH	Daphnia magna	whole organism	D-CULT	D-APOL	D-C18	1	D-C30	F12	D-DIMSn	POSITIVE	APOL_C18_1_C30_POS	DMA of D. magna (2022)	DMA of D. magna
05_Apolar_BlankExtract_Crude_pos_END.raw	05_Apolar_BlankExtract_Crude_pos_END	EQUIL_BLANK			D-CULT	NA	NA	NA	D-C30	NA	D-LCMS	POSITIVE	APOL_C18_1_C30_POS	DMA of D. magna (2022)	DMA of D. magna
05_Apolar_BlankExtract_Crude_pos_inj1.raw	05_Apolar_BlankExtract_Crude_pos_inj1	EQUIL_BLANK			D-CULT	NA	NA	NA	D-C30	NA	D-LCMS	POSITIVE	APOL_C18_1_C30_POS	DMA of D. magna (2022)	DMA of D. magna
05_BlankApolarExtract_inj1.raw	05_BlankApolarExtract_inj1	EQUIL_BLANK			D-CULT	NA	NA	NA	D-C30	NA	D-LCMS	POSITIVE	APOL_C18_1_C30_POS	DMA of D. magna (2022)	DMA of D. magna
05_BlankApolarExtract_inj1_160112170133.raw	05_BlankApolarExtract_inj1_160112170133	EQUIL_BLANK			D-CULT	NA	NA	NA	D-C30	NA	D-LCMS	POSITIVE	APOL_C18_1_C30_POS	DMA of D. magna (2022)	DMA of D. magna
[truncated: 7,206 more rows]

## Sheet: S11. Reference standard details
inchikey1	Compound	Molecular formula	Exact mass (Da)	log P	[Stock] (mM)	[In LC vial] (µM)	smbool	mfbool	siriusbool	mzcloudsmbool	galaxysmbool	gnpssmbool	rank_min	wscore_max	metfrag_score_max	sirius_score_max	sm_score_max	inchikey	assays	extraction	spe	spe_frac	chromatography	measurement	polarity	Compound	superclass	class	smiles
[truncated: 43 more rows]

[truncated: 1 more sheets: S13. Daphnia magna annotations]
